# Supplementary material for: Integrated Analysis of Liver Transcriptome, miRNA, and Proteome of Chinese Indigenous Breed Ningxiang Pig in Three Developmental Stages Uncovers Significant miRNA–mRNA–Protein Networks in Lipid Metabolism
Source: Front Genet. 2021 Sep 16;12:709521. doi: 10.3389/fgene.2021.709521 (PMC8481880; doi:10.3389/fgene.2021.709521)
Supplement: Supplementary File 2 — List of all miRNA sequences identified during Ningxiang pig liver development. [file Table_2.XLS]

## Sheet: sheet
miRNA id	miRNA seq	miRNA len	pre-miRNA id	pre-miRNA seq	pre-miRNA len	pre position	score
ssc-miR-99b	CACCCGUAGAACCGACCUUGCG	22	ssc-mir-99b	GGCACCCACCCGUAGAACCGACCUUGCGGGGCCUUCGCCGCACACAAGCUCGUGUCUGUGGGUCCGUGUC	70	chr6(+):51858217-51858286
ssc-miR-99a-5p	AACCCGUAGAUCCGAUCUUGUG	22	ssc-mir-99a	CCAUUGGCAUAAACCCGUAGAUCCGAUCUUGUGGUGAAGUGGACCGCACAAGCUCGCUUCUAUGGGUCUGUGUCAGUGUG	80	chr13(+):191558610-191558689
ssc-miR-99a-3p	CAAGCUCGCUUCUAUGGGUCU	21	ssc-mir-99a	CCAUUGGCAUAAACCCGUAGAUCCGAUCUUGUGGUGAAGUGGACCGCACAAGCUCGCUUCUAUGGGUCUGUGUCAGUGUG	80	chr13(+):191558610-191558689
ssc-miR-9860-5p	UUGCCCGAGAGCUUGGACCGC	21	ssc-mir-9860	GGCCUUUCUCUUGCCCGAGAGCUUGGACCGCGCGUUGCAGUGGGGUGACGCGAGGUUCAGCCCGGGCCUCCUCGAAGGCUG	81	chr7(-):106158351-106158431
ssc-miR-9858-5p	UUCCUGAGUCGGACUGGGCU	20	ssc-mir-9858	GGCUCCGGGGUUCCUGAGUCGGACUGGGCUGCGGAGCGUCUACACGCACCCCAUCCCCCUCCGGAGCGCUGAGGCUGG	78	chr4(+):56174501-56174578
ssc-miR-9856-3p	UGUUCCGAGAUUGGGCUGGC	20	ssc-mir-9856	CCUGUGCAUCCUGCAUCAAUAGAGCCAUGCCCUUCUUUAGGGCAUGUUCCGAGAUUGGGCUGGCCAUUUGCCAG	74	chr17(+):69406189-69406262
ssc-miR-9851-3p	UGGCACCAGCACUGGCGGUGGC	22	ssc-mir-9851	UGAGCCCGGCGCUGGCAGUGUUGGUGGCACUCGUGUGGUGGCAGUGGCACCAGCACUGGCGGUGGCGGUCGCACCA	76	chr14(-):138325833-138325908
ssc-miR-9843-3p	UCUGUGAACUAGAAACCUCUGG	22	ssc-mir-9843	UACACAGCUUUCCAGAGGUUUCCAGCUUAUAGGAUAUUCAUAUGGUAGUUCUGUGAACUAGAAACCUCUGGAAAGUGGUGU	81	chr8(-):122371904-122371984
ssc-miR-9841-3p	UCUAGCAUCGAGCACCCGCCU	21	ssc-mir-9841	CAGGAAGUGGGUGGGUGCUCGAUGCUAGAUGGGCACAGACAAUGGUAAUAAAUAACAUCUAGCAUCGAGCACCCGCCUACUAACUGGC	88	chr7(-):4037102-4037189
ssc-miR-9828-3p	GGUUUCAGGCCGGUCGCUCGA	21	ssc-mir-9828-2	AUGUGGGAGCCGCCCGGCUUCCCGAGAGACACCUGGUAUGAAUGCCUGAUCGAAAGAGAGGUCGAGUGGUUUCAGGCCGGUCGCUCGAUAGAAAGAAA	98	chr12(+):61821304-61821401
ssc-miR-9828-3p	GGUUUCAGGCCGGUCGCUCGA	21	ssc-mir-9828-3	AUGUGGGAGCCGCCCGGCUUCCCGAGAGACACCUGGUAUGAAUGCCUGAUCGAAAGAGAGGUCGAGUGGUUUCAGGCCGGUCGCUCGAUAGAAAGAAA	98	chr12(+):61824382-61824479
ssc-miR-9828-3p	GGUUUCAGGCCGGUCGCUCGA	21	ssc-mir-9828-1	AUGUGGGAGCCGCCCGGCUUCCCGAGAGACACCUGGUAUGAAUGCCUGAUCGAAAGAGAGGUCGAGUGGUUUCAGGCCGGUCGCUCGAUAGAAAGAAA	98	chr12(+):61818217-61818314
ssc-miR-9820-5p	GAGGAGGAGGGAAGAAAGGCU	21	ssc-mir-9820	ACCCUGCAGUGAGGAGGAGGGAAGAAAGGCUGCUGCUGUUCUUCUCGCAGUCUUCCAGCCCUCCCCCUGCAGCAG	75	chr2(-):146863043-146863117
ssc-miR-9811-5p	CGCGCUGGAUCGUGGAGGAGC	21	ssc-mir-9811	CAGGGGGACCCGCGCUGGAUCGUGGAGGAGCGGGAGGACGGGACCAACGUGAACAACUGGCACUGGUGCGGCCGGGCGGGGGCCAGGGCUGC	92	chr3(+):84528167-84528258
ssc-miR-9810-3p	CGAGCACGCGGCCACUCUCCC	21	ssc-mir-9810	GAGGAGGGCGAGAGGCGUUGAGGCAGGGGAGAGUGACGAGGUGCCCUUCAUUGUCAGCCAGGGACGAGCACGCGGCCACUCUCCCCUCACUCCGA	95	chr4(+):90746011-90746105
ssc-miR-98	UGAGGUAGUAAGUUGUAUUGUU	22	ssc-mir-98	GGGUGAGGUAGUAAGUUGUAUUGUUGUGGGGUAGGGAUUUUAGGCCCCAAUUAGAAGAUAACUAUACAACUUACUACUUU	80	chrX(-):51800864-51800943
ssc-miR-9788-3p	AGAGGAGAGGCUACCACCACCA	22	ssc-mir-9788-2	AGGGGGAGGUGGACCCCACCCAGGUAGGUGCGGCCCCUUCGUUCUACCCCCGGAGCCCACAGGGGUAGAGGAGAGGCUACCACCACCACGCCUGUGCC	98	chr12(-):20428414-20428511
ssc-miR-9788-3p	AGAGGAGAGGCUACCACCACCA	22	ssc-mir-9788-1	AGGGGGAGGUGGACCCCACCCAGGUAGGUGCGGCCCCUUCGUUCUACCCCCGGAGCCCACAGGGGUAGAGGAGAGGCUACCACCACCACGCCUGUGCC	98	chr12(+):20363731-20363828
ssc-miR-9785-5p	ACCCUCAUCCUGGUGUCCGGCACC	24	ssc-mir-9785	CUCAGAGUUCACCCUCAUCCUGGUGUCCGGCACCACUGUACAAACUUGCUGCCCACCUGGGUGAGAAGGACUCUGUGU	78	chr3(-):22233412-22233489
ssc-miR-96-5p	UUUGGCACUAGCACAUUUUUGCU	23	ssc-mir-96	CUGGGCCGAUUUUGGCACUAGCACAUUUUUGCUUGUGUCUCUCCGCUCUGAGCAAUUAUGUGCAGUGCCAAUAUGGGAAAGCAGG	85	chr18(+):20030888-20030972
ssc-miR-95	UUCAACGGGUAUUUAUUGAGCA	22	ssc-mir-95	AACACAGUGGGCGCUCAAUAAAUGUUUGUUGAAUUGAGAUGCGUUAAAUUCAACGGGUAUUUAUUGAGCACCCACUCUGUG	81	chr8(+):4277238-4277318
ssc-miR-935	CCAGUUACCGCUUCCGCUACCGC	23	ssc-mir-935	GGCGCAGGCGGCAGUGGCGGGAGCGGCCCCUCGGCCAUCCUCCGUCUGCCCAGUUACCGCUUCCGCUACCGCCGCCGCUC	80	chr6(+):53057502-53057581
ssc-miR-92b-5p	AGGGACGGGACGCGGUGCAGUGUU	24	ssc-mir-92b	GCGGGCGGGAGGGACGGGACGCGGUGCAGUGUUGUUCUUUCCCCUGCCAAUAUUGCACUCGUCCCGGCCUCCGGCCCCCC	80	chr4(-):103407102-103407181
ssc-miR-92b-3p	UAUUGCACUCGUCCCGGCCUCC	22	ssc-mir-92b	GCGGGCGGGAGGGACGGGACGCGGUGCAGUGUUGUUCUUUCCCCUGCCAAUAUUGCACUCGUCCCGGCCUCCGGCCCCCC	80	chr4(-):103407102-103407181
ssc-miR-92a	UAUUGCACUUGUCCCGGCCUGU	22	ssc-mir-92a-1	CUUUCUACACAGGUUGGGAUCGGUUGCAAUGCUGUGUUUCUGUAUGGUAUUGCACUUGUCCCGGCCUGUUGAGUUUGGUG	80	chr11(+):66610762-66610841
ssc-miR-92a	UAUUGCACUUGUCCCGGCCUGU	22	ssc-mir-92a-2	CUUUCAUCCGUGGGUGGGGAUUUGUUGCAUUACUUGUGGUGUGUAUAAAGUAUUGCACUUGUCCCGGCCUGUGGAAGAAA	80	chrX(-):126199512-126199591
ssc-miR-9-2	UCUUUGGUUAUCUAGCUGUAUGA	23	ssc-mir-9-2	GGAAGCGAGUUGUUAUCUUUGGUUAUCUAGCUGUAUGAGUGUAUUGGUCUUCAUAAAGCUAGAUAACCGAAAGUAAAAACUCCUUCA	87	chr2(-):98744572-98744658
ssc-miR-9-1	UCUUUGGUUAUCUAGCUGUAUGA	23	ssc-mir-9-1	CGGGGUUGGUUGUUAUCUUUGGUUAUCUAGCUGUAUGAGUGGUGUGGAGUCUUCAUAAAGCUAGAUAACCGAAAGUAAAAAUAACCCCA	89	chr4(-):102543210-102543298
ssc-miR-9	UCUUUGGUUAUCUAGCUGUAUG	22	ssc-mir-9-3	CCCGUUUCUCUCUUUGGUUAUCUAGCUGUAUGAGUGCCACAGAGCCGUCAUAAAGCUAGAUAACCGAAAGUAGAAAUGACU	81	chr7(+):59924193-59924273
ssc-miR-885-5p	UCCAUUACACUACCCUGCCUCU	22	ssc-mir-885	CACUCGGCCCGCGCUCUCUCCAUUACACUACCCUGCCUCUUCUCCACGAGAGGCAGCGGGGUGUAGUGGAUAGAGCACGG	80	-
ssc-miR-885-3p	AGGCAGCGGGGUGUAGUGGAU	21	ssc-mir-885	CACUCGGCCCGCGCUCUCUCCAUUACACUACCCUGCCUCUUCUCCACGAGAGGCAGCGGGGUGUAGUGGAUAGAGCACGG	80	-
ssc-miR-874	CUGCCCUGGCCCGAGGGACCGAC	23	ssc-mir-874	UGGUGUUAGCCCUGCGGCCCCACGCACCAGGGUAAGAGAGACUCUCGCUUCCUGCCCUGGCCCGAGGGACCGACUGGCUGGGCC	84	chr2(-):145381098-145381181
ssc-miR-802	CAGUAACAAAGAUUCAUCCUUGU	23	ssc-mir-802	CAGUAACAAAGAUUCAUCCUUGUGUCCACCAAGCAACAAGGAGGAUCUUUGUCACU	56	chr13(+):209487906-209487961
ssc-miR-7857-3p	AUUGUUCUCCAACCUGGCUCUU	22	ssc-mir-7857	CUAUUGAAGCAUAGCCAGUUUGGGAAGAAUGCUGUUACCCUCAAGGAAGAAACUGGAUUGUUCUCCAACCUGGCUCUUUAGUUACCAG	88	chr7(+):22962941-22963028
ssc-miR-769-5p	UGAGACCUCUGGGUUCUGAGC	21	ssc-mir-769	UGCGCUCUGACCUGAGACCUCUGGGUUCUGAGCUGUGAUGUUGCUUCCAAGCUGGGAUCUCUGGGGUCUUGGUUCAGGGU	80	chr6(+):47708761-47708840
ssc-miR-769-3p	CUGGGAUCUCUGGGGUCUUGGUU	23	ssc-mir-769	UGCGCUCUGACCUGAGACCUCUGGGUUCUGAGCUGUGAUGUUGCUUCCAAGCUGGGAUCUCUGGGGUCUUGGUUCAGGGU	80	chr6(+):47708761-47708840
ssc-miR-7-5p	UGGAAGACUAGUGAUUUUGUUGUU	24	ssc-mir-7-2	UGGAUGUUGGUCUAGUUCUGUGUGGAAGACUAGUGAUUUUGUUGUUUUUAGAUAACUAAAUCGACAACAAAUCACAGUCUGCCAUAUGGCACAGGCCAUGCCUCUACAG	109	chr10(+):35113341-35113449
ssc-miR-7-5p	UGGAAGACUAGUGAUUUUGUUGUU	24	ssc-mir-7-1	CAGCCCCAUCUGGAAGACUAGUGAUUUUGUUGUUGUCUCACUGCGCUCAACAACAAGUCCCAGUCUGCCGCAUGGUGCCGGCCA	84	chr1(-):212651386-212651469
ssc-miR-758	UUUGUGACCUGGUCCACUAAC	21	ssc-mir-758	GGUACAUGAGGUGGUUGACCAGAGAGCACACGCUUUAUUGUGCCGUUUGUGACCUGGUCCACUAACCCUCAGUAUC	76	-
ssc-miR-744	UGCGGGGCUAGGGCUAACAGCA	22	ssc-mir-744	GCAGGGUGCGGGGCUAGGGCUAACAGCAGUCUUACUGAAGGUUUCCUGGAAACCACGCACAUGCUGUUGCCACUAACCUC	80	chr12(+):59358203-59358282
ssc-miR-7-3p	CAACAAAUCACAGUCUGCCAUA	22	ssc-mir-7-2	UGGAUGUUGGUCUAGUUCUGUGUGGAAGACUAGUGAUUUUGUUGUUUUUAGAUAACUAAAUCGACAACAAAUCACAGUCUGCCAUAUGGCACAGGCCAUGCCUCUACAG	109	chr10(+):35113341-35113449
ssc-miR-7144-5p	ACUUUCCCGGGAUUUGGAGCGC	22	ssc-mir-7144	ACUUUCCCGGGAUUUGGAGCGCUUCCGCACGCGCUCCUUGUCCCGAGACCGCGA	54	chr11(+):81643736-81643789
ssc-miR-7144-3p	GCUCCUUGUCCCGAGACCGCGA	22	ssc-mir-7144	ACUUUCCCGGGAUUUGGAGCGCUUCCGCACGCGCUCCUUGUCCCGAGACCGCGA	54	chr11(+):81643736-81643789
ssc-miR-7143-5p	AAGCUCAGCUCUGAAGUGCAGAGG	24	ssc-mir-7143	AAGCUCAGCUCUGAAGUGCAGAGGCUGUUUGCACUUCCUCUGCACUUGAAGCUGAGACUGA	61	chrUScaf1441(-):36265-36325
ssc-miR-7143-3p	UCUGCACUUGAAGCUGAGACUGA	23	ssc-mir-7143	AAGCUCAGCUCUGAAGUGCAGAGGCUGUUUGCACUUCCUCUGCACUUGAAGCUGAGACUGA	61	chrUScaf1441(-):36265-36325
ssc-miR-7142-5p	ACUCUCCGAGGGGCCUUCAAGGG	23	ssc-mir-7142	ACUCUCCGAGGGGCCUUCAAGGGCAAGUUCUUGUCACCUUUGUUGGCUCCUCUGAAGUGA	60	chr2(-):7444711-7444770
ssc-miR-7142-3p	UUUGUUGGCUCCUCUGAAGUGA	22	ssc-mir-7142	ACUCUCCGAGGGGCCUUCAAGGGCAAGUUCUUGUCACCUUUGUUGGCUCCUCUGAAGUGA	60	chr2(-):7444711-7444770
ssc-miR-7141-5p	GACGGUUUGGACGUUAAGAAC	21	ssc-mir-7141	GACGGUUUGGACGUUAAGAACAAUUCAUAUAUUUUAUUAUAUGAAUCCUUCUUAACGUCCAAACCGUUCC	70	chr15(+):151429201-151429270
ssc-miR-7140-5p	CAACUCAAGGGGGCAUCAUUCA	22	ssc-mir-7140	CAACUCAAGGGGGCAUCAUUCACUUCAUAGUCUCUGUGAAUGAUGCCCCUUAGAGUUGAGC	61	chrUScaf1324(+):126746-126806
ssc-miR-7140-3p	AUGAUGCCCCUUAGAGUUGAGC	22	ssc-mir-7140	CAACUCAAGGGGGCAUCAUUCACUUCAUAGUCUCUGUGAAUGAUGCCCCUUAGAGUUGAGC	61	chrUScaf1324(+):126746-126806
ssc-miR-7139-5p	CCAUUCCUUCGUCUGUGCACUAG	23	ssc-mir-7139	CCAUUCCUUCGUCUGUGCACUAGAAAAAUAACAGUACCUAGGGCACAGGAUGGGAUGAGG	60	chr5(+):109259471-109259530
ssc-miR-7139-3p	UAGGGCACAGGAUGGGAUGAGG	22	ssc-mir-7139	CCAUUCCUUCGUCUGUGCACUAGAAAAAUAACAGUACCUAGGGCACAGGAUGGGAUGAGG	60	chr5(+):109259471-109259530
ssc-miR-7138-5p	UCCCAGCAAGUGUCCAUCCAUCU	23	ssc-mir-7138	UCCCAGCAAGUGUCCAUCCAUCUCUGUGUCCAUAAGAGAGGACUGGCCUUGCAGGGUGC	59	chr2(-):82423677-82423735
ssc-miR-7138-3p	GAGGACUGGCCUUGCAGGGUGC	22	ssc-mir-7138	UCCCAGCAAGUGUCCAUCCAUCUCUGUGUCCAUAAGAGAGGACUGGCCUUGCAGGGUGC	59	chr2(-):82423677-82423735
ssc-miR-7137-5p	CGGGGGAACUCCCAGACCAGC	21	ssc-mir-7137	CGGGGGAACUCCCAGACCAGCUUCCACUCCCUUCAAGAAGCUGGUCUGGGAGUUCCCGGG	60	chr3(+):10664432-10664491
ssc-miR-7137-3p	AGCUGGUCUGGGAGUUCCCGGG	22	ssc-mir-7137	CGGGGGAACUCCCAGACCAGCUUCCACUCCCUUCAAGAAGCUGGUCUGGGAGUUCCCGGG	60	chr3(+):10664432-10664491
ssc-miR-7136-5p	UCUGGUCCAGACACUGUGGAGC	22	ssc-mir-7136	UCUGGUCCAGACACUGUGGAGCUGAAGAGACCAACACUUCUCAGUGUUUGAACCAGAAGC	60	chrUScaf1148(+):53415-53474
ssc-miR-7136-3p	UCUCAGUGUUUGAACCAGAAGC	22	ssc-mir-7136	UCUGGUCCAGACACUGUGGAGCUGAAGAGACCAACACUUCUCAGUGUUUGAACCAGAAGC	60	chrUScaf1148(+):53415-53474
ssc-miR-7135-5p	UCUCUGAGACACUGACUGUGG	21	ssc-mir-7135	UCUCUGAGACACUGACUGUGGGGGUAUGUGUGUGUCCAUCUGUCUGUGUCUCUGAGCAG	59	chr3(+):29052266-29052324
ssc-miR-7135-3p	AUCUGUCUGUGUCUCUGAGCAG	22	ssc-mir-7135	UCUCUGAGACACUGACUGUGGGGGUAUGUGUGUGUCCAUCUGUCUGUGUCUCUGAGCAG	59	chr3(+):29052266-29052324
ssc-miR-7134-5p	AUGUCCGCGGGUUCCCUAUCC	21	ssc-mir-7134	AUGUCCGCGGGUUCCCUAUCCCGGGUUGGUUGAGUUCGCGGAUGCGGAACCUGCGGAUACGG	62	chr5(+):5388521-5388582
ssc-miR-7134-3p	AUGCGGAACCUGCGGAUACGG	21	ssc-mir-7134	AUGUCCGCGGGUUCCCUAUCCCGGGUUGGUUGAGUUCGCGGAUGCGGAACCUGCGGAUACGG	62	chr5(+):5388521-5388582
ssc-miR-708-5p	AAGGAGCUUACAAUCUAGCUGGG	23	ssc-mir-708	CCCUCAAGGAGCUUACAAUCUAGCUGGGGGUGAAUGACUUGCACAUGAACGCAACUAGACUGUGAGCUUCUAGAGGGCAG	80	chr9(-):15120477-15120556
ssc-miR-708-3p	CAACUAGACUGUGAGCUUCUAGA	23	ssc-mir-708	CCCUCAAGGAGCUUACAAUCUAGCUGGGGGUGAAUGACUUGCACAUGAACGCAACUAGACUGUGAGCUUCUAGAGGGCAG	80	chr9(-):15120477-15120556
ssc-miR-6782-3p	UGACCUCUGGUCUCCCGCCCUG	22	ssc-mir-6782	CCUGCGGGUGGUGUGGGGGAAGGCAGGGGUGCGGCCUCCAGCCUGACCUCUGGUCUCCCGCCCUGCUGCCUUCGG	75	chr6(+):956763-956837
ssc-miR-676-5p	CUCUUCAAUCUCAGGACUCGCA	22	ssc-mir-676-1	AACGCGUGACUCUUCAAUCUCAGGACUCGCAUAAUUAGCAGAAUGCCGUCCUAAGGUUGUUGAGUUCUGCGUUUCUGGGC	80	chrX(+):63280928-63281007
ssc-miR-676-3p	CCGUCCUAAGGUUGUUGAGUU	21	ssc-mir-676-1	AACGCGUGACUCUUCAAUCUCAGGACUCGCAUAAUUAGCAGAAUGCCGUCCUAAGGUUGUUGAGUUCUGCGUUUCUGGGC	80	chrX(+):63280928-63281007
ssc-miR-676-3p	CCGUCCUAAGGUUGUUGAGUU	21	ssc-mir-676-2	AACGCGUGACUCUUCAAUCUCAGGACUCGCAUAAUUAGCAGAAUGCCGUCCUAAGGUUGUUGAGUUCUGCGUUUCU	76	-
ssc-miR-671-5p	AGGAAGCCCUGGAGGGGCUGGAGG	24	ssc-mir-671	CAGGAAGAGGAGGAAGCCCUGGAGGGGCUGGAGGUGAUGGAUGUUUUCCUCCGGUUCUCAGGGCUCCACCUUUUCCGGGC	80	chr18(-):6286693-6286772
ssc-miR-671-3p	UCCGGUUCUCAGGGCUCCACC	21	ssc-mir-671	CAGGAAGAGGAGGAAGCCCUGGAGGGGCUGGAGGUGAUGGAUGUUUUCCUCCGGUUCUCAGGGCUCCACCUUUUCCGGGC	80	chr18(-):6286693-6286772
ssc-miR-670	UUUCCUCAUAUUCAUUCAGGAGUG	24	ssc-mir-670	CUGACAUCCCUGAGUGUAUGUGGUGAACCUGAAUUUGCCUUGGGUUUCCUCAUAUUCAUUCAGGAGUGUCAG	72	chr2(-):20399938-20400009
ssc-miR-664-5p	CAGGCUAGGAGAAGUGAUUGGAU	23	ssc-mir-664	GAACAUUGAAACAGGCUAGGAGAAGUGAUUGGAUAGAAAAUGGUAUUCUAUUCAUUUAUCUCCCAGCCUACAAAAAGAAA	80	chr10(+):11890513-11890592
ssc-miR-664-3p	UAUUCAUUUAUCUCCCAGCCUACA	24	ssc-mir-664	GAACAUUGAAACAGGCUAGGAGAAGUGAUUGGAUAGAAAAUGGUAUUCUAUUCAUUUAUCUCCCAGCCUACAAAAAGAAA	80	chr10(+):11890513-11890592
ssc-miR-660	UACCCAUUGCAUAUCGGAGUUG	22	ssc-mir-660	CUCCCAUACCCAUUGCAUAUCGGAGUUGUGAAUUCUCAAAGCACCUCCUAUGUGCAUGGUUUACAGGAG	69	chrX(+):48640821-48640889
ssc-miR-6529	GAGAGAUCAGAGGCGCAGAGU	21	ssc-mir-6529	ACCUGUUCUCUUGAGAGAUCAGAGGCGCAGAGUGCGUCAAUGUCAGUGAAGCCUGUGCCUUUUACCUCUUUAAGAGCGCACGGU	84	chr13(+):149441289-149441372
ssc-miR-652	ACAACCCUAGGAGAGGGUGCCAUUCA	26	ssc-mir-652	UAUGCACUGCACAACCCUAGGAGAGGGUGCCAUUCACAUAGACUAUAAUUGAAUGGCGCCACUAGGGUUGUGCAGUGCACAAC	83	chrUScaf2837(-):52753-52835
ssc-miR-6516	AUCAUGUAUGAUACUGCAAACA	22	ssc-mir-6516	GUUUUGAAUUUGCAGUAACAGGUGUGAACAUUCUAGCAGCAGUUUGAUGAUCAUGUAUGAUACUGCAAACAAAAC	75	chr12(+):4273963-4274037
ssc-miR-628-5p	AUGCUGACAUAUUUACUAGAGG	22	ssc-mir-628	GUGUCACUUCCUCAUGCUGACAUAUUUACUAGAGGGUAAAGUUAACAACCUUCUAGUAAGAGUGGCAGUCGAAGGGAAGG	80	chr1(+):129013474-129013553
ssc-miR-628-3p	UCUAGUAAGAGUGGCAGUCGAAG	23	ssc-mir-628	GUGUCACUUCCUCAUGCUGACAUAUUUACUAGAGGGUAAAGUUAACAACCUUCUAGUAAGAGUGGCAGUCGAAGGGAAGG	80	chr1(+):129013474-129013553
ssc-miR-615	UCCGAGCCUGGGUCUCCCUCU	21	ssc-mir-615	GGGAGGGGCGGGAGGGGGCUCCCCGGUGCUCGGAUCUCGAGGGUGCUUAUUGUUCGGUCCGAGCCUGGGUCUCCCUCUCCCCCCCACC	88	chr5(+):20147919-20148006
ssc-miR-582-5p	UACAGUUGUUCAACCAGUUACU	22	ssc-mir-582	CUCUUUGGUUACAGUUGUUCAACCAGUUACUAAUCUAACUAACUGUAACCGGUUGAACAACUGAACCCAAAGGGUGC	77	chr16(+):41335754-41335830
ssc-miR-582-3p	UAACCGGUUGAACAACUGAACC	22	ssc-mir-582	CUCUUUGGUUACAGUUGUUCAACCAGUUACUAAUCUAACUAACUGUAACCGGUUGAACAACUGAACCCAAAGGGUGC	77	chr16(+):41335754-41335830
ssc-miR-574-5p	UGAGUGUGUGUGUGUGAGUGUGU	23	ssc-mir-574	UGGGUGCGGGCGUGUGAGUGUGUGUGUGUGAGUGUGUGUCGCUCCGGGUCCACGCUCAUGCACACACCCACACGCCCGCA	80	chr8(+):31672459-31672538
ssc-miR-574-3p	CACGCUCAUGCACACACCCACA	22	ssc-mir-574	UGGGUGCGGGCGUGUGAGUGUGUGUGUGUGAGUGUGUGUCGCUCCGGGUCCACGCUCAUGCACACACCCACACGCCCGCA	80	chr8(+):31672459-31672538
ssc-miR-551a	GCGACCCACUCUUGGUUUCC	20	ssc-mir-551a	UGGUGACCCUGGAAAUCCAGAGCGGGUGAGGCCUGUCUGACUGUUUCUAGGCGACCCACUCUUGGUUUCCAUGGUUGCCC	80	chr6(+):59927697-59927776
ssc-miR-545-5p	UCAGUAAAUGUUUAUUGGAUG	21	ssc-mir-545	UUAGUAGGCCUCAGUAAAUGUUUAUUGGAUGAAUAAAUGAAUGACUCAUCAACAAACAUUUAUUGUGUGCCUGCUAACG	79	chrX(-):67530196-67530274
ssc-miR-545-3p	AUCAACAAACAUUUAUUGUGUG	22	ssc-mir-545	UUAGUAGGCCUCAGUAAAUGUUUAUUGGAUGAAUAAAUGAAUGACUCAUCAACAAACAUUUAUUGUGUGCCUGCUAACG	79	chrX(-):67530196-67530274
ssc-miR-542-5p	UCGGGGAUCAUCAUGUCACGA	21	ssc-mir-542	CCUCAGACGUCUCGGGGAUCAUCAUGUCACGAGAGACCACUGUGCACUUGUGACAGAUUGAUAACUGAAAGGUCUGGGAG	80	chrUScaf3177(+):3348-3427
ssc-miR-542-3p	UGUGACAGAUUGAUAACUGAAA	22	ssc-mir-542	CCUCAGACGUCUCGGGGAUCAUCAUGUCACGAGAGACCACUGUGCACUUGUGACAGAUUGAUAACUGAAAGGUCUGGGAG	80	chrUScaf3177(+):3348-3427
ssc-miR-532-5p	CAUGCCUUGAGUGUAGGACCGU	22	ssc-mir-532	UUGCUUUCUCUCUUACAUGCCUUGAGUGUAGGACCGUUGGCAUCUGAAUACCCUCCCACACCCAAGGCUUGCAGGAGGGC	80	chrX(+):48632025-48632104
ssc-miR-532-3p	CCUCCCACACCCAAGGCUUGCA	22	ssc-mir-532	UUGCUUUCUCUCUUACAUGCCUUGAGUGUAGGACCGUUGGCAUCUGAAUACCCUCCCACACCCAAGGCUUGCAGGAGGGC	80	chrX(+):48632025-48632104
ssc-miR-505	UCAACACUUGCUGGUUUCCUCU	22	ssc-mir-505	GCACUCAGUGGGGGAGCCAGGAAGUAUUGAUGUUUCUGCCAGGUUAGCGUCAACACUUGCUGGUUUCCUCUCUGGAGCAU	80	chrX(-):130835642-130835721
ssc-miR-504	AGACCCUGGUCUGCACUCUAUCU	23	ssc-mir-504	GCUGUUGGGAGACCCUGGUCUGCACUCUAUCUGUAUGCUUACUGAAGGGAGCGCAGGGCAGGGUUUCCCACACAGAGGGC	80	chrX(+):129654206-129654285
ssc-miR-503	UAGCAGCGGGAACAGUACUGCAG	23	ssc-mir-503	GCCCCGCACUCAGCCGUGCCCUAGCAGCGGGAACAGUACUGCAGUGGGCGAUCGGUACUCUGGGGUAUUGUUUCUGCUGCCCGGGCAAGGCUGGGACUCCCGCCGGGGC	109	-
ssc-miR-500-5p	UAAUCCUUGCUACCUGGGUGAGA	23	ssc-mir-500	CCCCUCUCUAAUCCUUGCUACCUGGGUGAGAGUGCUGUGUGAAUGCAAUGCACCUGGGCAAGGAUUCUGAGAGUGAGAGC	80	chrX(+):48637994-48638073
ssc-miR-500-3p	AUGCACCUGGGCAAGGAUUCU	21	ssc-mir-500	CCCCUCUCUAAUCCUUGCUACCUGGGUGAGAGUGCUGUGUGAAUGCAAUGCACCUGGGCAAGGAUUCUGAGAGUGAGAGC	80	chrX(+):48637994-48638073
ssc-miR-499-5p	UUAAGACUUGCAGUGAUGUUU	21	ssc-mir-499	UGGGCGGGCGGCCGUUAAGACUUGCAGUGAUGUUUAACUCCUCUCCACGUGAACAUCACAGCAAGUCUGUGCUGCUUCCC	80	chr17(+):43571146-43571225
ssc-miR-499-3p	AACAUCACAGCAAGUCUGUGCU	22	ssc-mir-499	UGGGCGGGCGGCCGUUAAGACUUGCAGUGAUGUUUAACUCCUCUCCACGUGAACAUCACAGCAAGUCUGUGCUGCUUCCC	80	chr17(+):43571146-43571225
ssc-miR-497	CAGCAGCACACUGUGGUUUGU	21	ssc-mir-497	CCCGCCCCAGCAGCACACUGUGGUUUGUACGGCACUGUGGCCACGUCCAAACCACACUGUGGUGUUAGAGCGAGGGUGGG	80	chr12(+):54717025-54717104
ssc-miR-493-5p	UUGUACAUGGUAGGCUUUCAUU	22	ssc-mir-493	CCCCAGGGCCUUGUACAUGGUAGGCUUUCAUUCAUUCGUUUGCACAUGCGGUGAAGGUCUACUGUGUGCCAGGCCCUGUGCCA	83	chr7(-):132069400-132069482
ssc-miR-493-3p	UGAAGGUCUACUGUGUGCCAGG	22	ssc-mir-493	CCCCAGGGCCUUGUACAUGGUAGGCUUUCAUUCAUUCGUUUGCACAUGCGGUGAAGGUCUACUGUGUGCCAGGCCCUGUGCCA	83	chr7(-):132069400-132069482
ssc-miR-491	AGUGGGGAACCCUUCCAUGAGG	22	ssc-mir-491	UUAGCUGGGUAGUGGGGAACCCUUCCAUGAGGAGUAGAACACUCCUUAUGCAAGAUUCCCUUCUACCUGACUGGGU	76	chr1(-):225810907-225810982
ssc-miR-490-5p	CCAUGGAUCCCCAGGUGGGU	20	ssc-mir-490-1	UUGUUCGACACCAUGGAUCCCCAGGUGGGUCACGUUUCAAGAUACACCAACCUGGAGGACUCCAUGCUGUUGAGCUGUU	79	chr18(-):13361980-13362058
ssc-miR-490-3p	CAACCUGGAGGACUCCAUGCUG	22	ssc-mir-490-1	UUGUUCGACACCAUGGAUCCCCAGGUGGGUCACGUUUCAAGAUACACCAACCUGGAGGACUCCAUGCUGUUGAGCUGUU	79	chr18(-):13361980-13362058
ssc-miR-490	CAACCUGGAGGACUCCAUGCUG	22	ssc-mir-490-2	CAUUGUUCGACACCAUGGAUCCCCAGGUGGGUCACGUUUCAAGAUACACCAACCUGGAGGACUCCAUGCUGUUGAGCUGUU	81	-
ssc-miR-489	AGUGACAUCACAUAUACGGCGG	22	ssc-mir-489	UGGCAGCUUGGUGGUCGUAUGUGUGGCGCCAUCUACUUGAGCGGUUAGGAGUGACAUCACAUAUACGGCGGCUAAACUGCU	81	chr9(-):80161824-80161904
ssc-miR-487b	GUGGUUAUCCCUGUCCUGUUCG	22	ssc-mir-487b	UACUUGGAGAGUGGUUAUCCCUGUCCUGUUCGUUUUACUCAUGUCGAAUCGUACAGGGUCAUCCACUUUUUCAGUAUC	78	-
ssc-miR-486	UCCUGUACUGAGCUGCCCCGAG	22	ssc-mir-486-1	GCUGGGGCUUCAGGGCCAGCUCGGACCUCUGACCUCCCUGACGGGUCCUGUACUGAGCUGCCCCGAGGCCCUCACUGUGC	80	chr17(-):12191266-12191345
ssc-miR-486	UCCUGUACUGAGCUGCCCCGAG	22	ssc-mir-486-2	CCCUGACGGGUCCUGUACUGAGCUGCCCCGAGGCCCUCACUGUGCCCAGCUCGGGCCAGCUCAGUACCCGGCGCGUCGGGGU	82	chrUScaf2610(-):3466-3547
ssc-miR-455-5p	UAUGUGCCUUUGGACUACAUCG	22	ssc-mir-455	UGGCGUGAGGGUAUGUGCCUUUGGACUACAUCGUGGAAGCCAGCACCAUGCAGUCCAUGGGCAUAUACACUUGCCUCAAG	80	chrUScaf1770(+):75366-75445
ssc-miR-455-3p	GCAGUCCAUGGGCAUAUACAC	21	ssc-mir-455	UGGCGUGAGGGUAUGUGCCUUUGGACUACAUCGUGGAAGCCAGCACCAUGCAGUCCAUGGGCAUAUACACUUGCCUCAAG	80	chrUScaf1770(+):75366-75445
ssc-miR-454	UAGUGCAAUAUUGCUUAUAGGGU	23	ssc-mir-454	AGUAGUGCAAUAUUGCUUAUAGGGUUUUGGUGUUUGGGAAGAACUAUGGGCAAGUUGCAGAUACU	65	chr12(+):37088130-37088194
ssc-miR-452	AACUGUUUGCAGAGGAAACUGA	22	ssc-mir-452	AAGCACUUACAACUGUUUGCAGAGGAAACUGAGACUUUGUAACUACAUCUCAGUCUCAACUGCAAAGAAGUAAGUGCUUA	80	chrX(-):140861113-140861192
ssc-miR-451	AAACCGUUACCAUUACUGAGUU	22	ssc-mir-451	GGGGGUGGCGAGCAAACCGUUACCAUUACUGAGUUUAGUAAUGGUAACGGUUCUCUUGCUGCACC	65	chr12(+):47177114-47177178
ssc-miR-450c-5p	UUUUGCGAUGUGUUCCUAAUAC	22	ssc-mir-450c	GGCACUAAACUAUUUUUGCGAUGUGUUCCUAAUACGUAAUCUAAGUGUAUUGGGAACAUUUUGCAUUCGUAGUUUUGUGUC	81	chrUScaf3177(+):4053-4133
ssc-miR-450c-3p	AUUGGGAACAUUUUGCAUUCGU	22	ssc-mir-450c	GGCACUAAACUAUUUUUGCGAUGUGUUCCUAAUACGUAAUCUAAGUGUAUUGGGAACAUUUUGCAUUCGUAGUUUUGUGUC	81	chrUScaf3177(+):4053-4133
ssc-miR-450b-5p	UUUUGCAAUAUGUUCCUGAAUA	22	ssc-mir-450b	AAAAUUAUUUUUGCAAUAUGUUCCUGAAUAUGUAAUAUAAGUAUAUUGGGAACAUUUUGCAUCCAUAGUUUUGUAUCGAU	80	chrUScaf3177(+):4358-4437
ssc-miR-450b-3p	UUGGGAACAUUUUGCAUCCAU	21	ssc-mir-450b	AAAAUUAUUUUUGCAAUAUGUUCCUGAAUAUGUAAUAUAAGUAUAUUGGGAACAUUUUGCAUCCAUAGUUUUGUAUCGAU	80	chrUScaf3177(+):4358-4437
ssc-miR-450a	UUUUGCGAUGUGUUCCUAAUAU	22	ssc-mir-450a	GUCUGUCAAAGAAAGAUGCUAAACUGGUUUUGCGAUGUGUUCCUAAUAUGCAGUAUAAAUAUAUUGGGAGCAUUUUGCAUGCAUGGUUUUGUAUCACUAUACAGAU	106	chrUScaf3177(+):4173-4278
ssc-miR-4338	AUGUUCAGUCUCAGUGGGAACC	22	ssc-mir-4338	AUCUCUCGAGAUGUUCAGUCUCAGUGGGAACCGUGUGUAAGUCUUGUUCCCAUUGAGACUGAGCAUCUCAAGGGAUCA	78	chrUScaf3901(-):115019-115096
ssc-miR-4337	AGGGUAUAUAAGCCUUCACUGG	22	ssc-mir-4337	GGCACUAGACAGGGUAUAUAAGCCUUCACUGGUUAAAUCAACAUACAGUGAAGGCUUAUAUAUCUUGUCUAGUGCCCA	78	chr18(-):16110017-16110094
ssc-miR-4334-3p	UCCCUGUCCUCCAGGAGCUC	20	ssc-mir-4334	CUGUGCUGAGCCCUGGAGUGACGGGGGUGAAAGGGCAGAGUCCCUGUCCUCCAGGAGCUCCCCAUGUGG	69	chr15(+):134433005-134433073
ssc-miR-4332	CACGGCCGCCGCCGGGCGCC	20	ssc-mir-4332	CGGCGGGGGGUGUCGCGGGGGUGGGCGGGCUGGGGCCGGGGGUGGGGCCGGCGGGGGCACGACCCCCGGUCGGCGUCCACGGCCGCCGCCGGGCGCCUUUCCACCGC	107	-
ssc-miR-4331-5p	UGGCGUAGAUCACAGACACAGC	22	ssc-mir-4331-1	CCAUGAGCUAUGGCGUAGAUCACAGACACAGCUCAGAUCUGGCAUUGCUGUGGCUGUGGUGUAGGCCAGCAGCUUUGCUC	80	chr6(-):60130099-60130178
ssc-miR-4331-5p	UGGCGUAGAUCACAGACACAGC	22	ssc-mir-4331-2	AGCUGUGGCGUAGAUCACAGACACAGCUUGGAUCUGGUGUUGCUGUGGCUGUGGUGUAGGCCAGCAGCU	69	chr14(+):144183485-144183553
ssc-miR-4331-3p	UGUGGCUGUGGUGUAGGCCAGC	22	ssc-mir-4331-1	CCAUGAGCUAUGGCGUAGAUCACAGACACAGCUCAGAUCUGGCAUUGCUGUGGCUGUGGUGUAGGCCAGCAGCUUUGCUC	80	chr6(-):60130099-60130178
ssc-miR-432-5p	UCUUGGAGUAGGUCAUUGGGU	21	ssc-mir-432	UCCAGGUCUUGGAGUAGGUCAUUGGGUGGAUCCUUUAUUUCCCUAUGUGGGCCACUGGAUGGCUCCUCCAUGGCUUGGAG	80	chr7(+):132079003-132079082
ssc-miR-432-3p	UGGAUGGCUCCUCCAUGGCU	20	ssc-mir-432	UCCAGGUCUUGGAGUAGGUCAUUGGGUGGAUCCUUUAUUUCCCUAUGUGGGCCACUGGAUGGCUCCUCCAUGGCUUGGAG	80	chr7(+):132079003-132079082
ssc-miR-429	UAAUACUGUCUGGUAAUGCCGU	22	ssc-mir-429	GCCGCCGAUGGGUGUCUUACCAGGCACGGUUAGAUCUGGUUCUUCUGUCUAAUACUGUCUGGUAAUGCCGUCCAUUCCCGG	81	chr6(-):58044174-58044254
ssc-miR-425-5p	AAUGACACGAUCACUCCCGUUGA	23	ssc-mir-425	AAGUGCUUUGGAAUGACACGAUCACUCCCGUUGAGUGGGCACCCAAGUAGCCAUCGGGAAUGUCGUGUCCGCCCAGUGCU	80	chr13(-):34898111-34898190
ssc-miR-425-3p	AUCGGGAAUGUCGUGUCCGCCC	22	ssc-mir-425	AAGUGCUUUGGAAUGACACGAUCACUCCCGUUGAGUGGGCACCCAAGUAGCCAUCGGGAAUGUCGUGUCCGCCCAGUGCU	80	chr13(-):34898111-34898190
ssc-miR-424-5p	CAGCAGCAAUUCAUGUUUUGAA	22	ssc-mir-424	UCCGAGGGGAUGCAGCAGCAAUUCAUGUUUUGAAGGGCUUUAAAUGGUUCAAAACGUGAGGCGCUGCUAUACCCCCUCGC	80	-
ssc-miR-424-3p	CAAAACGUGAGGCGCUGCUAU	21	ssc-mir-424	UCCGAGGGGAUGCAGCAGCAAUUCAUGUUUUGAAGGGCUUUAAAUGGUUCAAAACGUGAGGCGCUGCUAUACCCCCUCGC	80	-
ssc-miR-423-5p	UGAGGGGCAGAGAGCGAGACUUU	23	ssc-mir-423	AAGUUAGGCUGAGGGGCAGAGAGCGAGACUUUUCUAUUUUCCAAAAGCUCGGUCUGAGGCCCCUCAGUCUUGCUUCCUAC	80	chr12(-):48287019-48287098
ssc-miR-423-3p	AGCUCGGUCUGAGGCCCCUCAGU	23	ssc-mir-423	AAGUUAGGCUGAGGGGCAGAGAGCGAGACUUUUCUAUUUUCCAAAAGCUCGGUCUGAGGCCCCUCAGUCUUGCUUCCUAC	80	chr12(-):48287019-48287098
ssc-miR-421-5p	CCUCAUUAAAUGUUUGUUGAAUGA	24	ssc-mir-421	ACAUUGUAGGCCUCAUUAAAUGUUUGUUGAAUGAAAAAAUGAAUCAUCAACAGACAUUAAUUGGGCGCCUGCUCUGUG	78	chrX(-):67425032-67425109
ssc-miR-421-3p	AUCAACAGACAUUAAUUGGGCGC	23	ssc-mir-421	ACAUUGUAGGCCUCAUUAAAUGUUUGUUGAAUGAAAAAAUGAAUCAUCAACAGACAUUAAUUGGGCGCCUGCUCUGUG	78	chrX(-):67425032-67425109
ssc-miR-411	AUGUAACACGGUCCACUAAC	20	ssc-mir-411	CUUGGAGAGAUAGUAGACCGUAUAGCGUACGCUUUAUCUGUGACGUAUGUAACACGGUCCACUAACCCUCAGUAUC	76	-
ssc-miR-383	CCACAGCACUGCCUGGUCAGA	21	ssc-mir-383	CCUGCUCCUCAGAUCAGAAGGUGAUUGUGGCUUUGGGUAGAUAUUAAUCAGCCACAGCACUGCCUGGUCAGAAAGAGCAAGU	82	chr17(-):2603744-2603825
ssc-miR-382	AAGUUGUUCGUGGUGGAUUCG	21	ssc-mir-382	ACUUGAAGAGAAGUUGUUCGUGGUGGAUUCGCUUUACUUAUGACGAAUCAUUCACGGACAACACUUUUUUCAGUACC	77	-
ssc-miR-381-5p	AGCGAGGUUGCCCUUUGUAUAUU	23	ssc-mir-381	UGGUACUUAAAGCGAGGUUGCCCUUUGUAUAUUCGGGUUUUGAGGUGGAAUAUACAAGGACAAGCUCUCUGUGAGUAUCAAA	82	chrUScaf2115(-):27138-27219
ssc-miR-381-3p	UAUACAAGGACAAGCUCUCUGU	22	ssc-mir-381	UGGUACUUAAAGCGAGGUUGCCCUUUGUAUAUUCGGGUUUUGAGGUGGAAUAUACAAGGACAAGCUCUCUGUGAGUAUCAAA	82	chrUScaf2115(-):27138-27219
ssc-miR-378b-3p	ACUGGACUUGGAGUCAGAAGU	21	ssc-mir-378b	UUGAGCUACAUUUGCUUGCGUUCUCUAAGUGUCUGGCUGAAAACGCACUGGACUUGGAGUCAGAAGUUGAGGUUCCU	77	chr1(-):284932187-284932263
ssc-miR-378	ACUGGACUUGGAGUCAGAAGGC	22	ssc-mir-378-1	CCACCCAGGGCUCCUGACUCCAGGUCCUGUGUGUUGCCUGGAAAUAGCACUGGACUUGGAGUCAGAAGGCCUGCGUGGAG	80	chr2(+):157640353-157640432
ssc-miR-378	ACUGGACUUGGAGUCAGAAGGC	22	ssc-mir-378-2	GUGGGCCUCCUGAAGGCAGGCAGAACCAUUGGGUGAAAAGAGCACUGGACUUGGAGUCAGAAGGCCCG	68	chr12(+):38396700-38396767
ssc-miR-376c	GUGGAUAUUCCUUCUAUGUUUA	22	ssc-mir-376c	UAUUUAAAAGGUGGAUAUUCCUUCUAUGUUUAUGUUAUUUGUGGUUAAACAUAGAGGAAAUUCCACGUUUUCAGUAUC	78	chrUScaf2115(-):32036-32113
ssc-miR-376b	GUGGCUAUUCCUUCUAUGUUUA	22	ssc-mir-376b	UAUUUAAAAGGUGGCUAUUCCUUCUAUGUUUAUGUUAUUUGUGGUUAAACAUAGAGGAAAUUCCACGUUUUCAGUAUC	78	-
ssc-miR-376a-5p	GUAGAUUCUCCUUCUAUGAGUAC	23	ssc-mir-376a	GGUAUUUAAAAGGUAGAUUCUCCUUCUAUGAGUACAUUAUUUAUUAUUAAUCAUAGAGGAAAAUCCACGUUUUCAGUAUC	80	chrUScaf2115(-):30857-30936
ssc-miR-376a-3p	AUCAUAGAGGAAAAUCCACGU	21	ssc-mir-376a	GGUAUUUAAAAGGUAGAUUCUCCUUCUAUGAGUACAUUAUUUAUUAUUAAUCAUAGAGGAAAAUCCACGUUUUCAGUAUC	80	chrUScaf2115(-):30857-30936
ssc-miR-375	UUUGUUCGUUCGGCUCGCGUGA	22	ssc-mir-375	CCCCCGCCCCGCGACGAGCCCCUCGCACAAACCGGACCUGAGCGUUUUGUUCGUUCGGCUCGCGUGAGGCAGGGG	75	chr15(+):133957549-133957623
ssc-miR-374b-5p	AUAUAAUACAACCUGCUAAGUG	22	ssc-mir-374b	UCGGAUGGAUAUAAUACAACCUGCUAAGUGUCCUAGCACUUAUCAGGUUGUAUUAUCAUUGUCCGUGUCUAUGGCUCUCG	80	chrX(-):67425186-67425265
ssc-miR-374b-3p	CUUAUCAGGUUGUAUUAUCAUU	22	ssc-mir-374b	UCGGAUGGAUAUAAUACAACCUGCUAAGUGUCCUAGCACUUAUCAGGUUGUAUUAUCAUUGUCCGUGUCUAUGGCUCUCG	80	chrX(-):67425186-67425265
ssc-miR-374a-5p	UUAUAAUACAACCUGAUAAGUG	22	ssc-mir-374a	CAUCGGCCAUUAUAAUACAACCUGAUAAGUGUUACAGCACUUAUCAGGUUGUAUUGUAAUUGUCUGUGUAUAUAUAUGCC	80	chrX(-):67530361-67530440
ssc-miR-374a-3p	CUUAUCAGGUUGUAUUGUAAUU	22	ssc-mir-374a	CAUCGGCCAUUAUAAUACAACCUGAUAAGUGUUACAGCACUUAUCAGGUUGUAUUGUAAUUGUCUGUGUAUAUAUAUGCC	80	chrX(-):67530361-67530440
ssc-miR-371-5p	ACUCAAACUGUGGGGGCACUUU	22	ssc-mir-371	AGCCUGUGGUACUCAAACUGUGGGGGCACUUUCUGGUCUAGGGAGGGAAGUGCCGCCAUUUUUUGAGUGUUACCGAUU	78	chr6(+):52738857-52738934
ssc-miR-370	GCCUGCUGGGGUGGAACCUGGU	22	ssc-mir-370	AAGACAGAGAAGCCAGGUCACGUCUCUGCAGUUACACAGCUCACGAGUGCCUGCUGGGGUGGAACCUGGUCUGUCUGUCU	80	-
ssc-miR-369	AAUAAUACAUGGUUGAUCUUU	21	ssc-mir-369	UUGAAGGGAGAUCGACCGUGUUAUAUUCGCUUUAUGGUACUUGAAGGGAGAUCGACCGUGUUAUAUUCGCUUGGCUGACUUCGAAUAAUACAUGGUUGAUCUUUUCUCAGUAUCUGACUUCGAAUAAUACAUGGUUGAUCUUUUCUCAG	149	-
ssc-miR-365-5p	GAGGGACUUUCAGGGGCAGCUGU	23	ssc-mir-365-2	AAAAAUGAGGGACUUUCAGGGGCAGCUGUGUUUUCUGACUCAGUCAUAAUGCCCCUAAAAAUCCUUAUUGUUCUUGCAGU	80	chr12(-):45152792-45152871
ssc-miR-365-3p	UAAUGCCCCUAAAAAUCCUUAU	22	ssc-mir-365-1	CGCAGGGAAAAUGAGGGACUUUUGGGGGCAGAUGUGUUUCCAUUCCACUAUCAUAAUGCCCCUAAAAAUCCUUAUUGCUC	80	chr3(-):29976236-29976315
ssc-miR-365-3p	UAAUGCCCCUAAAAAUCCUUAU	22	ssc-mir-365-2	AAAAAUGAGGGACUUUCAGGGGCAGCUGUGUUUUCUGACUCAGUCAUAAUGCCCCUAAAAAUCCUUAUUGUUCUUGCAGU	80	chr12(-):45152792-45152871
ssc-miR-363	AAUUGCACGGUAUCCAUCUGUAA	23	ssc-mir-363-1	GCUGUUGUCGGGUGGAUCACGAUGCAAUUUUGAUUAGUAUCAUAGGAGAAAAAUUGCACGGUAUCCAUCUGUAAACCGCA	80	chrX(-):126199347-126199426
ssc-miR-363	AAUUGCACGGUAUCCAUCUGUAA	23	ssc-mir-363-2	UUGCUGUUGUCGGGUGGAUCACGAUGCAAUUUUGAUUAGUAUCAUAGGAGAAAAAUUGCACGGUAUCCAUCUGUAAACCGCAGGA	85	-
ssc-miR-362	AAUCCUUGGAACCUAGGUGUGAGUG	25	ssc-mir-362	CCCCCUCUCAAAUCCUUGGAACCUAGGUGUGAGUGCUGCUCUAGUGCAACACACCUAUUCAAGGAUUCAAAGAGGCUGA	79	chrX(+):48638466-48638544
ssc-miR-361-5p	UUAUCAGAAUCUCCAGGGGUAC	22	ssc-mir-361	GGAGCUUAUCAGAAUCUCCAGGGGUACUUAUAAUUUGAAAAAGUCCCCCAGGUGUGAUUCUGAUUUGCUUCCUCCUCCUC	80	chrX(-):78804780-78804859
ssc-miR-361-3p	CCCCCAGGUGUGAUUCUGAUUUGC	24	ssc-mir-361	GGAGCUUAUCAGAAUCUCCAGGGGUACUUAUAAUUUGAAAAAGUCCCCCAGGUGUGAUUCUGAUUUGCUUCCUCCUCCUC	80	chrX(-):78804780-78804859
ssc-miR-3613	UGUUGUACUUUUUUUUUUGU	20	ssc-mir-3613	GGGUUUGGAUUGUUGUACUUUUUUUUUUGUUCGUUGCAUUUUUAGGAACAAAAAAAAAAGCCCAACCCUUCACACCG	77	-
ssc-miR-34c	AGGCAGUGUAGUUAGCUGAUUGC	23	ssc-mir-34c-1	AGUCUAGUUACUAGGCAGUGUAGUUAGCUGAUUGCUGAUAAAACCAAUCACUAACCACACGGCCAGGUAAAAAGAUUUGG	80	chr9(-):44166873-44166952
ssc-miR-34c	AGGCAGUGUAGUUAGCUGAUUGC	23	ssc-mir-34c-2	UCUAGUUACUAGGCAGUGUAGUUAGCUGAUUGCUGAUAAAACCAAUCACUAACCACACGGCCAGGUAAAAAGAU	74	-
ssc-miR-34a	UGGCAGUGUCUUAGCUGGUUGU	22	ssc-mir-34a	UUUCUUUGGCAGUGUCUUAGCUGGUUGUUGUGAGUAAUAGCAAAGGAAGCAAUCAGCAGCAUCCUGCCCUAGAACA	76	-
ssc-miR-345-5p	GCUGACUCCUAGUCCAGUGC	20	ssc-mir-345-1	AACCCAGGUCUGCUGACUCCUAGUCCAGUGCUUGUGAUGGCUGGUGGGCCCUGAACUAGGGGUCUGGAGGCCUGGGUUUG	80	chr7(+):128658300-128658379
ssc-miR-345-5p	GCUGACUCCUAGUCCAGUGC	20	ssc-mir-345-2	ACCCAGGUCUGCUGACUCCUAGUCCAGUGCUUGUGAUGGCUGGUGGGCCCUGAACUAGGGGUCUGGAGGCCUGGGUUU	78	-
ssc-miR-345-3p	CCCUGAACUAGGGGUCUGGAG	21	ssc-mir-345-1	AACCCAGGUCUGCUGACUCCUAGUCCAGUGCUUGUGAUGGCUGGUGGGCCCUGAACUAGGGGUCUGGAGGCCUGGGUUUG	80	chr7(+):128658300-128658379
ssc-miR-345-3p	CCCUGAACUAGGGGUCUGGAG	21	ssc-mir-345-2	ACCCAGGUCUGCUGACUCCUAGUCCAGUGCUUGUGAUGGCUGGUGGGCCCUGAACUAGGGGUCUGGAGGCCUGGGUUU	78	-
ssc-miR-342	UCUCACACAGAAAUCGCACCCGUCA	25	ssc-mir-342	AAGGUGAGGGUGCUAUCUGUGACUGAGGGACAUGGCGCAUAGAACUGUCUCACACAGAAAUCGCACCCGUCACCUUGGCC	80	-
ssc-miR-340	UUAUAAAGCAAUGAGACUGAUU	22	ssc-mir-340-1	UACCUGGUGUGAUUAUAAAGCAAUGAGACUGAUUGUCAUAUGUCGUUUGUGGGAUCCGUCUCAGUUACUUUAUAGCCAUA	80	chr2(+):80118849-80118928
ssc-miR-340	UUAUAAAGCAAUGAGACUGAUU	22	ssc-mir-340-2	CCUGGUGUGAUUAUAAAGCAAUGAGACUGAUUGUCAUAUGUCGUUUGUGGGAUCCGUCUCAGUUACUUUAUAGCCAUACCUGGU	84	chr2(+):80137492-80137575
ssc-miR-33b-5p	GUGCAUUGCUGUUGCAUUGC	20	ssc-mir-33b	CGGGCGGCCCCGCGGUGCAUUGCUGUUGCAUUGCACGUGUGAGGCGGGUGCAGUGCCUCGGCAGUGCAGCCCGGAGCCGGCCCCUGGCACCGA	93	-
ssc-miR-33b-3p	CAGUGCCUCGGCAGUGCAGCCC	22	ssc-mir-33b	CGGGCGGCCCCGCGGUGCAUUGCUGUUGCAUUGCACGUGUGAGGCGGGUGCAGUGCCUCGGCAGUGCAGCCCGGAGCCGGCCCCUGGCACCGA	93	-
ssc-miR-339-5p	UCCCUGUCCUCCAGGAGCUCAC	22	ssc-mir-339-1	GCAGCCGCCGUCCCUGUCCUCCAGGAGCUCACUUACCUUGGGCCGUGAGCUCCUCGAGGCCAGAGCCCGUGUCUGCCUCU	80	chr3(+):726710-726789
ssc-miR-339-3p	AGCUCCUCGAGGCCAGAGCCC	21	ssc-mir-339-1	GCAGCCGCCGUCCCUGUCCUCCAGGAGCUCACUUACCUUGGGCCGUGAGCUCCUCGAGGCCAGAGCCCGUGUCUGCCUCU	80	chr3(+):726710-726789
ssc-miR-339	UCCCUGUCCUCCAGGAGCUCA	21	ssc-mir-339-2	UAAGACAAGGUCCCUGUCCUCCAGGAGCUCAUGGUCCAAUAGAAGCAUAUAUACAAAUGGCUCUGAGGGGAGAUCCCGCUGUGGCU	86	chrUScaf3389(+):105390-105475
ssc-miR-338	UCCAGCAUCAGUGAUUUUGUUG	22	ssc-mir-338	CCGUCCUCCCCAACAAUAUCCUGGUGCUGAGUGAUGACACACGCAACUCCAGCAUCAGUGAUUUUGUUGAAGAGGGCAG	79	chr12(+):1507084-1507162
ssc-miR-335	UCAAGAGCAAUAACGAAAAAUG	22	ssc-mir-335	CUUUUGGGCGGGGGUCAAGAGCAAUAACGAAAAAUGUUUGUCAUAAACCGUUUUUCAUUAUUGCUCCUGACCUCCUCUCA	80	chr18(-):19338000-19338079
ssc-miR-331-5p	UCUAGGUAUGGUCCCAGGGAU	21	ssc-mir-331	UUGUUUGGGUUUGUUCUAGGUAUGGUCCCAGGGAUCCCAGAUCAAACCAGGCCCCUGGGCCUAUCCUAGAACCAACCUAA	80	chr5(-):92224978-92225057
ssc-miR-331-3p	GCCCCUGGGCCUAUCCUAGAA	21	ssc-mir-331	UUGUUUGGGUUUGUUCUAGGUAUGGUCCCAGGGAUCCCAGAUCAAACCAGGCCCCUGGGCCUAUCCUAGAACCAACCUAA	80	chr5(-):92224978-92225057
ssc-miR-330	UCUCUGGGCCUGUGUCUUAGGCU	23	ssc-mir-330	CUGCCUCUCUGGGCCUGUGUCUUAGGCUCUGCAAGAUCAACCGAGCAAAGCACACGGCCUGCAGAGAGGCAG	72	chrUScaf4186(-):17724-17795
ssc-miR-328	CUGGCCCUCUCUGCCCUUCCGU	22	ssc-mir-328	GGAGCGGGGGGGCAGGAGGGGCUCAGGGAGAAAGUGUGUGCCGCCCCUGGCCCUCUCUGCCCUUCCGUCCCCCGUUCCUG	80	chr6(-):25134077-25134156
ssc-miR-326	CCUCUGGGCCCUUCCUCCAG	20	ssc-mir-326	UCUGUCUGUUGGGCUGGAGGCAGGGCCUUUGUGCAGGCGGGUUGUGCUCAGAUCGCCUCUGGGCCCUUCCUCCAGCCCAGAGGCGGAUUCA	91	chr9(-):10800191-10800281
ssc-miR-325	CCUAGUAGGUGUUCAGUAAGUGU	23	ssc-mir-325	AGUGCUUGGUUCCUAGUAGGUGUUCAGUAAGUGUUUGUGACAUAAUUCGUUUAUUGAGCACCUCCUAUCAAUCAAGCACUGUGCUAGGUUCUGG	94	chrX(-):69673008-69673101
ssc-miR-324	CGCAUCCCCUAGGGCAUUGGUGU	23	ssc-mir-324	CUAUGCCUCCCCGCAUCCCCUAGGGCAUUGGUGUGAAGCUGGAGACCCACUGCCCCAGGUGCUGCUGGGGGUUGUAGUCU	80	chr3(-):139855128-139855207
ssc-miR-323	GCACAUUACACGGUCGACCUCU	22	ssc-mir-323	UUGGUACUUGGAGAGAGGUGGUCCGUGGCGCGUUCGCUUUAUUUAUGGCGCACAUUACACGGUCGACCUCUUUGCGGUAUCUAAUC	86	-
ssc-miR-320	AAAAGCUGGGUUGAGAGGGCGAA	23	ssc-mir-320	GCUCCCCUCCGCCUUCUCUUCCCGGUUCUUCCCGGAGUCGGGAAAAGCUGGGUUGAGAGGGCGAAAAAGGAAGAGGGGAC	80	chr14(-):6954934-6955013
ssc-miR-32	UAUUGCACAUUACUAAGUUGC	21	ssc-mir-32	GGAGAUAUUGCACAUUACUAAGUUGCAUGUUGUCACGGCCUCAGUGCAAUUUAGUGUGUGUGAUAUUUUC	70	chr1(-):280645137-280645206
ssc-miR-31	AGGCAAGAUGCUGGCAUAGCUG	22	ssc-mir-31	ACUGGAGAGGAGGCAAGAUGCUGGCAUAGCUGUUAAACUGAGAACCUGCUAUGCCAACAUAUUGCCAUCUUUCUUGUC	78	chr1(+):224397161-224397238
ssc-miR-30e-5p	UGUAAACAUCCUUGACUGGAAGCU	24	ssc-mir-30e	UUUGCCACUGUAAACAUCCUUGACUGGAAGCUGUGAGGCGUUCCCAGGAGCUUUCAGUCGGAUGUUUACAGCGGCAGGCU	80	chr6(-):157476655-157476734
ssc-miR-30e-3p	CUUUCAGUCGGAUGUUUACAGC	22	ssc-mir-30e	UUUGCCACUGUAAACAUCCUUGACUGGAAGCUGUGAGGCGUUCCCAGGAGCUUUCAGUCGGAUGUUUACAGCGGCAGGCU	80	chr6(-):157476655-157476734
ssc-miR-30d	UGUAAACAUCCCCGACUGGAAGCU	24	ssc-mir-30d	CUGUUGUUGUAAACAUCCCCGACUGGAAGCUGUAAGACAUAGCUAAGCUUUCAGUCAGAUGUUUGCUGCCACCGACUCU	79	chr4(+):6713518-6713596
ssc-miR-30c-5p	UGUAAACAUCCUACACUCUCAGC	23	ssc-mir-30c-2	GACAGAUACUGUAAACAUCCUACACUCUCAGCUGUGGAAAGUAAGAAAGCUGGGAGAAGGCUGUUUACUCUCUCUGCCUU	80	chrUScaf3160(+):226517-226596
ssc-miR-30c-5p	UGUAAACAUCCUACACUCUCAGC	23	ssc-mir-30c-1	CGUAGUGCGUGUAAACAUCCUACACUCUCAGCUGUGAGCUCGAGGUGGCUGGGAGAGGGUUGUUUACUCCUUCUGCCAUG	80	chr6(-):157473595-157473674
ssc-miR-30c-3p	CUGGGAGAAGGCUGUUUACUCU	22	ssc-mir-30c-2	GACAGAUACUGUAAACAUCCUACACUCUCAGCUGUGGAAAGUAAGAAAGCUGGGAGAAGGCUGUUUACUCUCUCUGCCUU	80	chrUScaf3160(+):226517-226596
ssc-miR-30c-1-3p	CUGGGAGAGGGUUGUUUACU	20	ssc-mir-30c-1	CGUAGUGCGUGUAAACAUCCUACACUCUCAGCUGUGAGCUCGAGGUGGCUGGGAGAGGGUUGUUUACUCCUUCUGCCAUG	80	chr6(-):157473595-157473674
ssc-miR-30b-5p	UGUAAACAUCCUACACUCAGCU	22	ssc-mir-30b	UUUCAGUUCGUGUAAACAUCCUACACUCAGCUGUAAUACAUGGAUUGGCUGGGAGGUGGAUGUUUACUUCAGCUGA	76	chrUScaf3775(-):156266-156341
ssc-miR-30b-3p	CUGGGAGGUGGAUGUUUACUU	21	ssc-mir-30b	UUUCAGUUCGUGUAAACAUCCUACACUCAGCUGUAAUACAUGGAUUGGCUGGGAGGUGGAUGUUUACUUCAGCUGA	76	chrUScaf3775(-):156266-156341
ssc-miR-30a-5p	UGUAAACAUCCUCGACUGGAAG	22	ssc-mir-30a	UCCCUGCGACAGUGAGCGGCUGUAAACAUCCUCGACUGGAAGCUGUGAGGCUGAAGACGGGCUUUCAGUCGGAUGUUUGCAGCCGCCGACUGCCUCCCGCAUCAGGA	107	chrUScaf3160(+):200546-200652
ssc-miR-30a-3p	CUUUCAGUCGGAUGUUUGCAGC	22	ssc-mir-30a	UCCCUGCGACAGUGAGCGGCUGUAAACAUCCUCGACUGGAAGCUGUGAGGCUGAAGACGGGCUUUCAGUCGGAUGUUUGCAGCCGCCGACUGCCUCCCGCAUCAGGA	107	chrUScaf3160(+):200546-200652
ssc-miR-301	CAGUCCAAUAGUAUUGUCAAAGC	23	ssc-mir-301	GCUAACAAAUGCUCUGACUUUAUUGCACUACUGUACUUUACAGCUACCAGUCCAAUAGUAUUGUCAAAGCAUCUGAGAGCAG	82	-
ssc-miR-29c	UAGCACCAUUUGAAAUCGGUUA	22	ssc-mir-29c	AUCUCUUACACAGGCUGACCGAUUUCUCCUGGUGUUCAGAGUCUGUUUUUGUCUAGCACCAUUUGAAAUCGGUUAUGAUGUAGGGGGA	88	chr9(+):148552997-148553084
ssc-miR-29b	UAGCACCAUUUGAAAUCAGUGUU	23	ssc-mir-29b-1	CUUCAGGAAGCUGGUUUCAUAUGGUGGUUUAGAUUUAAAAAGUGAUUGUCUAGCACCAUUUGAAAUCAGUGUUCUUGGGGG	81	chr18(+):19034822-19034902
ssc-miR-29b	UAGCACCAUUUGAAAUCAGUGUU	23	ssc-mir-29b-2	CUUCUGGAAGCUGGUUUCACAUGGUGGCUUAGAUUUUUCCAUCUUUGUAUCUAGCACCAUUUGAAAUCAGUGUUUUAGGAGUAA	84	chr9(+):148552438-148552521
ssc-miR-29a-5p	ACUGAUUUCUUUUGGUGUUCAG	22	ssc-mir-29a	CCCCUUAGAGGAUGACUGAUUUCUUUUGGUGUUCAGAGUCAAUAUAAUUUUCUAGCACCAUCUGAAAUCGGUUAUAAUGAUUGGGG	86	chr18(+):19035225-19035310
ssc-miR-29a-3p	CUAGCACCAUCUGAAAUCGGUUA	23	ssc-mir-29a	CCCCUUAGAGGAUGACUGAUUUCUUUUGGUGUUCAGAGUCAAUAUAAUUUUCUAGCACCAUCUGAAAUCGGUUAUAAUGAUUGGGG	86	chr18(+):19035225-19035310
ssc-miR-299	AUGGUUUACCGUCCCACAUAC	21	ssc-mir-299	CGGUACUUGAAGAAAUGGUUUACCGUCCCACAUACAUUUUGCAUAUGUAUGUGGGACGGUAAACCGCUUCUUGGUAUCC	79	-
ssc-miR-296-5p	GAGGGCCCCCCCCAAUCCUGU	21	ssc-mir-296	GACCCUUCCGGAGGGCCCCCCCCAAUCCUGUUGUGCUGGAUUCAGAGGGUUGGGCGGAGGCUUUCCUGAAGGCUCUG	77	chr17(-):66288704-66288780
ssc-miR-296-3p	AGGGUUGGGCGGAGGCUUUCC	21	ssc-mir-296	GACCCUUCCGGAGGGCCCCCCCCAAUCCUGUUGUGCUGGAUUCAGAGGGUUGGGCGGAGGCUUUCCUGAAGGCUCUG	77	chr17(-):66288704-66288780
ssc-miR-28-5p	AAGGAGCUCACAGUCUAUUGAG	22	ssc-mir-28	GGUCCUUGCCCUCAAGGAGCUCACAGUCUAUUGAGUUGCCUUUCUGUCUUCCCCACUAGAUUGUGAGCUCCUGGAGGGCAGGCACU	86	chrUScaf832(+):169149-169234
ssc-miR-28-3p	CACUAGAUUGUGAGCUCCUGGA	22	ssc-mir-28	GGUCCUUGCCCUCAAGGAGCUCACAGUCUAUUGAGUUGCCUUUCUGUCUUCCCCACUAGAUUGUGAGCUCCUGGAGGGCAGGCACU	86	chrUScaf832(+):169149-169234
ssc-miR-27b-5p	AGAGCUUAGCUGAUUGGUGAACA	23	ssc-mir-27b	ACGAGGUGCAGAGCUUAGCUGAUUGGUGAACAGUGACUGGUUUCCGCUUUGUUCACAGUGGCUAAGUUCUGCACCUGAAG	80	chr10(-):31340880-31340959
ssc-miR-27b-3p	UUCACAGUGGCUAAGUUCUGC	21	ssc-mir-27b	ACGAGGUGCAGAGCUUAGCUGAUUGGUGAACAGUGACUGGUUUCCGCUUUGUUCACAGUGGCUAAGUUCUGCACCUGAAG	80	chr10(-):31340880-31340959
ssc-miR-27a	UUCACAGUGGCUAAGUUCCGC	21	ssc-mir-27a	UGGCCUGGGGAGCAGGGCUUAGCUGCUUGUGAGCAGGUCCACAGCAAGUCGUGUUCACAGUGGCUAAGUUCCGCCCCCUGGA	82	chr2(+):65582015-65582096
ssc-miR-26b-5p	UUCAAGUAAUUCAGGAUAGGUU	22	ssc-mir-26b	CCCAGUUCAAGUAAUUCAGGAUAGGUUGUGUGCUGUCCAGCCUGUUCUCCAUUACUUGGCUCGGG	65	chrUScaf756(+):56015-56079
ssc-miR-26b-3p	CCUGUUCUCCAUUACUUGGCU	21	ssc-mir-26b	CCCAGUUCAAGUAAUUCAGGAUAGGUUGUGUGCUGUCCAGCCUGUUCUCCAUUACUUGGCUCGGG	65	chrUScaf756(+):56015-56079
ssc-miR-26a	UUCAAGUAAUCCAGGAUAGGCU	22	ssc-mir-26a	GGCUGUGGCUGGAUUCAAGUAAUCCAGGAUAGGCUGUUUCCAUCUGUGAGGCCUAUUCUUGAUUACUUGUUUCUGGAGGCAGCU	84	chrUScaf3878(+):40640-40723
ssc-miR-2483	AAACAUCUGGUUGGUUGAGAGA	22	ssc-mir-2483	UGAAAAGUUCCGUCAACCAUCCAGCUGUUUGGGGUGAUGCAAACAAACAUCUGGUUGGUUGAGAGAAUUUUUUACU	76	chrX(-):117608201-117608276
ssc-miR-24-3p	UGGCUCAGUUCAGCAGGAACAG	22	ssc-mir-24-1	CUCUGCCUCCCGUGCCUACUGAGCUGAAACACAGUUGAUUUGUGCAGACUGGCUCAGUUCAGCAGGAACAGG	72	chr2(+):65582174-65582245
ssc-miR-24-3p	UGGCUCAGUUCAGCAGGAACAG	22	ssc-mir-24-2	GACCCGCCCUCCGGUGCCUACUGAGCUGAUAUCAGUUCUCAUUUUACACACUGGCUCAGUUCAGCAGGAACAGGAGUCGA	80	chr10(-):31340334-31340413
ssc-miR-24-2-5p	GUGCCUACUGAGCUGAUAUCAGU	23	ssc-mir-24-2	GACCCGCCCUCCGGUGCCUACUGAGCUGAUAUCAGUUCUCAUUUUACACACUGGCUCAGUUCAGCAGGAACAGGAGUCGA	80	chr10(-):31340334-31340413
ssc-miR-24-1-5p	GUGCCUACUGAGCUGAAACACAGU	24	ssc-mir-24-1	CUCUGCCUCCCGUGCCUACUGAGCUGAAACACAGUUGAUUUGUGCAGACUGGCUCAGUUCAGCAGGAACAGG	72	chr2(+):65582174-65582245
ssc-miR-2411	UGGAGUGACUGUCAGAUGCAGC	22	ssc-mir-2411	AGAGGCAAUGUGGAGUGACUGUCAGAUGCAGCCAUCAGAAUAGGUGAUUUGGCUGAACUGUCAUACUCCCACAUCCUCCACCA	83	chr4(-):104403861-104403943
ssc-miR-23b	AUCACAUUGCCAGGGAUUACCA	22	ssc-mir-23b	CUCUGGCUGCUUGGGUUCCUGGCAUGCUGAUUUGUGACUUAAGAUUAAAAUCACAUUGCCAGGGAUUACCACGCAGCCAC	80	chr10(-):31341114-31341193
ssc-miR-23a	AUCACAUUGCCAGGGAUUUCC	21	ssc-mir-23a	CGGCUGGGGUUCCUGGGGAUGGGAUUUGCUGCCUGUCACAAAUCACAUUGCCAGGGAUUUCCAAUCGACC	70	chr2(+):65581838-65581907
ssc-miR-2366	UGGGUCACAGAAGAGGGUCUGG	22	ssc-mir-2366-2	GCCCUGGCCCCAGGGUCCUCUUGUCUGAGCCCCAGAAAGAGGAGAGAGCGCUGGGUCACAGAAGAGGGUCUGGGGGACAGGUU	83	chr1(+):142822087-142822169
ssc-miR-2366	UGGGUCACAGAAGAGGGUCUGG	22	ssc-mir-2366-1	GCCCUGGCCCCAGGGUCCUCUUGUCUGAGCCCCAGAAAGAGGAGAGAGCGCUGGGUCACAGAAGAGGGUCUGGGGGACAGGUU	83	chr1(-):142775297-142775379
ssc-miR-2320-5p	UGGCACAGGGUCCAGCUGUCGG	22	ssc-mir-2320	GCUGUCCCCAUGGCACAGGGUCCAGCUGUCGGCUGUAAUACCCGAUGGGUCGAUGAUGGUCCCUGUGUUUGGGGCGAGCAC	81	chr6(-):60147823-60147903
ssc-miR-2320-3p	CGAUGAUGGUCCCUGUGUUUG	21	ssc-mir-2320	GCUGUCCCCAUGGCACAGGGUCCAGCUGUCGGCUGUAAUACCCGAUGGGUCGAUGAUGGUCCCUGUGUUUGGGGCGAGCAC	81	chr6(-):60147823-60147903
ssc-miR-22-5p	AGUUCUUCAGUGGCAAGCUUUA	22	ssc-mir-22	GAGCCGCAGUAGUUCUUCAGUGGCAAGCUUUAUGUCCUGACCCAGCUAAAGCUGCCAGUUGAAGAACUGUUGCCCUCUGC	80	-
ssc-miR-224	CAAGUCACUAGUGGUUCCGUUUA	23	ssc-mir-224	GGGCUUUCAAGUCACUAGUGGUUCCGUUUAGUAGAAGGUUUUGCAUUGUUUCAAAAUGGUGCCCUAGUGACUACAAAGCCC	81	chrX(-):140860060-140860140
ssc-miR-22-3p	AAGCUGCCAGUUGAAGAACUGU	22	ssc-mir-22	GAGCCGCAGUAGUUCUUCAGUGGCAAGCUUUAUGUCCUGACCCAGCUAAAGCUGCCAGUUGAAGAACUGUUGCCCUCUGC	80	-
ssc-miR-223	UGUCAGUUUGUCAAAUACCCC	21	ssc-mir-223	CCACGCUCCGUGUAUUUGACAAGCUGAGUUGGACACUCCAUGUAGUAGAGUGUCAGUUUGUCAAAUACCCCAAGUGCGG	79	chrX(+):58752425-58752503
ssc-miR-222	AGCUACAUCUGGCUACUGGGUCUC	24	ssc-mir-222	UGCCCUCAAUGGCUCAGUAGCCAGUGUAGAUCCUGUCAUUUGUAAUCAGUAGCUACAUCUGGCUACUGGGUCUCUGAUGG	80	chrX(-):45275613-45275692
ssc-miR-221-5p	ACCUGGCAUACAAUGUAGAUUUCUGU	26	ssc-mir-221	UGAACCUGGCAUACAAUGUAGAUUUCUGUGUUUGUUGGGCAACAGCUACAUUGUCUGCUGGGUUUCAGGC	70	chrX(-):45274873-45274942
ssc-miR-221-3p	AGCUACAUUGUCUGCUGGGUUU	22	ssc-mir-221	UGAACCUGGCAUACAAUGUAGAUUUCUGUGUUUGUUGGGCAACAGCUACAUUGUCUGCUGGGUUUCAGGC	70	chrX(-):45274873-45274942
ssc-miR-219b-3p	AGAAUUGUGGCUGGACAUCU	20	ssc-mir-219b	GGCUUCGCCACUGAUUGUCCAAACGCAAUUCUUGUACGAGUCUGCGGCCAACCGAGAAUUGUGGCUGGACAUCUGUGGCUGAGC	84	chr1(-):302806853-302806936
ssc-miR-219a	AGAGUUGAGUCUGGACGUCCCG	22	ssc-mir-219a	CCGCGGCUCUUGAUUGUCCAAACGCAAUUCUCGAGUCUAUAGCUCUGGCCGAGAGUUGAGUCUGGACGUCCCGAGCCGUCGCC	83	chr7(-):29752701-29752783
ssc-miR-218b	UUGUGCUUGAUCUAACCAUGUG	22	ssc-mir-218b	GGGCUUUCCUUUGUGCUUGAUCUAACCAUGUGGUGGAACGAUGGAAACGGAACAUGGUUCUGUCAAGCACCGCGGAAAGCUCCG	84	chr16(+):59686628-59686711
ssc-miR-218-5p	UUGUGCUUGAUCUAACCAUGU	21	ssc-mir-218-1	AGAUUUUCUGUUGUGCUUGAUCUAACCAUGUGGUUGCCAGGUAUGAGUAAAACAUGGUUCUGUCAAGCACCAUGGAACGUCACG	84	chr8(-):15443762-15443845
ssc-miR-218-3p	AUGGUUCUGUCAAGCACCAUG	21	ssc-mir-218-1	AGAUUUUCUGUUGUGCUUGAUCUAACCAUGUGGUUGCCAGGUAUGAGUAAAACAUGGUUCUGUCAAGCACCAUGGAACGUCACG	84	chr8(-):15443762-15443845
ssc-miR-218	UUGUGCUUGAUCUAACCAUGU	21	ssc-mir-218-2	AGAUUUUCUGUUGUGCUUGAUCUAACCAUGUGGUUGCCAGGUAUGAGUAAAACAUGGUUCUGUCAAGCACCAUGGAACGUCA	82	chrUScaf1267(-):26754-26835
ssc-miR-217	UACUGCAUCAGGAACUGAUUGGAU	24	ssc-mir-217-1	AUAAUUAUUACAGAGUUUUUGAUGUCGCAGAUACUGCAUCAGGAACUGAUUGGAUAAGAAUUGGUCACCAUCAGUUCUUAAUGCAUUGCCUUCAGCAUCUAAACAAG	107	chr3(+):90065707-90065813
ssc-miR-217	UACUGCAUCAGGAACUGAUUGGAU	24	ssc-mir-217-2	AUGUCGCAGAUACUGCAUCAGGAACUGAUUGGAUAAGAAUUGGUCACCAUCAGUUCUUAAUGCAUUGCCUUCAGCAUC	78	-
ssc-miR-216	UAAUCUCAGCUGGCAACUGUGAG	23	ssc-mir-216-1	GAUGGCUGUGAGUUGGCUUAAUCUCAGCUGGCAACUGUGAGAUGUUCAUACAAUCCCCCACAGUGGUCUCUGGGAUUAUGCUAAACAGAGCAAUUUCCUUGCCCU	105	chr3(+):90058975-90059079
ssc-miR-216	UAAUCUCAGCUGGCAACUGUGAG	23	ssc-mir-216-2	UGAGUUGGCUUAAUCUCAGCUGGCAACUGUGAGAUGUUCAUACAAUCCCCCACAGUGGUCUCUGGGAUUAUGCUAAACAGAG	82	-
ssc-miR-21-5p	UAGCUUAUCAGACUGAUGUUGA	22	ssc-mir-21	UGUACCACCUUGUCGGGUAGCUUAUCAGACUGAUGUUGACUGUUGAAUCUCAUGGCAACAGCAGUCGAUGGGCUGUCUGACAUUUUGGUAUC	92	chr12(+):37340385-37340476
ssc-miR-215	AUGACCUAUGAAUUGACAGAC	21	ssc-mir-215	AGAGAUGGUGUACAGGAAAAUGACCUAUGAAUUGACAGACAAUGUGGCUAAAUCUGUCUGUCAUUUCUGUAGGCCAAUAUUCUGUAUAUCUCUGCU	96	chr10(+):11963149-11963244
ssc-miR-214-5p	UGCCUGUCUACACUUGCUGUGC	22	ssc-mir-214	GGCCUGGCUGGACGGAGUUGUCAUGUGUCUGCCUGUCUACACUUGCUGUGCAGAACAUCCGCUCACCUGUACAGCAGGCACAGACAGGCAGUCACAUGACAACCCAGCCU	110	chr9(-):126099461-126099570
ssc-miR-214-3p	ACAGCAGGCACAGACAGGCAG	21	ssc-mir-214	GGCCUGGCUGGACGGAGUUGUCAUGUGUCUGCCUGUCUACACUUGCUGUGCAGAACAUCCGCUCACCUGUACAGCAGGCACAGACAGGCAGUCACAUGACAACCCAGCCU	110	chr9(-):126099461-126099570
ssc-miR-21-3p	CAACAGCAGUCGAUGGGCUGU	21	ssc-mir-21	UGUACCACCUUGUCGGGUAGCUUAUCAGACUGAUGUUGACUGUUGAAUCUCAUGGCAACAGCAGUCGAUGGGCUGUCUGACAUUUUGGUAUC	92	chr12(+):37340385-37340476
ssc-miR-212	ACCUUGGCUCUAGACUGCUUACU	23	ssc-mir-212	GCGCGCCGGCACCUUGGCUCUAGACUGCUUACUGCCCGGGCCGCCCUCAGUAACAGUCUCCAGUCACGGCCACCGACGCCUG	82	chr12(-):50016151-50016232
ssc-miR-210	CUGUGCGUGUGACAGCGGCUGA	22	ssc-mir-210	GCGCAGGGCAGCCACUGCCCACCGCACACUGCGCUGCUCCGGACCCACUGUGCGUGUGACAGCGGCUGAUCUGUCC	76	chr2(+):339074-339149
ssc-miR-20b	CAAAGUGCUCACAGUGCAGGUAG	23	ssc-mir-20b-2	CCGGCAGUACCAAAGUGCUCACAGUGCAGGUAGGUUUUGCAUUACUCUACUGUAGUGUGGGCACUUCCAGUACUCUUGGA	80	-
ssc-miR-20b	CAAAGUGCUCACAGUGCAGGUAG	23	ssc-mir-20b-1	CCGGCAGUACCAAAGUGCUCACAGUGCAGGUAGGUUUUGCAUUACUCUACUGUAGUGUGGGCACUUCCAGUACUCUUGGA	80	chrX(-):126199775-126199854
ssc-miR-20a-5p	UAAAGUGCUUAUAGUGCAGGUA	22	ssc-mir-20a	GUAGCACUAAAGUGCUUAUAGUGCAGGUAGUGUUUAGUUAUCUACUGCAUUAUGAGCACUUAAAGUACUGC	71	chr11(+):66610513-66610583
ssc-miR-20a-3p	ACUGCAUUAUGAGCACUUAAAGU	23	ssc-mir-20a	GUAGCACUAAAGUGCUUAUAGUGCAGGUAGUGUUUAGUUAUCUACUGCAUUAUGAGCACUUAAAGUACUGC	71	chr11(+):66610513-66610583
ssc-miR-208b	AUAAGACGAACAAAAGGUUUGU	22	ssc-mir-208b	CUCUCAGGGAAGCUUUUUGCUCGCGUUAUGUUUCUCAUCCGAAUAUAAGACGAACAAAAGGUUUGUCUGAGGGCAGAGUG	80	chr7(-):81071323-81071402
ssc-miR-206	UGGAAUGUAAGGAAGUGUGUGA	22	ssc-mir-206	UUCCCGAGGCCACAUGCUUCUUUAUAUCCCCAUACGGAUUACUUGACUAUGGAAUGUAAGGAAGUGUGUGAUCUCGUUAA	80	chr7(+):52426445-52426524
ssc-miR-205	UCCUUCAUUCCACCGGAGUCUG	22	ssc-mir-205	CUCUUGUCCUUCAUUCCACCGGAGUCUGUCUCAUACCCAACCAGAUUUCAGUGGAGUGAAGCUCAGGAG	69	chr9(-):146808292-146808360
ssc-miR-204	UUCCCUUUGUCAUCCUAUGCCU	22	ssc-mir-204	GGCUACAGUCCUUCUCAUGUGACUCGUGGACUUCCCUUUGUCAUCCUAUGCCUGAGAAUAUAUGAAGGAGGCUGGGAAGGCAAAGGGACGUUCAAUUGUCAUCACUGGC	109	chr1(-):250527017-250527125
ssc-miR-202-5p	UUCCUAUGCAUAUACUUCUUU	21	ssc-mir-202	CGCCGUUCCGCCUUCCUAUGCAUAUACUUCUUUGAGGGUCUGGCCUGAAGAGGUGUAGGCAUGGGAAACCGGGGCGACGA	80	chr14(-):153169585-153169664
ssc-miR-202-3p	AGAGGUGUAGGCAUGGGAA	19	ssc-mir-202	CGCCGUUCCGCCUUCCUAUGCAUAUACUUCUUUGAGGGUCUGGCCUGAAGAGGUGUAGGCAUGGGAAACCGGGGCGACGA	80	chr14(-):153169585-153169664
ssc-miR-200b	UAAUACUGCCUGGUAAUGAUGAC	23	ssc-mir-200b	CCGCCAUCUUACUGGGCAGCAUUGGAUGGUGUCUGGUCUCUAAUACUGCCUGGUAAUGAUGACGG	65	chr6(+):58064306-58064370
ssc-miR-19b	UGUGCAAAUCCAUGCAAAACUGA	23	ssc-mir-19b-1	CUGUUCUAUGGUUAGUUUUGCAGGUUUGCAUCCAGCUGUGUGAUAUUCUGCUGUGCAAAUCCAUGCAAAACUGACUGUGG	80	chr11(+):66610642-66610721
ssc-miR-19b	UGUGCAAAUCCAUGCAAAACUGA	23	ssc-mir-19b-2	UACAGUUAGUUUUGCAGGUUUGCAUUUCAGCGUAUGUAUGUGUAUAUGGCUGUGCAAAUCCAUGCAAAACUGAUUGUGAU	80	chrX(-):126199650-126199729
ssc-miR-19a	UGUGCAAAUCUAUGCAAAACUGA	23	ssc-mir-19a	GCAGUCCUCUGUUAGUUUUGCAUAGUUGCACUACAAGAAGAAUGUAGUUGUGCAAAUCUAUGCAAAACUGAUGGUGGCCUGC	82	chr11(+):66610343-66610424
ssc-miR-199b-5p	CCCAGUGUUUAGACUAUCUGUU	22	ssc-mir-199b	CCGUCUACCCAGUGUUUAGACUAUCUGUUCAGGACUCCCAAAUUGUACAGUAGUCUGCACAUUGGUUAGGCUGG	74	chr1(-):302681826-302681899
ssc-miR-199b-3p	UACAGUAGUCUGCACAUUGGUU	22	ssc-mir-199b	CCGUCUACCCAGUGUUUAGACUAUCUGUUCAGGACUCCCAAAUUGUACAGUAGUCUGCACAUUGGUUAGGCUGG	74	chr1(-):302681826-302681899
ssc-miR-199a-5p	CCCAGUGUUCAGACUACCUGUUC	23	ssc-mir-199a-2	CCCCGCCAACCCAGUGUUCAGACUACCUGUUCAGGGGGCUCUGAAUGUGUACAGUAGUCUGCACAUUGGUUAGGCUGGGC	80	chr2(-):69991779-69991858
ssc-miR-199a-5p	CCCAGUGUUCAGACUACCUGUUC	23	ssc-mir-199a-1	UCCGUCGCCCCAGUGUUCAGACUACCUGUUCAGGACAAUGCCGUUGUACAGUAGUCUGCACAUUGGUUAGACUGGG	76	chr9(-):126105251-126105326
ssc-miR-199a-3p	ACAGUAGUCUGCACAUUGGUUA	22	ssc-mir-199a-2	CCCCGCCAACCCAGUGUUCAGACUACCUGUUCAGGGGGCUCUGAAUGUGUACAGUAGUCUGCACAUUGGUUAGGCUGGGC	80	chr2(-):69991779-69991858
ssc-miR-199a-3p	ACAGUAGUCUGCACAUUGGUUA	22	ssc-mir-199a-1	UCCGUCGCCCCAGUGUUCAGACUACCUGUUCAGGACAAUGCCGUUGUACAGUAGUCUGCACAUUGGUUAGACUGGG	76	chr9(-):126105251-126105326
ssc-miR-196b-5p	UAGGUAGUUUCCUGUUGUUGGG	22	ssc-mir-196b-1	CUGGUCGGUGAUUUAGGUAGUUUCCUGUUGUUGGGAUCCACCUUUCUCUCGACAGCACGACACUGCCUUCAUUACUUCAG	80	chr18(+):49836543-49836622
ssc-miR-196b-5p	UAGGUAGUUUCCUGUUGUUGGG	22	ssc-mir-196b-2	GUCGGUGAUUUAGGUAGUUUCCUGUUGUUGGGAUCCACCUUUCUCUCGACAGCACGACACUGCCUUCAUUACUUCAGU	78	chr18(+):50037507-50037584
ssc-miR-196b-3p	CGACAGCACGACACUGCCUUCA	22	ssc-mir-196b-1	CUGGUCGGUGAUUUAGGUAGUUUCCUGUUGUUGGGAUCCACCUUUCUCUCGACAGCACGACACUGCCUUCAUUACUUCAG	80	chr18(+):49836543-49836622
ssc-miR-196b-3p	CGACAGCACGACACUGCCUUCA	22	ssc-mir-196b-2	GUCGGUGAUUUAGGUAGUUUCCUGUUGUUGGGAUCCACCUUUCUCUCGACAGCACGACACUGCCUUCAUUACUUCAGU	78	chr18(+):50037507-50037584
ssc-miR-196a	UAGGUAGUUUCAUGUUGUUGGG	22	ssc-mir-196a-2	UUGCUCAGCUGAUCUGUGGCUUAGGUAGUUUCAUGUUGUUGGGAUUGAGUUUUGAACUCGGCAACAAGAAACUGCCUGAGUUACAUCAGUCGGUUAUCGUCGAGGGC	107	chr5(-):19654956-19655062
ssc-miR-196a	UAGGUAGUUUCAUGUUGUUGGG	22	ssc-mir-196a-1	CUGAGUGAAUUAGGUAGUUUCAUGUUGUUGGGCCUGGAUUUCUGAACACAACGACAUUAAACCACCCGACUCACGGCAGU	80	chr12(+):24836774-24836853
ssc-miR-195	UAGCAGCACAGAAAUAUUGGC	21	ssc-mir-195	CAGCCCCCCUGGCUCUAGCAGCACAGAAAUAUUGGCACCGGGCGGAGAGUCUGCCAGUAUUGGCUGUGCUGCCCCAGGCA	80	chr12(+):54717315-54717394
ssc-miR-194b-5p	UGUAACAGCGACUCCAUGUGGA	22	ssc-mir-194b	CGCCAUCAGCUGUAACAGCGACUCCAUGUGGACUGUGCCCCAAUUUCCAGUGGAGAUGCUGUUACCUUUGACGGCGAC	78	chr10(+):11962863-11962940
ssc-miR-194b-3p	CCAGUGGAGAUGCUGUUACCUU	22	ssc-mir-194b	CGCCAUCAGCUGUAACAGCGACUCCAUGUGGACUGUGCCCCAAUUUCCAGUGGAGAUGCUGUUACCUUUGACGGCGAC	78	chr10(+):11962863-11962940
ssc-miR-194a-5p	UGUAACAGCAACUCCAUGUGG	21	ssc-mir-194a	UGCCACCCCCUGUAACAGCAACUCCAUGUGGAAGUGCCCACUAGUUCCAGUGGGGCUGCUGUUAUCUGGGGUGGGG	76	chr2(+):6416779-6416854
ssc-miR-194a-3p	CCAGUGGGGCUGCUGUUAUCU	21	ssc-mir-194a	UGCCACCCCCUGUAACAGCAACUCCAUGUGGAAGUGCCCACUAGUUCCAGUGGGGCUGCUGUUAUCUGGGGUGGGG	76	chr2(+):6416779-6416854
ssc-miR-193a-5p	UGGGUCUUUGCGGGCGAGAUGA	22	ssc-mir-193a	GCGGGAGCUGAGGGCUGGGUCUUUGCGGGCGAGAUGAGGGUGUUGGUUCAACUGGCCUACAAAGUCCCAGUCCUCGGCCC	80	chr12(-):45165038-45165117
ssc-miR-193a-3p	AACUGGCCUACAAAGUCCCAGU	22	ssc-mir-193a	GCGGGAGCUGAGGGCUGGGUCUUUGCGGGCGAGAUGAGGGUGUUGGUUCAACUGGCCUACAAAGUCCCAGUCCUCGGCCC	80	chr12(-):45165038-45165117
ssc-miR-192	CUGACCUAUGAAUUGACAGCC	21	ssc-mir-192	GCACAGGGCUCUGACCUAUGAAUUGACAGCCAGUGCUCUCAUCUCCCCUCUGGCUGCCAAUUCCAUAGGUCACAGGUAUG	80	chr2(+):6416980-6417059
ssc-miR-191	CAACGGAAUCCCAAAAGCAGCUG	23	ssc-mir-191	ACAGCGGGCAACGGAAUCCCAAAAGCAGCUGUUGUCUCCAGAGCAUUCCAGCUGCACUUGGAUUUCGUUCCCUGCUCUCU	80	chr13(-):34898601-34898680
ssc-miR-190b	UGAUAUGUUUGAUAUUGGGUUG	22	ssc-mir-190b	UGCUUCUGUGUGAUAUGUUUGAUAUUGGGUUGUUUAAUUAGGAACCAACUAAAUGUCAAACAUAUUCUUACAGCAGUAGGCAA	83	chrUScaf2882(-):17131-17213
ssc-miR-190a	UGAUAUGUUUGAUAUAUUAGG	21	ssc-mir-190a	GGCCUCUGUGUGAUAUGUUUGAUAUAUUAGGUUGUUAUUUAAUCCAACUAUAUAUCAAACAUAUUCCUACAGUGUCUUGCCC	82	chr1(-):120448012-120448093
ssc-miR-18b	UAAGGUGCAUCUAGUGCAGUUAG	23	ssc-mir-18b	UCUCUUGUGUUAAGGUGCAUCUAGUGCAGUUAGUGAAGCAGCUUAGAAUCUACUGCCCUAAAUGCCCCUUCUGGCACAGGCUG	83	chrX(-):126200019-126200101
ssc-miR-18a	UAAGGUGCAUCUAGUGCAGAUA	22	ssc-mir-18a	GUGCUUUUUGUUCUAAGGUGCAUCUAGUGCAGAUAGUGAAGUAGAUUAGCAUCUACUGCCCUAAGUGCUCCUUCUGGCAUAAGAAGUUAUGU	92	chr11(+):66610195-66610286
ssc-miR-187	UCGUGUCUUGUGUUGCAGCCGG	22	ssc-mir-187	UGAGACCUCGGGCUACAACACGGGACUCGGGCGCUGCUCUGACCCCUCGUGUCUUGUGUUGCAGCCGGAGGGACGCAG	78	chr6(-):112191797-112191874
ssc-miR-186-5p	CAAAGAAUUCUCCUUUUGGGCUU	23	ssc-mir-186	UGCUUAUAACUUUCCAAAGAAUUCUCCUUUUGGGCUUUAUGAUUUUAUUUUAAGCCCAAAGGUGAAUUUUUUGGGAAGUUUG	82	chr6(+):131558966-131559047
ssc-miR-186-3p	GCCCAAAGGUGAAUUUUUUGGG	22	ssc-mir-186	UGCUUAUAACUUUCCAAAGAAUUCUCCUUUUGGGCUUUAUGAUUUUAUUUUAAGCCCAAAGGUGAAUUUUUUGGGAAGUUUG	82	chr6(+):131558966-131559047
ssc-miR-185	UGGAGAGAAAGGCAGUUCCUGA	22	ssc-mir-185	GGUGAGGGAUUGGAGAGAAAGGCAGUUCCUGAUGGUCCCCUCCCCAGGGGCUGGCUUUCCUCUGGUCCUUCCCUCC	76	chr14(+):55086524-55086599
ssc-miR-1842	UUGGCUCUGCGAGGUCGGCU	20	ssc-mir-1842	GCCUGGGGUUCUGAUGUGGCGGUGGGCAACGUGAGGGCAGCCAGCACCUGUGAGGUUGGUGGUGCUGACGUUGGCUCUGCGAGGUCGGCUCAAGGU	96	chr3(-):42401522-42401617
ssc-miR-184	UGGACGGAGAACUGAUAAGGGU	22	ssc-mir-184	CCAGUCACAUCCCCUUAUCACUUUUCCAGCCAGCUUUGUGACUCUAAAUGUUGGACGGAGAACUGAUAAGGGUAGGUGAUUGA	83	chrUScaf2138(-):214203-214285
ssc-miR-1839-5p	AAGGUAGAUAGAACAGGUCUUG	22	ssc-mir-1839	CCUAAAUGAAAAGGUAGAUAGAACAGGUCUUGUUUGCAAGAUGAAUUCAAGACCUACUUUUCUACCAACAGCAAUUACAC	80	chr7(-):57683204-57683283
ssc-miR-1839-3p	AGACCUACUUUUCUACCAACA	21	ssc-mir-1839	CCUAAAUGAAAAGGUAGAUAGAACAGGUCUUGUUUGCAAGAUGAAUUCAAGACCUACUUUUCUACCAACAGCAAUUACAC	80	chr7(-):57683204-57683283
ssc-miR-183	UAUGGCACUGGUAGAAUUCACUG	23	ssc-mir-183	CUGUGUAUGGCACUGGUAGAAUUCACUGUGAACAGUCUCGGUCAGUGAAUUACCGAAGGGCCAUAAACAG	70	chr18(+):20030651-20030720
ssc-miR-182	UUUGGCAAUGGUAGAACUCACACU	24	ssc-mir-182	UCGCACCGUUUUUGGCAAUGGUAGAACUCACACUGGUGAGAUAAUGGGAUCCGGUGGUUCUAGACUUGCCAACUAUGGUGCGAG	84	chr18(+):20035212-20035295
ssc-miR-181d-5p	AACAUUCAUUGUUGUCGGUGGGUU	24	ssc-mir-181d	UCACAAUCAACAUUCAUUGUUGUCGGUGGGUUGUGAGACGGAGGCCAGACCCACCGAGGGAUGAAUGUCACUGUGGCUGG	80	chr2(-):65553487-65553566
ssc-miR-181d-3p	CCCACCGAGGGAUGAAUGUCAC	22	ssc-mir-181d	UCACAAUCAACAUUCAUUGUUGUCGGUGGGUUGUGAGACGGAGGCCAGACCCACCGAGGGAUGAAUGUCACUGUGGCUGG	80	chr2(-):65553487-65553566
ssc-miR-181c	AACAUUCAACCUGUCGGUGAGU	22	ssc-mir-181c	CAAGGGUUUGGGGGAACAUUCAACCUGUCGGUGAGUUUGGGCAGCUCAGGCAAACCAUCGACCGUUGAGUGGACCCCGAGGCCUGGA	87	chr2(-):65553664-65553750
ssc-miR-181b	AACAUUCAUUGCUGUCGGUGGGUU	24	ssc-mir-181b-2	AUGGCUGCACUCAACAUUCAUUGCUGUCGGUGGGUUUGAGUCUGAAUCAACUCACUGAUCAAUGAAUGCAAACUGCGGACCAAACA	86	chr1(+):299324014-299324099
ssc-miR-181b	AACAUUCAUUGCUGUCGGUGGGUU	24	ssc-mir-181b-1	GGUCACAAUCAACAUUCAUUGCUGUCGGUGGGUUGAACUGUGUAGACAAGCUCACUGAACAAUGAAUGCAACUGUGGCCC	80	chr10(-):26426857-26426936
ssc-miR-181a	AACAUUCAACGCUGUCGGUGAGUU	24	ssc-mir-181a-1	GAGUUUAGAGGUUGCUUCAGUGAACAUUCAACGCUGUCGGUGAGUUUGGAAUUCAAAUCAAAACCAUCGACCGUUGAUUGUACCCUAUGGCCAACCAUCAGCUC	104	chr10(-):26427018-26427121
ssc-miR-181a	AACAUUCAACGCUGUCGGUGAGUU	24	ssc-mir-181a-2	ACUCCAAGGAACAUUCAACGCUGUCGGUGAGUUUGGGAUUUGAAAAAACCACCGACCGUUGACUGUACCUUGGGGUUCUU	80	chr1(+):299322152-299322231
ssc-miR-17-5p	CAAAGUGCUUACAGUGCAGGUAG	23	ssc-mir-17	GAAUAAUGUCAAAGUGCUUACAGUGCAGGUAGUGAUAAUGUGCAUCUACUGCAGUGAAGGCACUUGUAGCAUUAUGG	77	chr11(+):66610060-66610136
ssc-miR-17-3p	ACUGCAGUGAAGGCACUUGUAG	22	ssc-mir-17	GAAUAAUGUCAAAGUGCUUACAGUGCAGGUAGUGAUAAUGUGCAUCUACUGCAGUGAAGGCACUUGUAGCAUUAUGG	77	chr11(+):66610060-66610136
ssc-miR-16	UAGCAGCACGUAAAUAUUGGCG	22	ssc-mir-16-2	CAGUGCCUUAGCAGCACGUAAAUAUUGGCGUUAAGAUUCUAAAAUUAUCUCCAGUAUUAACUGUGCUGCUGAAGUAAGG	79	chrUScaf2048(+):70557-70635
ssc-miR-16	UAGCAGCACGUAAAUAUUGGCG	22	ssc-mir-16-1	UCCGCUCUAGCAGCACGUAAAUAUUGGCGUAGUAAAAUAAAUAUUAAACACCAAUAUUAUUGUGCUGCUUUAGCGUG	77	chr13(+):108388290-108388366
ssc-miR-15b	UAGCAGCACAUCAUGGUUUACA	22	ssc-mir-15b	UUGAGGCCUUAAAGUACUGUAGCAGCACAUCAUGGUUUACAUACUACAAUCAAGAUGCGAAUCAUUAUUUGCUGCUCUAGAAAUUUAAGGAAAUUCAU	98	chr13(+):108388133-108388230
ssc-miR-15a	UAGCAGCACAUAAUGGUUUGU	21	ssc-mir-15a	UUGGAGUAAAGUAGCAGCACAUAAUGGUUUGUGGAUUUUGAAAAGGUGCAGGCCAUAUUGUGCUGCCUCAAAAAUACAA	79	chrUScaf2048(+):70414-70492
ssc-miR-155-5p	UUAAUGCUAAUUGUGAUAGGGG	22	ssc-mir-155	CUAUAUGCUGUUAAUGCUAAUUGUGAUAGGGGUUUUUACCUCCGUCUGACUCCUACAUGUUAGCAUUAACAGGGUAUGAUG	81	chrUScaf2553(-):133183-133263
ssc-miR-155-3p	UCCUACAUGUUAGCAUUAACA	21	ssc-mir-155	CUAUAUGCUGUUAAUGCUAAUUGUGAUAGGGGUUUUUACCUCCGUCUGACUCCUACAUGUUAGCAUUAACAGGGUAUGAUG	81	chrUScaf2553(-):133183-133263
ssc-miR-153	UUGCAUAGUCACAAAAGUGA	20	ssc-mir-153	AGCGGUGGCCAGUGUCAUUUUUGUGAUGUUGCAGCUAGUAAUAUGAGCCCAGUUGCAUAGUCACAAAAGUGAUCAUUGGAAACUGUG	87	-
ssc-miR-152	UCAGUGCAUGACAGAACUUGG	21	ssc-mir-152	CGGCCCAGGUUCUGUGAUACACUCCGACUCGGGCUCUGGAGCAGUCAGUGCAUGACAGAACUUGGGCCCGGACGGACCUU	80	chr12(-):24289536-24289615
ssc-miR-151-5p	UCGAGGAGCUCACAGUCUAGU	21	ssc-mir-151	UUUUCCUGCCCUCGAGGAGCUCACAGUCUAGUACGUCUCAUCCCCUACUAGACUGAAGCUCCUUGAGGACAGGGAUCGUC	80	chrUScaf1855(+):7087-7166
ssc-miR-151-3p	CUAGACUGAAGCUCCUUGAGGA	22	ssc-mir-151	UUUUCCUGCCCUCGAGGAGCUCACAGUCUAGUACGUCUCAUCCCCUACUAGACUGAAGCUCCUUGAGGACAGGGAUCGUC	80	chrUScaf1855(+):7087-7166
ssc-miR-150	UCUCCCAACCCUUGUACCAGUG	22	ssc-mir-150-2	CUCGGCCCUAUCUCCCAACCCUUGUACCAGUGCGUGCCUCAGUCCCUGGUACAGGAAUGGGGGGCAGGGACCUGGGG	77	-
ssc-miR-150	UCUCCCAACCCUUGUACCAGUG	22	ssc-mir-150-1	CUCGGCCCUAUCUCCCAACCCUUGUACCAGUGCGUGCCUCAGUCCCUGGUACAGGAAUGGGGGGCAGGGACCUGGGG	77	chr6(-):50309879-50309955
ssc-miR-149	UCUGGCUCCGUGUCUUCACUCCC	23	ssc-mir-149	GCCCAGGCUCUGGCUCCGUGUCUUCACUCCCGUGUGUGUCCGAGGAGGGAGGGAGGGACGGGGGCUGUGCUGGGGC	76	chr15(-):154447027-154447102
ssc-miR-148b-5p	GAAGUUCUGUUAUACACUCAGGC	23	ssc-mir-148b	AUUUGAGGUGAAGUUCUGUUAUACACUCAGGCUGUGGCUCUCUGAAAGUCAGUGCAUCACAGAACUUUGUCUCGAAAGCU	80	chr5(+):20388191-20388270
ssc-miR-148b-3p	UCAGUGCAUCACAGAACUUUGU	22	ssc-mir-148b	AUUUGAGGUGAAGUUCUGUUAUACACUCAGGCUGUGGCUCUCUGAAAGUCAGUGCAUCACAGAACUUUGUCUCGAAAGCU	80	chr5(+):20388191-20388270
ssc-miR-148a-5p	AAAGUUCUGAGACACUCCGACU	22	ssc-mir-148a	GAGGCAAAGUUCUGAGACACUCCGACUCUGAAUAUGAUAGAAGUCAGUGCACUACAGAACUUUGUCUC	68	chrUScaf1043(+):80923-80990
ssc-miR-148a-3p	UCAGUGCACUACAGAACUUUGU	22	ssc-mir-148a	GAGGCAAAGUUCUGAGACACUCCGACUCUGAAUAUGAUAGAAGUCAGUGCACUACAGAACUUUGUCUC	68	chrUScaf1043(+):80923-80990
ssc-miR-146b	UGAGAACUGAAUUCCAUAGGC	21	ssc-mir-146b	GAACUUUGGCCACCUGGCUCUGAGAACUGAAUUCCAUAGGCUGUGAGCUCUAGCAAAUGCCCUAGGAACUCAGUUCUGGUGCCCGGCUGUGCUAUAGUC	99	chr14(+):123301752-123301850
ssc-miR-146a-5p	UGAGAACUGAAUUCCAUGGGUU	22	ssc-mir-146a	UACUCAGCUUUGAGAACUGAAUUCCAUGGGUUGUGUCAUUGUCAGACCUGUGAAGUUUAGUUCUUCAGCUGGGAUAUC	78	chr16(+):68488129-68488206
ssc-miR-146a-3p	CCUGUGAAGUUUAGUUCUUCAG	22	ssc-mir-146a	UACUCAGCUUUGAGAACUGAAUUCCAUGGGUUGUGUCAUUGUCAGACCUGUGAAGUUUAGUUCUUCAGCUGGGAUAUC	78	chr16(+):68488129-68488206
ssc-miR-1468	CUCCGUUUGCCUGUUUUGCUGA	22	ssc-mir-1468	UGGGUGGUUUCUCCGUUUGCCUGUUUUGCUGACGUUCAUUUGACUCAUUCUCAGCAAAAUAAGCAAAUGGAAAAUUCAUCCAU	83	chrX(-):56757045-56757127
ssc-miR-145-5p	GUCCAGUUUUCCCAGGAAUCCCUU	24	ssc-mir-145	CACCUUGUCCUCACGGUCCAGUUUUCCCAGGAAUCCCUUAGAUGCUGAGAUGGGGAUUCCUGGAAAUACUGUUCUUGAGGUCAUGG	86	chr2(+):157346127-157346212
ssc-miR-145-3p	GGAUUCCUGGAAAUACUGUUCU	22	ssc-mir-145	CACCUUGUCCUCACGGUCCAGUUUUCCCAGGAAUCCCUUAGAUGCUGAGAUGGGGAUUCCUGGAAAUACUGUUCUUGAGGUCAUGG	86	chr2(+):157346127-157346212
ssc-miR-144	UACAGUAUAGAUGAUGUAC	19	ssc-mir-144	GCCCUGGCUGGGAUAUCAUCAUAUACUGUAAGUUUGCGAUGAGACACUACAGUAUAGAUGAUGUACUAGUCCGGGU	76	chr12(+):47176953-47177028
ssc-miR-143-5p	GGUGCAGUGCUGCAUCUCUGG	21	ssc-mir-143	GUCCCCCAGCCGGAGGUGCAGUGCUGCAUCUCUGGUCAGCUGGGAGUCUGAGAUGAAGCACUGUAGCUCGGGAAGGGAGA	80	chr2(+):157344738-157344817
ssc-miR-143-3p	UGAGAUGAAGCACUGUAGCUC	21	ssc-mir-143	GUCCCCCAGCCGGAGGUGCAGUGCUGCAUCUCUGGUCAGCUGGGAGUCUGAGAUGAAGCACUGUAGCUCGGGAAGGGAGA	80	chr2(+):157344738-157344817
ssc-miR-142-5p	CAUAAAGUAGAAAGCACUACU	21	ssc-mir-142	GUGCAGUCACCCAUAAAGUAGAAAGCACUACUAACAGCACUGGAGGGUGUAGUGUUUCCUACUUUAUGGAUGAGUGUACU	80	chr12(+):36203916-36203995
ssc-miR-142-3p	UGUAGUGUUUCCUACUUUAUGG	22	ssc-mir-142	GUGCAGUCACCCAUAAAGUAGAAAGCACUACUAACAGCACUGGAGGGUGUAGUGUUUCCUACUUUAUGGAUGAGUGUACU	80	chr12(+):36203916-36203995
ssc-miR-141	UAACACUGUCUGGUAAAGAUG	21	ssc-mir-141	CCAUCUUCCAGCACAGUGUUGGAUGGUCUAAUAGUGAAGCUCCUAACACUGUCUGGUAAAGAUGG	65	chr5(-):66193719-66193783
ssc-miR-140-5p	AGUGGUUUUACCCUAUGGUAG	21	ssc-mir-140	CCUGCCAGUGGUUUUACCCUAUGGUAGGUUACGUCAUGCUGUUCUACCACAGGGUAGAACCACGGACAGG	70	chrUScaf726(+):107288-107357
ssc-miR-140-3p	UACCACAGGGUAGAACCACGGAC	23	ssc-mir-140	CCUGCCAGUGGUUUUACCCUAUGGUAGGUUACGUCAUGCUGUUCUACCACAGGGUAGAACCACGGACAGG	70	chrUScaf726(+):107288-107357
ssc-miR-139-5p	UCUACAGUGCACGUGUCUCCAG	22	ssc-mir-139	GUGUAUUCUACAGUGCACGUGUCUCCAGUGUGGCUCGGAGGCUGGAGACGCGGCCCUGUUGGAGUAAC	68	chr9(-):7935635-7935702
ssc-miR-139-3p	UGGAGACGCGGCCCUGUUGGAGU	23	ssc-mir-139	GUGUAUUCUACAGUGCACGUGUCUCCAGUGUGGCUCGGAGGCUGGAGACGCGGCCCUGUUGGAGUAAC	68	chr9(-):7935635-7935702
ssc-miR-1388	AGGACUGUCAAACCUGAGAAUG	22	ssc-mir-1388	GUGCCUCCAGGACUGUCAAACCUGAGAAUGGUGAGCGUCCAGGGACAAUCUCAGGUGUGUCAGCCCGAGAGGUGC	75	chrUScaf4148(-):37165-37239
ssc-miR-138	AGCUGGUGUUGUGAAUCAGGC	21	ssc-mir-138	GCGGUGGGGCAGCUGGUGUUGUGAAUCAGGCCGUUGCCAAUCAGAGAACGGCUACUUCACAACACCAGGGUCACACCCCACCACA	85	chr13(+):30329402-30329486
ssc-miR-137	UUAUUGCUUAAGAAUACGCGUAG	23	ssc-mir-137	ACUCUCUUCGGUGACGGGUAUUCUUGGGUGGAUAAUACGGAUUACGUUGUUAUUGCUUAAGAAUACGCGUAGUCGAGGAGAG	82	chr4(-):131567078-131567159
ssc-miR-136-5p	ACUCCAUUUGUUUUGAUGAUGGA	23	ssc-mir-136	UGAGCCCUCGGAGGACUCCAUUUGUUUUGAUGAUGGAUUCUUACGCUCCAUCAUCGUCUCAAAUGAGUCUUCAGAGGGUUCU	82	chr7(+):132079194-132079275
ssc-miR-136-3p	CAUCAUCGUCUCAAAUGAGUCU	22	ssc-mir-136	UGAGCCCUCGGAGGACUCCAUUUGUUUUGAUGAUGGAUUCUUACGCUCCAUCAUCGUCUCAAAUGAGUCUUCAGAGGGUUCU	82	chr7(+):132079194-132079275
ssc-miR-135	UAUGGCUUUUUAUUCCUAUGUGA	23	ssc-mir-135-1	AGGCCUCGCUGUUCUCUAUGGCUUUUUAUUCCUAUGUGAUUCUACUGCUCAUUCAUAUAGGGAUUGGAGCCGUGGCGCACGGCGGGGACA	90	chr13(+):37564051-37564140
ssc-miR-135	UAUGGCUUUUUAUUCCUAUGUGA	23	ssc-mir-135-2	AGAUAAAUUCACUCUAGUGCUUUAUGGCUUUUUAUUCCUAUGUGAUAGUAAUAAAGUCUCAUGUAGGGAUGGAAGCCAUGAAAUACAUUGUGAAAAAUCA	100	chr5(-):90552047-90552146
ssc-miR-1343	CUCCUGGGGCCCGCACUCUCGC	22	ssc-mir-1343	GCUUCGGUGCUGGGGAGCGGCCCCCGGGCGGGCCUCUGCUCUGGCCCCUCCUGGGGCCCGCACUCUCGCUCCGGGUCCG	79	chr2(-):28433182-28433260
ssc-miR-133b	UUUGGUCCCCUUCAACCAGCUAU	23	ssc-mir-133b	CCUGCUCUGGCUGGUCAAACGGAACCAAGUCCGUCUUCCUGAGAGGUUUGGUCCCCUUCAACCAGCUAUAGCAGGGCUGG	80	chr7(+):52430290-52430369
ssc-miR-133a-5p	AGCUGGUAAAAUGGAACCAAAU	22	ssc-mir-133a-1	CGGGACCCAAAUGCUUUGCUAAAGCUGGUAAAAUGGAACCAAAUCAACUGUUGAAUGGAUUUGGUCCCCUUCAACCAGCUGUAGCUGCGCAUUGACAGCGCCG	103	chr17(-):69274653-69274755
ssc-miR-133a-5p	AGCUGGUAAAAUGGAACCAAAU	22	ssc-mir-133a-2	UAGAGCUGGUAAAAUGGAACCAAAUCGCCUCUUCAAUGGAUUUGGUCCCCUUCAACCAGCUGUAGCUAUGCAU	73	chr6(+):99485213-99485285
ssc-miR-133a-3p	UUGGUCCCCUUCAACCAGCUG	21	ssc-mir-133a-1	CGGGACCCAAAUGCUUUGCUAAAGCUGGUAAAAUGGAACCAAAUCAACUGUUGAAUGGAUUUGGUCCCCUUCAACCAGCUGUAGCUGCGCAUUGACAGCGCCG	103	chr17(-):69274653-69274755
ssc-miR-133a-3p	UUGGUCCCCUUCAACCAGCUG	21	ssc-mir-133a-2	UAGAGCUGGUAAAAUGGAACCAAAUCGCCUCUUCAAUGGAUUUGGUCCCCUUCAACCAGCUGUAGCUAUGCAU	73	chr6(+):99485213-99485285
ssc-miR-132	UAACAGUCUACAGCCAUGGUCG	22	ssc-mir-132	CUCCAGGGCAACCGUGGCUUUCGAUUGUUACUGUGGGAACCGGAGGUAACAGUCUACAGCCAUGGUCGCCCCGCAGCA	78	chr12(-):50015722-50015799
ssc-miR-130b-5p	ACUCUUUCCCUGUUGCACUACU	22	ssc-mir-130b	GCCUGCCUGACACUCUUUCCCUGUUGCACUACUGUGGGCCACUGGGAAGCAGUGCAAUGAUGAAAGGGCAUCAGUCAGGC	80	chr14(-):53695562-53695641
ssc-miR-130b-3p	CAGUGCAAUGAUGAAAGGGCAU	22	ssc-mir-130b	GCCUGCCUGACACUCUUUCCCUGUUGCACUACUGUGGGCCACUGGGAAGCAGUGCAAUGAUGAAAGGGCAUCAGUCAGGC	80	chr14(-):53695562-53695641
ssc-miR-130a	CAGUGCAAUGUUAAAAGGGCAU	22	ssc-mir-130a	CGGGCCGGAGCUCUUUUCACAUUGUGCUACUGUCUGCACCUAUCACUAGCAGUGCAAUGUUAAAAGGGCAUUGGCCACG	79	chr2(-):12929884-12929962
ssc-miR-1307	ACUCGGCGUGGCGUCGGUCGUG	22	ssc-mir-1307	CUACCAAUCUCGACCGGACCUCGACCGGCUCGUCUAUGUUGCCAAUCGACUCGGCGUGGCGUCGGUCGUGGUAGAUAGGC	80	chrUScaf3737(-):46361-46440
ssc-miR-1306-5p	CCACCUCCCCUGCAAACGUCCA	22	ssc-mir-1306	GUCUCCACCACCUCCCCUGCAAACGUCCAGUGAUGCAGAGGUAAUGGACGUUGGCUCUGGUGGUGAUGGACAGGCCGAAC	80	chr14(+):55110958-55111037
ssc-miR-1306-3p	ACGUUGGCUCUGGUGGUGAUG	21	ssc-mir-1306	GUCUCCACCACCUCCCCUGCAAACGUCCAGUGAUGCAGAGGUAAUGGACGUUGGCUCUGGUGGUGAUGGACAGGCCGAAC	80	chr14(+):55110958-55111037
ssc-miR-129b	CUUUUUGCGGUCUGGGCUUGC	21	ssc-mir-129b	CCCUUUGGAUCUUUUUGCGGUCUGGGCUUGCUGUUCCUCUCUACAGUAGUCAGGAAGCCCUUACCCCAAAAAGUAUCUGCGGGA	84	chr18(+):21181553-21181636
ssc-miR-129a-5p	CUUUUUGCGGUCUGGGCUUGC	21	ssc-mir-129a	CUUCGUGAAUCUUUUUGCGGUCUGGGCUUGCUGUACAUAACUCAAUAGCCGGAAGCCCUUACCCCAAAAAGCAUUCGCGG	80	chr2(-):20324630-20324709
ssc-miR-129a-3p	AAGCCCUUACCCCAAAAAGCAU	22	ssc-mir-129a	CUUCGUGAAUCUUUUUGCGGUCUGGGCUUGCUGUACAUAACUCAAUAGCCGGAAGCCCUUACCCCAAAAAGCAUUCGCGG	80	chr2(-):20324630-20324709
ssc-miR-1296-5p	UUAGGGCCCUGGCUCCAUCUCC	22	ssc-mir-1296	CCUAACUGGGUUAGGGCCCUGGCUCCAUCUCCUUUAGGAAAACCUUCUGUGGGGAGUGGGGUUUUGACCCUAACCCAGCUGGGCU	85	chr14(-):72055628-72055712
ssc-miR-1285	CUGGGCAACAUAGCGAGACCCCGU	24	ssc-mir-1285	GCUGAUCAGUAGUGGGAUCGCGCCUGUGAAUAGCCACUGUACUCCAGCCUGGGCAACAUAGCGAGACCCCGUCUCUUUUG	80	chr1(+):200102137-200102216
ssc-miR-128	UCACAGUGAACCGGUCUCUUU	21	ssc-mir-128-1	UGAGCUGUUGGAUUCGGGGCCGUAGCACUGUCUGAGAGGUUUACAUUUCUCACAGUGAACCGGUCUCUUUUUCAGCUGCUUC	82	chr15(-):18661614-18661695
ssc-miR-128	UCACAGUGAACCGGUCUCUUU	21	ssc-mir-128-2	GCAGUGGGAAGGGGGGCCGAGGCACUGUCCGAGAGUGAGUAGCAGGUCUCACAGUGAACCGGUCUCUUUCCCUACUGUGU	80	chr13(+):22859191-22859270
ssc-miR-1277	UACGUAGAUAUAUAUGUAUUUU	22	ssc-mir-1277	UAGCCUCCCAAAUAUAUAUAUAUAUGUACGUAUGUGUAUAUGAAUGUAUACGUAGAUAUAUAUGUAUUUUUGGUGGGUUU	80	-
ssc-miR-1271-5p	CUUGGCACCUAGUAAGCACUC	21	ssc-mir-1271	UAGAUCAGUGCUUGGCACCUAGUAAGCACUCAGUAUAUACUUGUUGAGUGCCUGCUAUGUGCCAGGCAUUGUGCUGAG	78	chr2(-):83154226-83154303
ssc-miR-1271-3p	UGCCUGCUAUGUGCCAGGCA	20	ssc-mir-1271	UAGAUCAGUGCUUGGCACCUAGUAAGCACUCAGUAUAUACUUGUUGAGUGCCUGCUAUGUGCCAGGCAUUGUGCUGAG	78	chr2(-):83154226-83154303
ssc-miR-127	UCGGAUCCGUCUGAGCUUGGCU	22	ssc-mir-127	AUCGCUGUCUCCAGCCUGCUGAAGCUCAGAGGGCUCUGAUUCAGAAAGAUCAUCGGAUCCGUCUGAGCUUGGCUGGUCGG	80	chrUScaf3120(-):17247-17326
ssc-miR-126-5p	CAUUAUUACUUUUGGUACGCG	21	ssc-mir-126	CGACGGGACAUUAUUACUUUUGGUACGCGCUGUGACACUUCAAACUCGUACCGUGAGUAAUAAUGCGCUGUCG	73	chr1(+):313734669-313734741
ssc-miR-126-3p	UCGUACCGUGAGUAAUAAUGCG	22	ssc-mir-126	CGACGGGACAUUAUUACUUUUGGUACGCGCUGUGACACUUCAAACUCGUACCGUGAGUAAUAAUGCGCUGUCG	73	chr1(+):313734669-313734741
ssc-miR-125b	UCCCUGAGACCCUAACUUGUGA	22	ssc-mir-125b-2	ACCAGACUUUUCCUAGUCCCUGAGACCCUAACUUGUGAGGUAUUUUAGUAACAUCACAAGUCAGGCUCUUGGGACCUAGGCGGAGGGGA	89	-
ssc-miR-125b	UCCCUGAGACCCUAACUUGUGA	22	ssc-mir-125b-1	CCUCUCAGUCCCUGAGACCCUAACUUGUGAUGUUUACCGUUUAAAUCCACGGGUUAGGCUCUUGGGAGCUGCGAGCCGUG	80	chr9(-):54334908-54334987
ssc-miR-125a	UCCCUGAGACCCUUUAACCUGUG	23	ssc-mir-125a	GGCCUCUGAGUCCCUGAGACCCUUUAACCUGUGAGGACAUCCAGGGUCACAGGUGAGGUUCUUGGGAGCCUGGCGUCCGG	80	chr6(+):51858852-51858931
ssc-miR-124a	UAAGGCACGCGGUGAAUGCCA	21	ssc-mir-124a-2	AGGCCUCUCUCUCCGUGUUCACAGCGGACCUUGAUUUAAAUGUCCAUACAAUUAAGGCACGCGGUGAAUGCCAAGAAUGGGGCUG	85	chr14(-):14443005-14443089
ssc-miR-124a	UAAGGCACGCGGUGAAUGCCA	21	ssc-mir-124a-1	UCAAGACCAGACUCUGCCCUCCGUGUUCACAGCGGACCUUGAUUUAAUGUCAUACAAUUAAGGCACGCGGUGAAUGCCAAGAGCGGAGCCUACGGCUGCACUUGA	105	chrUScaf3700(-):125788-125892
ssc-miR-1249	ACGCCCUUCCCCCCCUUCUUCA	22	ssc-mir-1249-2	UGUUUGCAUGGGGAGGAGGGAGGAGAUGGGCCAAGUUCCCUCUGCCUGGAACGCCCUUCCCCCCCUUCUUCACCUAGCGAAC	82	chrUScaf1993(+):9369-9450
ssc-miR-1249	ACGCCCUUCCCCCCCUUCUUCA	22	ssc-mir-1249-1	UGUUUGCAUGGGGAGGAGGGAGGAGAUGGGCCAAGUUCCCUCUGCCUGGAACGCCCUUCCCCCCCUUCUUCACCUAGCGAAC	82	chr5(+):1499712-1499793
ssc-miR-122-5p	UGGAGUGUGACAAUGGUGUUUGU	23	ssc-mir-122	CCUUAGCAGAGCUGUGGAGUGUGACAAUGGUGUUUGUGUCCAAACUAUCAAACGCCAUUAUCACACUAAAUAGCUACUGUUAGGC	85	chr1(-):179916336-179916420
ssc-miR-1224	CACCUCCUCUCUCCUCAGGU	20	ssc-mir-1224	CCUACCCUUGGUGAGGACUCGGGAGGUGGAGGGUGGCGCUGCCAGGGCCAGGGCACUGUCUCAGCUCGCUUCUCCCCCCACCUCCUCUCUCCUCAGGUGCGGUUGCAG	108	chr13(+):131580811-131580918
ssc-miR-122-3p	AACGCCAUUAUCACACUAAAU	21	ssc-mir-122	CCUUAGCAGAGCUGUGGAGUGUGACAAUGGUGUUUGUGUCCAAACUAUCAAACGCCAUUAUCACACUAAAUAGCUACUGUUAGGC	85	chr1(-):179916336-179916420
ssc-miR-10b	UACCCUGUAGAACCGAAUUUGU	22	ssc-mir-10b	GUCUAUAUAUACCCUGUAGAACCGAAUUUGUGUGGUAUCCACAUAGUCACAGAUUCGAUUCUAGGGGAAUAUAUGGUCGA	80	chr15(+):91419021-91419100
ssc-miR-10a-5p	UACCCUGUAGAUCCGAAUUUGU	22	ssc-mir-10a	UCUGUAUAUACCCUGUAGAUCCGAAUUUGUGUAAGGAAUUUUGUGGUCACAAAUUCGUAUCUAGGGGAAUAUGUAGUUGA	80	chr12(-):24791267-24791346
ssc-miR-10a-3p	CAAAUUCGUAUCUAGGGGAAU	21	ssc-mir-10a	UCUGUAUAUACCCUGUAGAUCCGAAUUUGUGUAAGGAAUUUUGUGGUCACAAAUUCGUAUCUAGGGGAAUAUGUAGUUGA	80	chr12(-):24791267-24791346
ssc-miR-107	AGCAGCAUUGUACAGGGCUAUCA	23	ssc-mir-107	UUCUCUCUGCUUUCAGCUUCUUUACAGUGUUGCCUUGUGGCAUGGAGUUCAAGCAGCAUUGUACAGGGCUAUCAAAGCACAGAGAGC	87	chr14(-):110407095-110407181
ssc-miR-106a	AAAAGUGCUUACAGUGCAGGUAGC	24	ssc-mir-106a	CCUUGGCCGUGUAAAAGUGCUUACAGUGCAGGUAGCUUUUUGAGAUCUACUGCAAUGCAAGCACUUCUUACAUUACCAUGG	81	chrX(-):126200183-126200263
ssc-miR-105-2	UCAAAUGCUCAGACUCCUUG	20	ssc-mir-105-2	UGUGCAUCGUGGUCAAAUGCUCAGACUCCUUGGUGGCUGCUUAUGCACCACGGAUGUUUGAGCAUGUGCUAUGGUGUCUA	80	chrX(-):141093619-141093698
ssc-miR-105-1	UCAAAUGCUCAGACUCCUGU	20	ssc-mir-105-1	UGUGCAUCGUAGUCAAAUGCUCAGACUCCUGUGGUGGCUGCUCAUGCACCACGGAUGUUUGAGCAUGUGCUACGGUGUCUA	81	chrX(-):141091501-141091581
ssc-miR-10391	AAGGAAGGAGACUAACUCCGCC	22	ssc-mir-10391	GGGUCAGUUUUCAUUUCAUUGGUCUUGUAAACCAGAAAAGGAGGAGGACACGUCCUCCCUAAGCCUCAAGGAAGGAGACUAACUCCGCC	89	chr15(+):146643947-146644035
ssc-miR-10390	AUACUACUGACAGACCGCAACCU	23	ssc-mir-10390	ACUAUACUACUGACAGACCGCAACCUGAACACAACCUUUUUUGAUCCAGCAGGUGGUACAGGGUGCCGAUGUCUUUGUGGUUUGUUGAGUAUAGU	95	chr9(-):5427130-5427224
ssc-miR-10389	AAGUGCUGGCACUUGGAAGCCU	22	ssc-mir-10389	AAGUGCUGGCACUUGGAAGCCUGGCCGUCCUGAGCCUGGAAGUACUGGCACUUGGGAUUCUGGCCAUCCUGAUCCUGGAAGUGCUGGCACUU	92	chr8(+):78936048-78936139
ssc-miR-10388	CACAACUCUGGGAAGUACCAUUU	23	ssc-mir-10388	CACAACUCUGGGAAGUACCAUUUAGAUAUGCUAUAUUGUGAAUGGUGCUCCAGGGUUGU	59	chrX(+):53138319-53138377
ssc-miR-10387	CUGAUAGAGCUCCUGGAAGGCCU	23	ssc-mir-10387	CCUGAUAGAGCUCCUGGAAGGCCUCAAGUUCAACCUCACAAAGACCCCCGAGGCAGAAAUCCACCAGGGCUUCCAGCACCUCCUGCAGG	89	chr7(+):123036512-123036600
ssc-miR-10386	GUCGUCCUCUCCCUCCCUCCU	21	ssc-mir-10386	CCCGUCGUCCUCUCCCUCCCUCCUCUCCGGAGGGGGAGGGGGGGGCCCGCGGCGGG	56	chr6(-):870325-870380
ssc-miR-10384	CCCUGCGUGGCUUCUCUGUGCA	22	ssc-mir-10384-1	GCCCCUGCGUGGCUUCUCUGUGCAGUCUUUUCUUCUGGGACCUGCACAGGAAGGCCACGGAGGGGC	66	chr2(+):88902990-88903055
ssc-miR-10384	CCCUGCGUGGCUUCUCUGUGCA	22	ssc-mir-10384-2	UUUCAGCCCCUGCGUGGCUUCUCUGUGCAGUCUUUUCUUCUGGGACCUGCACAGGAAGGCCACGGAGGGGCCGGAG	76	chrUScaf2076(+):80978-81053
ssc-miR-10383	UGGUGCCUGACGUCUUGGCAGU	22	ssc-mir-10383	GCCCACAGCCAGGGCUGCAGGCACUGACAUUCACCCAUGGUAUUGUGGUGCCUGACGUCUUGGCAGUGGGC	71	chrUScaf4309(-):1747-1817
ssc-miR-10382	UCUGACCCUGGCCCCUGACCCU	22	ssc-mir-10382	AGGUGAGUAGGACGGAGGUCAGGGCAAGGGGUAGAGGCUGAACCUCUGACCCUGGCCCCUGACCCUACUCGCCU	74	chr14(+):121669991-121670064
ssc-miR-103	AGCAGCAUUGUACAGGGCUAUGA	23	ssc-mir-103-1	CUUACUGCCCUCGGCUUCUUUACAGUGCUGCCUUGUUGCAUAUGGAUCAAGCAGCAUUGUACAGGGCUAUGAAGGCACUGAG	82	chr16(+):59912617-59912698
ssc-miR-103	AGCAGCAUUGUACAGGGCUAUGA	23	ssc-mir-103-2	UGUGCUUUCAGCUUCUUUACAGUGCUGCCUUGUAGCAUUCAGGUCAAGCAGCAUUGUACAGGGCUAUGAAAGAACUAAGA	80	chr17(-):36149787-36149866
ssc-miR-101	UACAGUACUGUGAUAACUGAA	21	ssc-mir-101-1	GACUGAACUGUCCUUUUUCGGUUAUCAUGGUACCGAUGCUGUAUAUCUGAAAGGUACAGUACUGUGAUAACUGAAGAAUGGUGGUGCCAUC	91	chr1(-):242988419-242988509
ssc-miR-101	UACAGUACUGUGAUAACUGAA	21	ssc-mir-101-2	GGCUGCCCUGGCUCAGUUAUCACAGUGCUGAUGCUGUCCAUUCUAAAGGUACAGUACUGUGAUAACUGAAGGAUGGCAGCC	81	chr6(+):135736115-135736195
ssc-miR-100	AACCCGUAGAUCCGAACUUGUG	22	ssc-mir-100	AGGCCUGUUGCCACAAACCCGUAGAUCCGAACUUGUGCUGAUAGUGCACACAAGCUUGUGUCUAUAGGUAUGUGUCUGUG	80	chr9(-):54383382-54383461
ssc-miR-1	UGGAAUGUAAAGAAGUAUGUA	21	ssc-mir-1	CCGGUUGACGUACCUGCUUGGGGGACAUACUUCUUUAUGUGCCCAUAUGGACCUGCUAAGCUAUGGAAUGUAAAGAAGUAUGUAUUUCAGGCUGGGAACUCUCACCGG	108	chr17(-):69285393-69285500
ssc-let-7i-5p	UGAGGUAGUAGUUUGUGCU	19	ssc-let-7i	CUGGCUGAGGUAGUAGUUUGUGCUGUUGGUCGGGUUGUGACAUUGCCCGCUGUGGAGAUAACUGCGCAAGCUACUGCCUUGCUAG	85	chr5(+):30021224-30021308
ssc-let-7i-3p	CUGCGCAAGCUACUGCCUUGCU	22	ssc-let-7i	CUGGCUGAGGUAGUAGUUUGUGCUGUUGGUCGGGUUGUGACAUUGCCCGCUGUGGAGAUAACUGCGCAAGCUACUGCCUUGCUAG	85	chr5(+):30021224-30021308
ssc-let-7g	UGAGGUAGUAGUUUGUACAGUU	22	ssc-let-7g	GGCUGAGGUAGUAGUUUGUACAGUUUGAGGGUCUAUGAUACCACCCGGUACAGGAGAUAACUGUACAGGCCACUGCCUUG	80	chr13(+):37599007-37599028
ssc-let-7f-5p	UGAGGUAGUAGAUUGUAUAGUU	22	ssc-let-7f-1	UGUGGGAUGAGGUAGUAGAUUGUAUAGUUUUAGGGUCAUACCCCAUCUUGGAGAUAACUAUACAGUCUACUGUCUUUCCCACG	83	chrX(-):51801728-51801810
ssc-let-7f-5p	UGAGGUAGUAGAUUGUAUAGUU	22	ssc-let-7f-2	UCUAUCAGAGUGAGGUAGUAGAUUGUAUAGUUGUGGGGUAGUGAUUUUACCCUGUUCAGGAGAUAACUAUACAAUCUAUUGCCUUCCCUGAGGAGUA	97	chr3(+):44864800-44864896
ssc-let-7f-3p	CUAUACAAUCUAUUGCCUUCC	21	ssc-let-7f-2	UCUAUCAGAGUGAGGUAGUAGAUUGUAUAGUUGUGGGGUAGUGAUUUUACCCUGUUCAGGAGAUAACUAUACAAUCUAUUGCCUUCCCUGAGGAGUA	97	chr3(+):44864800-44864896
ssc-let-7e	UGAGGUAGGAGGUUGUAUAGUU	22	ssc-let-7e	GCCCCGGGCUGAGGUAGGAGGUUGUAUAGUUGAGGAGGACACCCACGGAGAUCACUAUACGGCCUCCUAGCUUUCCCCAG	80	chr6(+):51858385-51858406
ssc-let-7d-5p	AGAGGUAGUAGGUUGCAUAGUU	22	ssc-let-7d	GUUCCUAGGAAGAGGUAGUAGGUUGCAUAGUUUUAGGGCAGAGAUUUUGCCCACAAGGAGGUAACUAUACGACCUGCUGCCUUUCUUAGGGCCUUA	96	chr3(+):44867267-44867362
ssc-let-7d-3p	CUAUACGACCUGCUGCCUUUCU	22	ssc-let-7d	GUUCCUAGGAAGAGGUAGUAGGUUGCAUAGUUUUAGGGCAGAGAUUUUGCCCACAAGGAGGUAACUAUACGACCUGCUGCCUUUCUUAGGGCCUUA	96	chr3(+):44867267-44867362
ssc-let-7c	UGAGGUAGUAGGUUGUAUGGUU	22	ssc-let-7c	UGUGUGCAUCCGGGUUGAGGUAGUAGGUUGUAUGGUUUAGAGUUACACCGUGGGAGUUAACUGUACAACCUUCUAGCUUUCCUUGGAGCACACU	94	chr13(+):191559351-191559372
ssc-let-7a	UGAGGUAGUAGGUUGUAUAGUU	22	ssc-let-7a-1	CCCAGGUUGAGGUAGUAGGUUGUAUAGUUUAGAAUUGUAUCAAGGGAGAUAACUGUACAGCCUCCUAGCUUUCCUUGGGU	80	chr9(-):54378059-54378138
ssc-let-7a	UGAGGUAGUAGGUUGUAUAGUU	22	ssc-let-7a-2	CACUGUGGGAUGAGGUAGUAGGUUGUAUAGUUUUAGGGUCACACCCACCACUGGGAGAUAACUAUACAAUCUACUGUCUUUCCUAACGUGAU	92	chr3(+):44864433-44864524
Scaffold882_43792	gggccugggucucuccuagg	20	Scaffold882_43792	uggguggggcuuggguccccagcucugacuugggccugggucucuccuagg	51	Scaffold882(-):43356-43407	0.2
Scaffold873_43783	cugccuggaccccugcuca	19	Scaffold873_43783	ggugggggaaccauccacucuuaggagcugccuggaccccugcuca	46	Scaffold873(+):53118-53164	0.7
Scaffold846_43766	acagggcugcuggcauccacg	21	Scaffold846_43766	ugucucuaagcucauccucguccuccgcaccccggggacagggcugcuggcauccacg	58	Scaffold846(-):79779-79837	1.1
Scaffold532_43703	uccagcagcgcagccucggcac	22	Scaffold532_43703	agucgaggcggcucugcacuggccagcugaccuggaagguccagcagcgcagccucggcac	61	Scaffold532(+):168397-168458	55.7
Scaffold532_43699	ucccggggccgaggaguga	19	Scaffold532_43699	acccacggguccccgggucugcagccccccugccaggcccagcagugaggccuguggaacugagcuucccggggccgaggaguga	85	Scaffold532(+):64740-64825	1.5
Scaffold450_43634	ccggccccuucagacaccagcu	22	Scaffold450_43634	ccggccccuucagacaccagcugagcccugucccgcuggugucuguuggccgcag	55	Scaffold450(+):195162-195217	5.3
Scaffold4344_44354	uccuggggcuggagaacc	18	Scaffold4344_44354	uccuggggcuggagaaccccuguucuguuggucagccgcuucugg	45	Scaffold4344(+):10795-10840	1.5
Scaffold434_43607	cgccgcgcgcgugcgcgu	18	Scaffold434_43607	cgccgcgcgcgugcgcgugcugcugcgugcgagugcgcgugcgcc	45	Scaffold434(-):480935-480980	2.1
Scaffold4211_44336	agcggggguggcggcgggggg	21	Scaffold4211_44336	ccgaggaguuaccccggcucugagacaugcugccagccgggggaggaggcaagcggggguggcggcgggggg	72	Scaffold4211(-):13006-13078	1.6
Scaffold416_43536	uuuccugucccucuucaccca	21	Scaffold416_43536	ggugaaagcggucagguucagcaaagcguguguuuguuuccugucccucuucaccca	57	Scaffold416(-):137697-137754	0.4
Scaffold391_43502	ugcggccggccccgcgcgcauc	22	Scaffold391_43502	ggcgucgcggggccgagcccgcccccuucuccggacucaggugcggccggccccgcgcgcauc	63	Scaffold391(-):44075-44138	2
Scaffold391_43501	ugcggccggccccgcgcgcauc	22	Scaffold391_43501	ugcggccggccccgcgcgcauccggauucgccgcguuacaacccggaagagcggccugggagccgagccgcuca	74	Scaffold391(-):44023-44097	1.3
Scaffold355_43491	uccccacucuccuugcccugc	21	Scaffold355_43491	uccccacucuccuugcccugcucaguuccggggcuggagaggggguca	48	Scaffold355(-):623871-623919	1.2
Scaffold276_43387	uuuuccagccccguccccauc	21	Scaffold276_43387	uggagaggggguggacaguggggaguguccccuuuuccagccccguccccauc	53	Scaffold276(+):163692-163745	0
Scaffold268_43327	cgccucgccugcugaccgacacg	23	Scaffold268_43327	cgccucgccugcugaccgacacggucgucuccucgcagacacacgcgggucgugcggccggcuggcggggcagc	74	Scaffold268(+):420656-420730	24.6
Scaffold2582_44145	accgucaggccaaguucugcu	21	Scaffold2582_44145	accgucaggccaaguucugcuuuuucuguagugagagcagcacuggguccgggag	55	Scaffold2582(-):3158-3213	1.6
Scaffold196_43163	ugagaugaagcacucuagcaca	22	Scaffold196_43163	ugcaagugcucauagaacauuccagagcucauggcacaacucaggcccaauggagaguuaucuagaaugagaugaagcacucuagcaca	89	Scaffold196(+):2805978-2806067	3.4
Scaffold180_43140	aggugcggccacuuguuu	18	Scaffold180_43140	caguggcuguggcuugaccccauauggaagcuggggaacuuccauaugccacaggugcggccacuuguuu	70	Scaffold180(-):3898401-3898471	44267.9
Scaffold180_43139	aggugcggccacuuguuu	18	Scaffold180_43139	aggugcggccacuuguuuggaguucccauuguggcagcagcuga	44	Scaffold180(-):3898375-3898419	5.3
Scaffold155_42881	agcauucggcucgccgcgucgu	22	Scaffold155_42881	gacggggcgggccggaggcuggcguccacgccuucccagcauucggcucgccgcgucgu	59	Scaffold155(+):1486017-1486076	5.9
Scaffold155_42879	agcauucggcucgccgcgucgu	22	Scaffold155_42879	gacggggcgggccggaggcuggcguccacgccuucccagcauucggcucgccgcgucgu	59	Scaffold155(+):1451045-1451104	5.9
Scaffold1533_43934	cgggguguggggagggccc	19	Scaffold1533_43934	cgggguguggggagggcccugggcucgggcagggguguggggccccgauuccucggccccgcg	63	Scaffold1533(+):8751-8814	2
Scaffold1266_43883	cggggagaagggcggccuuug	21	Scaffold1266_43883	ggggccaccgucgcucccgcgcuguccucaggcuugaccagcggggagaagggcggccuuug	62	Scaffold1266(+):60541-60603	0.7
Scaffold1223_43865	cgccgggcccgccuuccacgcc	22	Scaffold1223_43865	cgccgggcccgccuuccacgccggccagugagggcgcggagggcggggccuggcgggu	58	Scaffold1223(-):53624-53682	58.6
Scaffold1082_43822	uuugucuuaaucucugugguuu	22	Scaffold1082_43822	aucacagagauugagacaagguuguguuggaaccagcuuugucuuaaucucugugguuu	59	Scaffold1082(-):68299-68358	2
ChrX_42572	ugucacccugguucaccagccugc	24	ChrX_42572	aggcugguggcagggggagcggcccccaggccugucacccugguucaccagccugc	56	ChrX(-):127251561-127251617	5.6
ChrX_42564	guugucucucuuggacccuc	20	ChrX_42564	ggguccaagagagacaaccuagcagccccacucuggcuucugcccccccucagguugucucucuuggacccuc	73	ChrX(-):126485481-126485554	2.4
ChrX_42528	ugauugacaccucuguuagugga	23	ChrX_42528	uacugcagagaguggcaaucauguauaauuaaaaaugauugacaccucuguuagugga	58	ChrX(-):122404275-122404333	222.9
ChrX_42518	aauggcgcuuuuuugugaaga	21	ChrX_42518	uucacaagaaggugucaauucagguggacuaaaauaugaauggcgcuuuuuugugaaga	59	ChrX(-):122364652-122364711	127
ChrX_42490	uuugugaagcuccucuccucuu	22	ChrX_42490	ggguagagcugcuucacugaagaaguggcuaccuuuugugaagcuccucuccucuu	56	ChrX(-):117007046-117007102	1.1
ChrX_42472	ucuaagaaguucugagcuuu	20	ChrX_42472	aagcuaugaugauuucgauugcauugaucauaugaaaugauaauguacuuuguccucuaagaaguucugagcuuu	75	ChrX(-):114500904-114500979	42.3
ChrX_42170	uguaaacaauuccuagguaaugu	23	ChrX_42170	uguaaacaauuccuagguaauguguauaauguuuguaagucauuccuagaaauuguucacaau	63	ChrX(-):62853692-62853755	310.7
ChrX_42125	ugugucccuucgugguugcca	21	ChrX_42125	ugugucccuucgugguugccaaaacugucaacugaaaguuucaguuuuauuuuuggggacuuacugaguacuauagc	77	ChrX(-):56557339-56557416	0
ChrX_42107	cucauugcuucuggagaa	18	ChrX_42107	cucauugcuucuggagaaucuggcaucaggggugauauugccucaggaacuucagaagcagaaggagga	69	ChrX(-):54387425-54387494	0.9
ChrX_42092	uucccugcccucuuccuccagg	22	ChrX_42092	cuggaggaagugggcugaggaaggggaugcagagcugguccauaugugcucuucccugcccucuuccuccagg	73	ChrX(-):50660866-50660939	129.3
ChrX_42065	cuugacacccccugcgaagugga	23	ChrX_42065	cuugacacccccugcgaaguggagcggcgccggcggccagggcgagggccagccagugccugggcccgcggcuuggaggugucuuucu	88	ChrX(-):46572489-46572577	0.6
ChrX_41978	uuuucaaacucaggaauaagau	22	ChrX_41978	uuguuccagaguuugaaaaccccuggcaguugcagagguuuucaaacucaggaauaagau	60	ChrX(-):31030836-31030896	30.3
ChrX_41819	ucucuccagccucugcuucgug	22	ChrX_41819	ucucuccagccucugcuucguggggacugagcaucaggagcgguggcuggggggaaa	57	ChrX(-):3209805-3209862	1.7
ChrX_41818	uccccggcugugggaggucaga	22	ChrX_41818	uggccuccuucagcucaggugcccaccugcaggucaguccccggcugugggaggucaga	59	ChrX(-):1965818-1965877	4.5
ChrX_41817	uccccggcugugggaggucaga	22	ChrX_41817	uccccggcugugggaggucagauggauacagcagauguggcagaacuucccaggagggcggugggca	67	ChrX(-):1965773-1965840	0.6
ChrX_41806	cacugguuuccuggagcagcag	22	ChrX_41806	cacugguuuccuggagcagcagguuccggaugggaggccgagcucagacccugcugcuccgugcaaccagca	72	ChrX(+):127593302-127593374	124.1
ChrX_41765	guugucucucuuggacccucugu	23	ChrX_41765	ggaggguccaagagagacaaccugagggggggcagaagccagaguggggcugcuagguugucucucuuggacccucugu	79	ChrX(+):126485481-126485560	6
ChrX_41647	uacaugugcaagaugcagaaggu	23	ChrX_41647	gccuucugcaucuugcacauauauaugaaugagggagucaucuacaugugcaagaugcagaaggu	65	ChrX(+):107821195-107821260	2
ChrX_41569	uugcauauguaggauguccca	21	ChrX_41569	gaacauccugcauagugcugccaggaaaucccuauuuuauacuaagagggggcuggcugguugcauauguaggauguccca	81	ChrX(+):96656546-96656627	2.6
ChrX_41542	uaauaauuaggcaguuuaaug	21	ChrX_41542	uaauaauuaggcaguuuaaugaaaacaaaaucccuaauuacaccauu	47	ChrX(+):92315043-92315090	0.5
ChrX_41541	auuuaacugccuaauuaauua	21	ChrX_41541	auuuaacugccuaauuaauuauuagaauaauuacauuagaauaauaauuaggcaguuuaaug	62	ChrX(+):92315002-92315064	4.7
ChrX_41451	aaagacuauaaaauaaaaagga	22	ChrX_41451	cuuuuuauuuuauaguuuugcuaguaauaaaagcagaaagacuauaaaauaaaaagga	58	ChrX(+):76266908-76266966	1.5
ChrX_41449	ucagcaauucuugguucucauu	22	ChrX_41449	agggaaccuggaaaagcugaagguguaauaugaaaaccucagcaauucuugguucucauu	60	ChrX(+):76265978-76266038	603.8
ChrX_41309	augcaccugggcaaggauucag	22	ChrX_41309	uaauccuagcuauccggguccuagugcugucucgaagcaaugcaccugggcaaggauucag	61	ChrX(+):48302969-48303030	4.9
ChrX_41300	caucccuugcaugguggagggu	22	ChrX_41300	caucccuugcaugguggagggugagcuuucugaaaaccccucccacgugcaggguuugca	60	ChrX(+):48292085-48292145	1267.2
ChrX_41159	gucucgcuggggccucca	18	ChrX_41159	gaggcguccgaguuccaaaagcuggagggucugugucucgcuggggccucca	52	ChrX(+):26763142-26763194	0.9
ChrX_41101	agagaugaagcacagaagc	19	ChrX_41101	gccugugccuacaaucucaggcccacuagagaugaagcacagaagc	46	ChrX(+):25256352-25256398	4.4
ChrX_41001	ggugaaaugaucggccccg	19	ChrX_41001	gaguccuucuuaugcaccgcgacccccacggugaaaugaucggccccg	48	ChrX(+):3939713-3939761	0.7
ChrX_40996	uccccggcugugggaggucaga	22	ChrX_40996	uccccggcugugggaggucagauggauacagcagauguggcagaacuucccaggagggcggugggca	67	ChrX(+):3123736-3123803	0.5
ChrX_40995	uccccggcugugggaggucaga	22	ChrX_40995	uggccuccuucagcucaggugcccaccugcaggucaguccccggcugugggaggucaga	59	ChrX(+):3123699-3123758	0.7
ChrX_40990	uccccggcugugggaggucaga	22	ChrX_40990	uccccggcugugggaggucagauggauacagcagauguggcggaacuucccaggagggcagu	62	ChrX(+):1885628-1885690	0.4
ChrX_40989	uccccggcugugggaggucaga	22	ChrX_40989	uggccuccuucagcucaggugcccaccugcaggucaguccccggcugugggaggucaga	59	ChrX(+):1885591-1885650	4.5
Chr18_40848	gacgggaacuccagagagugcu	22	Chr18_40848	gacgggaacuccagagagugcuuguuucagacagagagcccggcuggaguucccggacu	59	Chr18(-):38601800-38601859	5.4
Chr18_40844	guucucaccucgcuggugucc	21	Chr18_40844	aggccagcgaguagagaagcccucagaccgugaagcuggguucucaccucgcuggugucc	60	Chr18(-):38480004-38480064	146.7
Chr18_40727	gaauagggcacauuagaa	18	Chr18_40727	cugacccauuuuccagaauagggcacauuagaa	33	Chr18(-):25744682-25744715	1.3
Chr18_40619	gagcagcgcgcgagaggg	18	Chr18_40619	gagcagcgcgcgagagggcggcgacccgggaggcccggcuggcgcgucgcgggc	54	Chr18(-):20008037-20008091	1.8
Chr18_40613	caaguuuucacugcagcagcuu	22	Chr18_40613	caaguuuucacugcagcagcuuggaucacugcuuuuggcacucacacugcugcugugacaacucagg	67	Chr18(-):19864116-19864183	15.3
Chr18_40609	uuauggcccuucgguaauucacu	23	Chr18_40609	uuauggcccuucgguaauucacugaccgagacuguucacagugaauucuaccagugccauac	62	Chr18(-):19427112-19427174	343.6
Chr18_40600	ugacaggcucgcucugcuggcu	22	Chr18_40600	cacggcagggugagcuggccgcccgcgcggugacgcaggugacaggcucgcucugcuggcu	61	Chr18(-):19102559-19102620	2
Chr18_40591	aauucuauggguuugaggaaa	21	Chr18_40591	aauucuauggguuugaggaaaaacccaaacccacuggaaucag	43	Chr18(-):18734784-18734827	2.1
Chr18_40578	caccugcccucugaacgugggc	22	Chr18_40578	ugacaaaacccaagaggggagaugggacacuugguaaugucugcggcaccugcccucugaacgugggc	68	Chr18(-):17909034-17909102	0.7
Chr18_40577	caccugcccucugaacgugggc	22	Chr18_40577	caccugcccucugaacgugggcugugaggauggguagcccagggcaggggucaggaacc	59	Chr18(-):17908997-17909056	48.9
Chr18_40574	gaggggcggcgcugggcgg	19	Chr18_40574	guccgcgccggcccccgcccccuuuccucccccacgagcgcgcgggcggggcggaggggccgggaggggcggcgcugggcgg	82	Chr18(-):17857368-17857450	1.2
Chr18_40504	ucuacccuccucugccccuc	20	Chr18_40504	ggggcucaggagggggugggcagcaugggccugaggccucuacccuccucugccccuc	58	Chr18(-):7761996-7762054	0.2
Chr18_40390	cgguguggggagggccacg	19	Chr18_40390	cgguguggggagggccacgaccgaacgcuuccccgucagcccacuguacacgcuuguc	58	Chr18(+):51816439-51816497	1.2
Chr18_40382	uacugcaaagugauugaggagc	22	Chr18_40382	uacugcaaagugauugaggagcuuuggugcagaggcggccgagaccugcugcugcuuccuuuguugccucucagucacuuugcaaua	87	Chr18(+):51529101-51529188	5.3
Chr18_40380	aauguggaaguggucugaggca	22	Chr18_40380	aauguggaaguggucugaggcauauagaguguaugccaagaacacugccauauaugg	57	Chr18(+):51527924-51527981	21.4
Chr18_40306	cgcggcugcagcugguuucggu	22	Chr18_40306	cgcggcugcagcugguuucgguucuggggcgccgagacgagccgcugccgcucu	54	Chr18(+):43403289-43403343	3.7
Chr18_40289	ccugcgucccuaugcugcauuu	22	Chr18_40289	aggcagcacagggaagcaagccggccuccccccuccugcgucccuaugcugcauuu	56	Chr18(+):41360174-41360230	5.4
Chr18_40166	uugugucaauaugcgaugaugu	22	Chr18_40166	uugugucaauaugcgaugaugugugugauggcacagcgucaucacguggugacgcaaca	59	Chr18(+):21668580-21668639	5.3
Chr18_40054	uaugagaagaugguaacagcaa	22	Chr18_40054	uaugagaagaugguaacagcaaacuguuaucaagcccuugcugcugccaguucuucucuaagc	63	Chr18(+):10397706-10397769	3.9
Chr17_39950	cgcccucuggccucugccgcag	22	Chr17_39950	caggcagcggcccgggggggccgugccgacgcgcccucuggccucugccgcag	53	Chr17(-):59697551-59697604	2.2
Chr17_39919	uccucuucuucccucugcauu	21	Chr17_39919	uccucuucuucccucugcauuccggauccugucccaaccagggggaccccuggggcuccagauggaaagcgaagugaucagaaggca	87	Chr17(-):55835783-55835870	1.1
Chr17_39868	uccgggguaaaauggcggcuu	21	Chr17_39868	aucgccauuguacagcaggauccgguauuucugaagcaggguccgggguaaaauggcggcuu	62	Chr17(-):46186048-46186110	6.2
Chr17_39645	cugggcggggugggcugggg	20	Chr17_39645	cugggcggggugggcuggggacgcgaggcggagcggggccccacacaggccgcggcugcug	61	Chr17(-):29166510-29166571	4.1
Chr17_39622	cagccgcucggucgggcgccggag	24	Chr17_39622	ccggcgcccggacggggggccagggcuccuccccgccagccgcucggucgggcgccggag	60	Chr17(-):27538877-27538937	2.2
Chr17_39409	ccuguuccuccuugcuggggucu	23	Chr17_39409	acccccgagugggggacacggggugucugcugucgacuccuguuccuccuugcuggggucu	61	Chr17(+):59805537-59805598	257.1
Chr17_39355	uaugccacagcagugaccaugcca	24	Chr17_39355	uauggucacugcugugacacggguuggaucuuccuaugccacagcagugaccaugcca	58	Chr17(+):57145415-57145473	82.7
Chr17_39151	accugcucggaggaaugg	18	Chr17_39151	acuuucccgagcggaaguccgccugcggcucgggcccuggugggaccugcucggaggaaugg	62	Chr17(+):38294267-38294329	1.9
Chr17_39129	ccgccgccugcccaccccagg	21	Chr17_39129	gugggugggggauggcggugggcggggccgggguccgaggcccacggaggugacaccgccgccugcccaccccagg	76	Chr17(+):36283577-36283653	5.7
Chr17_39116	ucagagagguggcaacagaca	21	Chr17_39116	ccuguugcuaccucucugaauuggcauagagcguagaucucagagagguggcaacagaca	60	Chr17(+):36207270-36207330	0.9
Chr17_39105	ucccaggauggaugucacucgcc	23	Chr17_39105	cacauccauuugccaggaccccugacccaccugacugacuucucugucucacucaggccucccaggauggaugucacucgcc	82	Chr17(+):35531298-35531380	3.3
Chr17_39079	cugcagagggcggaacccuaa	21	Chr17_39079	ggggcuccgggcccugcaguaccgagaauguccugcagagggcggaacccuaa	53	Chr17(+):33503607-33503660	1.1
Chr17_39075	caggucacccccuucuccucagc	23	Chr17_39075	uggggagggagggugagccgggucagaggucaauccaggucacccccuucuccucagc	58	Chr17(+):33324175-33324233	4.1
Chr17_39043	uggcucugucccaccuccagg	21	Chr17_39043	uggugguggggccaugggucagagggguacuggggcacaaggcacaguccucauggcucugucccaccuccagg	74	Chr17(+):30525385-30525459	3.5
Chr17_38858	ucggggcagcucaguacagga	21	Chr17_38858	ucggggcagcucaguacaggacccgucagggaggucagagguccgagcuggcccugaag	59	Chr17(+):9935845-9935904	5.6
Chr17_38857	ucggggcagcucaguacagga	21	Chr17_38857	gccggguacugagcuggcccgagcugggcacagugagggccucggggcagcucaguacagga	62	Chr17(+):9935804-9935866	5.8
Chr16_38753	augagguaguaggcugugugg	21	Chr16_38753	augagguaguaggcuguguggggcugaugcaggggguccagacccucagggcccuccuguuccucuauuuuucuauaaagcauuu	85	Chr16(-):74397223-74397308	0.1
Chr16_38716	uugguguacacuggaauagcu	21	Chr16_38716	cuguuccaguguacaccagcugaauauugguucuggaguugguguacacuggaauagcu	59	Chr16(-):62904787-62904846	5.9
Chr16_38697	gccggcgccgggcggccacguggu	24	Chr16_38697	gccggcgccgggcggccacgugguggugcugccgcugcccccgccccgccggccc	55	Chr16(-):60174293-60174348	0.8
Chr16_38657	uucaagaucagggcacagccuaa	23	Chr16_38657	uucaagaucagggcacagccuaaauaauagggcugggacagugcugagacuggaua	56	Chr16(-):53098608-53098664	2.4
Chr16_38644	ugugacugugguguacacuagc	22	Chr16_38644	uguacgucgcagacacggcuuggaucccgcauugcugugacugugguguacacuagc	57	Chr16(-):52029772-52029829	5.5
Chr16_38486	aucucggugggaccucug	18	Chr16_38486	aaggcaaaucgggagggcuggucaucaugcugguuuagaugauacaugcucaaucucggugggaccucug	70	Chr16(-):29478590-29478660	0.7
Chr16_38466	aagaccgucugcugaacucagca	23	Chr16_38466	cuggguuccugggcgguccuggggaugacuuggcgccaagaccgucugcugaacucagca	60	Chr16(-):28614987-28615047	239.6
Chr16_38247	uguaucccacuucugacac	19	Chr16_38247	gucagaagaggggcaggucacucuguaucccacuucugacac	42	Chr16(+):71749900-71749942	4.2
Chr16_38146	gagccgggcucuggacgg	18	Chr16_38146	gagccgggcucuggacggcgccccaacucuuuccuccuccccggcgcuu	49	Chr16(+):55675096-55675145	1.3
Chr16_38122	aggcucagaucagcaggaaa	20	Chr16_38122	aggcucagaucagcaggaaaguuaacugaauuucuccagagcaaugacugauaugg	56	Chr16(+):52979485-52979541	0.9
Chr16_38054	uggcaguguauuguuagcuggu	22	Chr16_38054	uggcaguguauuguuagcugguugaguaugugaguagcaucagcuaacaugcaacugcuguc	62	Chr16(+):45902629-45902691	5.1
Chr16_38053	uggcaguguauuguuagcuggu	22	Chr16_38053	uuguuaaugaagugcauugguuaccugugugugauggguuggcaguguauuguuagcuggu	61	Chr16(+):45902590-45902651	0
Chr16_38052	aggcaguguauuguuagcuggcugc	25	Chr16_38052	aggcaguguauuguuagcuggcugcuuuggaucaguucagcagccacgacuacccugccacu	62	Chr16(+):45902508-45902570	18.3
Chr16_37964	aaagaugcaugugugggauaccc	23	Chr16_37964	aaagaugcaugugugggauacccaaaacuaucauguaaaggguuuccuccaggccucuucag	62	Chr16(+):31338878-31338940	4.4
Chr16_37830	agaggccagagggcaggaca	20	Chr16_37830	agaggccagagggcaggacaguggaacccuucacuagcccucugcuuccau	51	Chr16(+):16227118-16227169	1.1
Chr16_37826	cuuagauccuauuuguuagagg	22	Chr16_37826	cuuagauccuauuuguuagaggcuacauaaaauggcuuccaacaaauagggucuaaaau	59	Chr16(+):15620592-15620651	1.1
Chr16_37779	ggcuuuacagcucaggugauu	21	Chr16_37779	ggcuuuacagcucaggugauuauauugaacccuccuggccaaaucagugcuggauacgcaccugugcuggauu	73	Chr16(+):10303533-10303606	4.7
Chr15_37676	auugaacuugucccggccugac	22	Chr15_37676	uuauggucgcauccgauuuuccuguaauugaacuugucccggccugac	48	Chr15(-):140348959-140349007	4
Chr15_37552	uucacaucccggacgagccccc	22	Chr15_37552	aggucgcugggguaguggggguaccggcgcuucacaucccggacgagccccc	52	Chr15(-):123320427-123320479	1.5
Chr15_37534	cagcccugugcccauccccaga	22	Chr15_37534	gggggaugagcuugggcugguggaagagaggccagcccugugcccauccccaga	54	Chr15(-):122546453-122546507	14
Chr15_37500	uuugccaugacuugagcucuuu	22	Chr15_37500	gcagcucaagaaauggcaaaaaaaagacauaccaguuugccaugacuugagcucuuu	57	Chr15(-):119605989-119606046	3.5
Chr15_37401	ugccugaauucugaaaagu	19	Chr15_37401	ugccugaauucugaaaaguaagcauacuuuuugagcuuacuuugaagauuacucagggaau	61	Chr15(-):114714469-114714530	5
Chr15_37334	cugggugguguaggcuuu	18	Chr15_37334	caucugcagcacauuguuggccaauguauugauaagauaggcaacacuugcuaaggacugggugguguaggcuuu	75	Chr15(-):108395685-108395760	0
Chr15_37266	cugugagaauaccaaacca	19	Chr15_37266	guaagguaugaauuagggaaaucaauauuuauuucugugagaauaccaaacca	53	Chr15(-):99352090-99352143	0.4
Chr15_35978	cucaacuggcuugggacugga	21	Chr15_35978	cagucccaagccaguugaguugucagcaauuuaaaacaugcugacaacucaacuggcuugggacugga	68	Chr15(-):76342021-76342089	3.9
Chr15_35972	cucauggaggaaaauccaca	20	Chr15_35972	uuuuuuuucccccagaggucgcauuccuaaucaacacagaucucauggaggaaaauccaca	61	Chr15(-):75368941-75369002	4.2
Chr15_35930	uuugcuguuaucucuuucgagu	22	Chr15_35930	ccgaaggggacagcagcaaagcgauauuuugggggcuuugcuguuaucucuuucgagu	58	Chr15(-):67380404-67380462	3.1
Chr15_35758	gcgagcucugcuggaaaa	18	Chr15_35758	aucuuagcagagaaaaccuuucacaggggaaggcgagcucugcuggaaaa	50	Chr15(-):38321393-38321443	1.4
Chr15_35729	acacaggaccccagggcaugacg	23	Chr15_35729	acacaggaccccagggcaugacgaacaacccauuuauggugggcuucauacacaacugcucagggguccggcau	74	Chr15(-):32450529-32450603	0.4
Chr15_35585	aaauggacuucucggagg	18	Chr15_35585	ucugagugaguccauuuccucccucugaaaauggacuucucggagg	46	Chr15(+):139999980-140000026	4
Chr15_35524	gaggcggccccggcccgggau	21	Chr15_35524	accggcccggggcugccuccauuuucucgggugguggaggcggccccggcccgggau	57	Chr15(+):133255574-133255631	35.8
Chr15_35412	gagcaugguaauggauuu	18	Chr15_35412	gagcaugguaauggauuuaugguagguccgucuccgugggccuaucauaguguacccaugcuaga	65	Chr15(+):122013330-122013395	3.3
Chr15_35001	ccggaccgaguccccuuccccu	22	Chr15_35001	agggagggggcccgcgggccgaggcgaaauuauuccgaaagcccggaccgaguccccuuccccu	64	Chr15(+):81344423-81344487	54.2
Chr15_34957	ugacgggaacuccuuaccauuc	22	Chr15_34957	ugacgggaacuccuuaccauucagauuuuagaaaaugacuagguugggaguuccuguugug	61	Chr15(+):77577020-77577081	302.1
Chr15_34941	cucaacuggcuugggacugga	21	Chr15_34941	cagucccaagccaguugaguugucagcauguuuuaaauugcugacaacucaacuggcuugggacugga	68	Chr15(+):76342024-76342092	4.2
Chr15_34785	gaaucuugcuggggccucca	20	Chr15_34785	guggcucaaggggccagaacgguuggaaucuugcuggggccucca	45	Chr15(+):55267712-55267757	1.4
Chr15_34631	uuugucagacuaaauuuacucu	22	Chr15_34631	cauaaauuuugucugacaaaaucaguggaucccacaguauuuugucagacuaaauuuacucu	62	Chr15(+):32175124-32175186	4.3
Chr15_34608	gaccgguccggacugacacgug	22	Chr15_34608	gaccgguccggacugacacgugcuggacgcacgccaagcgcugacagccuggcuggcuccu	61	Chr15(+):25979878-25979939	5.6
Chr15_34537	agcaaaggaucuuuggcccagc	22	Chr15_34537	agugccaaauacccuuugcuucuuuagaaaaaggaagaagcaaaggaucuuuggcccagc	60	Chr15(+):15258530-15258590	4.9
Chr15_34484	aggcuucgggcuggggagc	19	Chr15_34484	aggcuucgggcuggggagccgcgcgggccggcggggaggcggggagcgcugc	52	Chr15(+):7757250-7757302	2
Chr14_34167	cuguguguuauuguuaacac	20	Chr14_34167	cuguguguuauuguuaacacauugugcauuuauguugggucucaguuuccuucugcacagugugaugcaguucagcauaagac	83	Chr14(-):117574056-117574139	2.5
Chr14_34118	agcgcugggacaaagguucauu	22	Chr14_34118	gaaccuucauccuagcgcuguagagacacugcugacagcgcugggacaaagguucauu	58	Chr14(-):111767325-111767383	5.2
Chr14_34042	ucuggcugcuauggcccccucc	22	Chr14_34042	gaggugccauucugagggccaggaguuugauuaugugucacucuggcugcuauggcccccucc	63	Chr14(-):107125283-107125346	5.4
Chr14_33972	aacgacacggucucauuuguggg	23	Chr14_33972	cacaaaugagaccgugucguuugaugagcaaacgacacggucucauuuguggg	53	Chr14(-):99237162-99237215	37
Chr14_33940	ugugccacuacgggaauuccuau	23	Chr14_33940	cuguauuuccugucguggcgcagugguucuuagucagauuuguuuccacugugccacuacgggaauuccuau	72	Chr14(-):96826691-96826763	4.8
Chr14_33907	ucucuggcuugggcagcucccug	23	Chr14_33907	ucucuggcuugggcagcucccugugcucacagccaguccucuuuucuccagccaggguccucuucccauuacccagagccu	81	Chr14(-):88868012-88868093	1.4
Chr14_33891	uccccagcuuucucagauccc	21	Chr14_33891	uccccagcuuucucagauccccuagaucuuucugggauccugaguaaggcugggaacu	58	Chr14(-):85719866-85719924	1.9
Chr14_33860	caggagggucagacagagcuc	21	Chr14_33860	gcugcccaggacuugcccugcccugccgugaugggaagugggcaggagggucagacagagcuc	63	Chr14(-):78510831-78510894	4.1
Chr14_33786	ccccccuccccaugacucca	20	Chr14_33786	cagcuugggcaggaguccaaccccccuccccaugacucca	40	Chr14(-):71071889-71071929	0.5
Chr14_33771	ugagaugaagccuguagu	18	Chr14_33771	ugagaugaagccuguagucaguccgagucauuuggguggaaaugguggggcuggggcuggggcugggguuguggg	75	Chr14(-):67527291-67527366	0.5
Chr14_33709	aguguaugacagaacuugga	20	Chr14_33709	aguguaugacagaacuuggagauucuucucugccuggcaugggaauaaggcuggagaagaaggagaacucauucaugcaugc	82	Chr14(-):61632158-61632240	0.8
Chr14_33679	aucccagcggucccucca	18	Chr14_33679	aucccagcggucccuccaaggucacaggacaggccacuucagcagaccacuggggagu	58	Chr14(-):55610454-55610512	5.2
Chr14_33561	ccccuggcuggcucguca	18	Chr14_33561	ccccuggcuggcucgucagcccacacuggaugucgaaaugcagccguguggauggaaaacagccacgaggag	72	Chr14(-):42939934-42940006	1.5
Chr14_33534	uuguucucucucuuucuccuaga	23	Chr14_33534	uugguggguggggggagaccagggaugugacuguaaacuccuuguucucucucuuucuccuaga	64	Chr14(-):38787097-38787161	3.3
Chr14_33482	cagcugccccgguacaugg	19	Chr14_33482	acaucccggggcgcugugaccacuuugaccugucaagggcaaggcagcugccccgguacaugg	63	Chr14(-):29957733-29957796	1.6
Chr14_33435	ugcgggugagacggaagaac	20	Chr14_33435	ugcgggugagacggaagaacacgugggcagugaccuugaguguuguucccuccuuacccccagc	64	Chr14(-):23810908-23810972	28
Chr14_33346	ucgcugaccgcccccucccc	20	Chr14_33346	ggaggccggcgggggcgggcaggccggcggccggcaggcggggucgcugaccgcccccucccc	63	Chr14(-):13245216-13245279	0.4
Chr14_33328	cagugcaaugauauugucaaa	21	Chr14_33328	ugacgagguugcacuacugugcuuugaggagcagugcaaugauauugucaaa	52	Chr14(-):12522289-12522341	5.7
Chr14_33323	cugggccucucucugggcagg	21	Chr14_33323	cugggccucucucugggcaggaagaggacauuccugcccaaagaggggcccagaaa	56	Chr14(-):12323961-12324017	5.9
Chr14_33310	cagcugcccuucucucuccagu	22	Chr14_33310	uggggagggggcggccgggacagguggccucuccagcugcccuucucucuccagu	55	Chr14(-):11857732-11857787	5
Chr14_33131	cagucugcaguugggcugcuga	22	Chr14_33131	agccagcccuaccugcaguccucccagcaucacugcagucugcaguugggcugcuga	57	Chr14(+):138881357-138881414	2.4
Chr14_33130	agcuccucgaggccagagac	20	Chr14_33130	agcuccucgaggccagagacccccuucccaagcgugggcucc	42	Chr14(+):138846576-138846618	1.5
Chr14_33005	ccaaaccaguugugccuguag	21	Chr14_33005	caggcacgguugguuugagcauuuuaacugaauugccaaaccaguugugccuguag	56	Chr14(+):120887440-120887496	463.4
Chr14_32796	acagguuugguccuggcca	19	Chr14_32796	acagguuugguccuggccauuguuugaagaacaauggaggauuaaagacucugacc	56	Chr14(+):107144162-107144218	4.9
Chr14_32761	ucugggaaaggaaggggac	19	Chr14_32761	cuccucccaaccucagugcaggcucugggaaaggaaggggac	42	Chr14(+):102325310-102325352	3.3
Chr14_32739	uuuaucaccugguuucaca	19	Chr14_32739	uuuaucaccugguuucacaucugggggugauggagacagaugugaaaccaggugauaaaac	61	Chr14(+):100922972-100923033	5.3
Chr14_32641	ccucuccagcccuuuuuuu	19	Chr14_32641	aaggaugauggucugggaggccaauagcauuugcuguccugccuuccucuccagcccuuuuuuu	64	Chr14(+):86200579-86200643	4.9
Chr14_32624	gaagcugaguuggcugcuu	19	Chr14_32624	gaagcugaguuggcugcuuggauccccugugaccacugacaggcugauggaccagcccagcuugagacgagcagcccacccacucug	87	Chr14(+):84603272-84603359	1
Chr14_32535	cagaucucuccucccacagc	20	Chr14_32535	ugugguggggagagagaagugacaggaucucaugagaucagaccaucugacagaucucuccucccacagc	70	Chr14(+):74276209-74276279	0.6
Chr14_32457	uuguuuucugaaucuuucucuuga	24	Chr14_32457	aagacuugccuucagaaauuaugauauuguuuucugaaucuuucucuuga	50	Chr14(+):67755132-67755182	1.1
Chr14_32455	gcugcgucuggcuggcuggca	21	Chr14_32455	cccuguuccuccaaccgcccacucacgcugugggguggcugcgucuggcuggcuggca	58	Chr14(+):67685967-67686025	1.2
Chr14_32399	cagcaucucugccuccuccaga	22	Chr14_32399	cggcaggaugcagagugggugcugguggcugcggccaggaauucauuagcagcaucucugccuccuccaga	71	Chr14(+):62009547-62009618	0.3
Chr14_32256	gucccuguuugggcgcca	18	Chr14_32256	gucccuguuugggcgccacuugccgagguccagccccagcagccagggagugccg	55	Chr14(+):47313705-47313760	1.2
Chr14_32126	cagcucacagcaacgcuggauccuu	25	Chr14_32126	gccacgacugugaccugcaccacagcucacagcaacgcuggauccuu	47	Chr14(+):35451066-35451113	1.8
Chr14_32100	ccgggugcuguaggcuca	18	Chr14_32100	ccgggugcuguaggcucacccacggcucugccucucccaccugcuugccauuuauaaagccuuugcucgggg	72	Chr14(+):30800733-30800805	0.3
Chr14_32072	gccccacgcugggcgcca	18	Chr14_32072	gccccacgcugggcgccacuugccggggccagcucagcaggauggggcugaagaacgggugcug	64	Chr14(+):27629216-27629280	0.1
Chr14_32032	ccggaggaggaggagggggcgc	22	Chr14_32032	ccggaggaggaggagggggcgccgccgcuccccgccggcaccacgcgcgcccuccuccccccccaacc	68	Chr14(+):23890965-23891033	22.5
Chr14_32007	uccuguagcccugucugca	19	Chr14_32007	cagacagcagcuuccaggggugcucaccaccaccccaugagguagggacuccuguagcccugucugca	68	Chr14(+):21105818-21105886	4.6
Chr14_31939	uggcucaguucagcuggagcag	22	Chr14_31939	guuccugcuguuccuuggugacaaaauguggguucauuugcgaaacauuuucuggcucaguucagcuggagcag	74	Chr14(+):13472962-13473036	0.2
Chr14_31925	uggccagugugggcggugacaccc	24	Chr14_31925	guggucugcccacggccaccagugcucaggaccugcgggccgauggccagugugggcggugacaccc	67	Chr14(+):12144178-12144245	1.6
Chr14_31865	uggcucagucagcaggaac	19	Chr14_31865	uccugacacugggucagauguccagucuggcucagucagcaggaac	46	Chr14(+):9799361-9799407	1.3
Chr14_31864	ccuccccugucccuuugguag	21	Chr14_31864	ccuccccugucccuuugguagguauggaacacaggccuccuugucaggccccuaccugaccucugugauggggaaaaa	78	Chr14(+):9794627-9794705	1.1
Chr14_31863	ccuccccugucccuuugguag	21	Chr14_31863	gcccuuggguagaggggagcaaaagucaccuuucuucuuccuccccugucccuuugguag	60	Chr14(+):9794588-9794648	1.5
Chr14_31767	uccuuugugcuugugucucuuca	23	Chr14_31767	agacagacuaggagaaucuuccuuugugcuugugucucuuca	42	Chr14(+):840371-840413	0.5
Chr13_31732	ccgggugcugcuggcuuu	18	Chr13_31732	ugccuggcggccccugggccuccucgugacccgggugcugcuggcuuu	48	Chr13(-):186105265-186105313	1.1
Chr13_31632	gaaucccacuucugacacca	20	Chr13_31632	gggucagggggagggacacagaaugcucugaaucccacuucugacacca	49	Chr13(-):170906302-170906351	1.3
Chr13_31571	auucuguuagaaaaaugcaag	21	Chr13_31571	auucuguuagaaaaaugcaagaaugcuauaaaaucuuguguuuuucuaacgggaau	56	Chr13(-):159395154-159395210	90.9
Chr13_31430	uggaaugaaagaaguauuag	20	Chr13_31430	ggaguucgaguggcacuaggcugaguaaccuguggaaugaaagaaguauuag	52	Chr13(-):124619856-124619908	0.6
Chr13_31423	uuaggaauguccaugaauucca	22	Chr13_31423	uuaggaauguccaugaauuccaaaauuaaugaauucuggaauucauggauauuucuauaac	61	Chr13(-):124194123-124194184	5.1
Chr13_31314	aguccacugggagcauugg	19	Chr13_31314	gaugcuuucauggggcaauccauccccccgacaguccacugggagcauugg	51	Chr13(-):106672491-106672542	4.1
Chr13_31308	gaaauuugacuggcuauuu	19	Chr13_31308	auuccagucaguucuacaccaauccagaauaguccagaagaaucaagacuauucuucuaaacagaaauuugacuggcuauuu	82	Chr13(-):105572099-105572181	0.5
Chr13_31264	ucuugagcgccggcggcg	18	Chr13_31264	cggcgggcgcgcacugaggcugcgcggcggcggcggcgcaggucuugagcgccggcggcg	60	Chr13(-):100555836-100555896	0.3
Chr13_31022	ucuguacugagacucauucggu	22	Chr13_31022	uugugagcucucaaugcagauuuggaaagcguuaagucuguacugagacucauucggu	58	Chr13(-):54924569-54924627	4.2
Chr13_31017	ggggagaaaggcaguuccuga	21	Chr13_31017	ggggagaaaggcaguuccugauggaggcccugggccaaggcgcauccuuccauugugaugcaauuucccucc	72	Chr13(-):53735385-53735457	0.9
Chr13_30924	ucauucuuggaggcugcca	19	Chr13_30924	guagcucccaaguaugugugaagcuuguucauucuuggaggcugcca	47	Chr13(-):43927843-43927890	0.8
Chr13_30897	aucucugggcucccuucuggaa	22	Chr13_30897	aucucugggcucccuucuggaaugaaauaaaaccaguggggagggccagacugaa	55	Chr13(-):38741404-38741459	0.6
Chr13_30859	ugauucaggugaaaauauu	19	Chr13_30859	ugauucaggugaaaauauuguaaagcaacaaauguuuuaggauguuuuccaugccagccugacauu	66	Chr13(-):32552568-32552634	0
Chr13_30625	ucugcagcccccacccaccagu	22	Chr13_30625	ucugcagcccccacccaccagucuucaguguggacugagaguggaagggcugggagu	57	Chr13(-):7455431-7455488	5.2
Chr13_30518	cucaguggguguggcuuagaga	22	Chr13_30518	cuuuaagcugcaugcacugagcgccaccuugaauggcgugucccgcucaguggguguggcuuagaga	67	Chr13(+):188159787-188159854	25.1
Chr13_30499	uaguuguaacuuucacuuuugu	22	Chr13_30499	accagugaaagguacagcuugaauaguaacauucuaguuguaacuuucacuuuugu	56	Chr13(+):186136983-186137039	22.5
Chr13_30396	uucucauuggccucauguccugu	23	Chr13_30396	uucucauuggccucauguccugucacuuccaggagcuggccaaugaguugu	51	Chr13(+):172273264-172273315	346.3
Chr13_30059	ucagaccagacugcccagcuga	22	Chr13_30059	aagcuggacagcaggucuguggcagagauauggaccuacuucagaccagacugcccagcuga	62	Chr13(+):118690285-118690347	38.8
Chr13_29969	aaacaccacaggggguagu	19	Chr13_29969	uacccucagugguauuuuacaagugaacuaaguuuguaaaacaccacaggggguagu	57	Chr13(+):108852652-108852709	0
Chr13_29965	cuagacugaagcuugaggau	20	Chr13_29965	ccaagcugcgucugagaccuagacugaagcuugaggau	38	Chr13(+):107152008-107152046	5
Chr13_29942	aagccagagucaggggaca	19	Chr13_29942	aagccagagucaggggacacuguuauucauaugacugaucagggucccuugauuauggcuuuc	63	Chr13(+):104069634-104069697	3.6
Chr13_29941	aagccagagucaggggaca	19	Chr13_29941	ucccucugaauguuuuucuuuuuaugagaaagccagagucaggggaca	48	Chr13(+):104069605-104069653	1.3
Chr13_29937	uagcaauucuguacaugggagc	22	Chr13_29937	cucccccauguauggacuuguuagucagacagcaguuauuuagcuagcaauucuguacaugggagc	66	Chr13(+):103387336-103387402	12.6
Chr13_29756	uuguuucuugcaugugcucugau	23	Chr13_29756	uuguuucuugcaugugcucugauuucauaaauugauaagaaacagauguacugaagaaacuaga	64	Chr13(+):95318549-95318613	3.9
Chr13_29538	agggcaauagauuauacaaucu	22	Chr13_29538	agggcaauagauuauacaaucuguuuacaguuuacaauggauuguaguaucuguggcccugc	62	Chr13(+):61178654-61178716	15.3
Chr13_29364	cugcuccuggcuggcucucca	21	Chr13_29364	cugcuccuggcuggcucuccaaugccccaccuuuucuggacccugggcccuggugcuugcuguuggagcccca	73	Chr13(+):48583494-48583567	0.9
Chr13_29335	auguguuguugccaugguaauc	22	Chr13_29335	uuagacuggcacgagacagguuaguuuuacccuacugaugauguguuguugccaugguaauc	62	Chr13(+):46249019-46249081	4.3
Chr13_29231	uuuaauuacugacugacugcc	21	Chr13_29231	aagucauucaguaacuuaaauugaguguauaaaaauuuaauuacugacugacugcc	56	Chr13(+):23249375-23249431	1.3
Chr13_29204	aagacugcuggaauaagcuugcu	23	Chr13_29204	aagacugcuggaauaagcuugcuguggccauguguuucccagcaggcugacaagcagccugc	62	Chr13(+):17975744-17975806	5.2
Chr13_29178	ccagucuacggucauaccacc	21	Chr13_29178	ccagucuacggucauaccacccugaacgcaccugaucccgucugaucucagaagcuaagcagggucgggccugguuaguacuuggaugggag	92	Chr13(+):13660677-13660769	0
Chr13_29128	ucccccggcggcuccuccagc	21	Chr13_29128	ucccccggcggcuccuccagccucgaggaguggggggcgagggggggg	48	Chr13(+):11872540-11872588	0.6
Chr13_29127	ucccccggcggcuccuccagc	21	Chr13_29127	gccgcuuccgggagggcugagacgacccucccccggcggcuccuccagc	49	Chr13(+):11872512-11872561	1.2
Chr13_29084	auggcccuaacacuuggagagg	22	Chr13_29084	auggcccuaacacuuggagaggcuguuaucaaggguaacagccuucguuaacagccucuccaaguguuagggccauau	78	Chr13(+):9683269-9683347	22.4
Chr13_29074	gagcggggcgcgcggucgc	19	Chr13_29074	gagcggggcgcgcggucgcaagcggcccgggaccccgcauuc	42	Chr13(+):8809884-8809926	1.7
Chr13_29068	uugcucugcuccugccacau	20	Chr13_29068	uugcucugcuccugccacaugcaugucauaaggagagugugacaggccagggcaguuc	58	Chr13(+):7970837-7970895	57.3
Chr13_29067	uugcucugcuccugccacau	20	Chr13_29067	guuggaggggugggggagugcaugugguguggaauuaggacuuucagacucuccuguuuugcucugcuccugccacau	78	Chr13(+):7970779-7970857	0.7
Chr13_28978	uucaaguaacccaggauaggcu	22	Chr13_28978	uucaaguaacccaggauaggcugugcaggucccaaggggccuauucuugguuacuugcacg	61	Chr13(+):392488-392549	5.7
Chr13_28976	uggguuaggacgagcaugcgcu	22	Chr13_28976	uggguuaggacgagcaugcgcuggagccugggcugcuuacaccagggcuugccuuucuaaccaaaag	67	Chr13(+):283254-283321	1.4
Chr12_28941	ccucccugggagcaucucuggau	23	Chr12_28941	ccucccugggagcaucucuggauucuuaugccugcauccacgcuguucuugggguaacu	59	Chr12(-):59828507-59828566	5.1
Chr12_28854	acacgugcgugcugguaucugg	22	Chr12_28854	agguaucauguguguguguguguguauagacgugcacacacgugcgugcugguaucugg	59	Chr12(-):49189922-49189981	5.6
Chr12_28849	acaguggcuguggcucgaccccu	23	Chr12_28849	acaguggcuguggcucgaccccuggcugggggacuuccguaugccgcaggug	52	Chr12(-):48961742-48961794	0.1
Chr12_28838	ugcccuguucuccuuccucaga	22	Chr12_28838	uggggccagggggcgaagggcacugggccgggcagcgugugcccuguucuccuuccucaga	61	Chr12(-):48484921-48484982	1.9
Chr12_28834	ugcccuguucuccuuccucaga	22	Chr12_28834	uggggccggggggcgaagggcacugggccgggcagcgugugcccuguucuccuuccucaga	61	Chr12(-):48466503-48466564	5.8
Chr12_28743	uccccuuucuaaaagcacucaga	23	Chr12_28743	uccccuuucuaaaagcacucagagggccuuuugcucgugaccuucugagccgccaagaaagggcaca	67	Chr12(-):43948647-43948714	4.6
Chr12_28697	uccucccugccaggugggacaaga	24	Chr12_28697	uccucccugccaggugggacaagaguguggacuucccuucucuccuucccacacaagggagcccu	65	Chr12(-):40433475-40433540	5.4
Chr12_28695	uccucccugccaggugggacaaga	24	Chr12_28695	uccucccugccaggugggacaagaguguggacuucccuucucuccuucccacgcaagggagcccu	65	Chr12(-):40357738-40357803	5.6
Chr12_28576	aucccagcagggccuccu	18	Chr12_28576	auaguccugcuggggcuuguccacacugcaggagggaaucccagcagggccuccu	55	Chr12(-):23640519-23640574	4.9
Chr12_28572	aucucgcccgcaaagacccagc	22	Chr12_28572	ugggacuuuguaggccaguugaauccaacacccucaucucgcccgcaaagacccagc	57	Chr12(-):23511617-23511674	21.6
Chr12_28456	cugucccuggccugggua	18	Chr12_28456	ccuuguaucaaggguaaggucuuugccccagaaaaaauguaugggcugucccuggccugggua	63	Chr12(-):14203070-14203133	5.2
Chr12_28449	ugcucugugaugaaccccau	20	Chr12_28449	ugcucugugaugaaccccaugcgugucaucugagccuggcuucccugucagcucagcccagguaguguucuacuucucagggcugu	86	Chr12(-):14201318-14201404	4.5
Chr12_28391	auccuccagggugcggcagau	21	Chr12_28391	auccuccagggugcggcagauuuuuuccagguuggccugcaggguug	47	Chr12(-):11697811-11697858	1.1
Chr12_28254	uggagccgcuucugagcgccgu	22	Chr12_28254	gcgugucagggcgacaccugccaguaacguggagcuggagccgcuucugagcgccgu	57	Chr12(-):2409275-2409332	1.7
Chr12_28238	uggagccgcuucugagcgccgu	22	Chr12_28238	gcgugucagggcgacaccugccaguaacguggagcuggagccgcuucugagcgccgu	57	Chr12(-):1923221-1923278	5.6
Chr12_28118	ggggccggcggcggcggc	18	Chr12_28118	ggggccggcggcggcggcggcggcggcggcggcuuccu	38	Chr12(+):53333436-53333474	0.7
Chr12_28117	ggggccggcggcggcggc	18	Chr12_28117	ccccgccuccucgccccccccggcccggggcgcuggugcuggggggggccggcggcggcggc	62	Chr12(+):53333392-53333454	1.1
Chr12_28101	accgcaccccuccccucccgag	22	Chr12_28101	agggggagagagcugcgcucagaccuguccgccugugcaugugaccgcaccccuccccucccgag	65	Chr12(+):52247173-52247238	1.5
Chr12_28094	uuagggaucugccauugccacu	22	Chr12_28094	uuagggaucugccauugccacugcuuuggcucugguuacugcuguggcacagguucgaucccuca	65	Chr12(+):52108295-52108360	5.4
Chr12_27993	cuccccaccagagcucuggag	21	Chr12_27993	cagggcucugcugggggagguggugguuacuuuucccuccccaccagagcucuggag	57	Chr12(+):48329915-48329972	8.8
Chr12_27965	cuacucuguccccaccuccag	21	Chr12_27965	ggagguggcgacagugguacucauccagagcguaugugugguugaggcuacucuguccccaccuccag	68	Chr12(+):47012199-47012267	5.3
Chr12_27942	uuuacguccuuucaucuaguuu	22	Chr12_27942	uuuacguccuuucaucuaguuuuuucuaugaaacugggugggaggacgugaaac	54	Chr12(+):44289629-44289683	1062.9
Chr12_27940	uuuacguccuuucaccuaguuu	22	Chr12_27940	uuuacguccuuucaccuaguuuuuuucuaugaaacugggugggaggaugugaaac	55	Chr12(+):44285936-44285991	2.2
Chr12_27938	uuuacguccuuucaccuaguuu	22	Chr12_27938	uuuacguccuuucaccuaguuuuuucuaugaaacugggugggaggacgugaaac	54	Chr12(+):44269468-44269522	7365.4
Chr12_27936	uuuacguccuuucaccuaguuu	22	Chr12_27936	uuuacguccuuucaccuaguuuuuuucuaugaaacugggugggaggaugugaaac	55	Chr12(+):44265797-44265852	2.2
Chr12_27923	uggggggcaucugugaagcucuga	24	Chr12_27923	uggggggcaucugugaagcucugacugucuuagcucagagcugauggauccucuccaga	59	Chr12(+):43848106-43848165	23.3
Chr12_27780	ucugcuugagcaggagccucu	21	Chr12_27780	ucugcuugagcaggagccucuauuucagccuucagaggcuccugaggaaguggagg	56	Chr12(+):40389520-40389576	5.5
Chr12_27778	ucugcuugagcaggagccucu	21	Chr12_27778	ucugcuugagcaggagccucuauuucagccuucagaggcuccugaggaaguggagg	56	Chr12(+):40314096-40314152	5.5
Chr12_27732	ucuccagccagaccagaggauu	22	Chr12_27732	ucuccagccagaccagaggauucccaaagaaggauggccucuuucugcacuggcacau	58	Chr12(+):33638352-33638410	4.8
Chr12_27721	ucaccccggguccccccucucc	22	Chr12_27721	ggggggggggcacuggggagggggcggccuguuugugaggaagugucaccccggguccccccucucc	67	Chr12(+):32617347-32617414	2.5
Chr12_27703	aguuucucugaacguguag	19	Chr12_27703	auacuuucagggaucauuucuauaguucgugacuagagaaguuucucugaacguguag	58	Chr12(+):31886960-31887018	0.4
Chr12_27681	agugcaauaguauugucaa	19	Chr12_27681	gacuuuauugcacuacuguacuuuacagcuagcagugcaauaguauugucaa	52	Chr12(+):31375943-31375995	4.5
Chr12_27553	ucagaucaugaaaagccuuuc	21	Chr12_27553	ucagaucaugaaaagccuuucaggguuuuaaaauggcuggcaagucuuuucaugaucugacc	62	Chr12(+):23136757-23136819	0.8
Chr12_27464	cacccacccccuucccuccagc	22	Chr12_27464	cacccacccccuucccuccagcaucacguucgcagggggcccagggcagggaugg	55	Chr12(+):19177397-19177452	1
Chr12_27463	cacccacccccuucccuccagc	22	Chr12_27463	aggcggggagggguggcaagggggccgugugggcacagagggcaggccucacccacccccuucccuccagc	71	Chr12(+):19177348-19177419	1.5
Chr12_27433	ggacgaaggugcuggcgcucc	21	Chr12_27433	gagcuccugcgccauccucccaggaaagugggacgaaggugcuggcgcucc	51	Chr12(+):18735481-18735532	14.8
Chr12_27425	ugugaucugugugguucugaga	22	Chr12_27425	ucugaaccugucugacgcaucucagugaugugaucugugugguucugaga	50	Chr12(+):18490243-18490293	4.9
Chr12_27337	ucucugcccugggccaugcagg	22	Chr12_27337	ggcccaggcccggggcaggcaggggcugaggaggagauccugaggccucucugcccugggccaugcagg	69	Chr12(+):14387553-14387622	5.8
Chr12_27292	ggggugggggcgucgggc	18	Chr12_27292	ggggugggggcgucgggccaaaacaccauuuggucuucaucacuccuc	48	Chr12(+):13219618-13219666	0.4
Chr12_27284	gcgcggggggugggggucu	19	Chr12_27284	gcgcggggggugggggucuucggaggugccuaacacaggaucaacaaccugcgugcuccaggaguucccguugug	75	Chr12(+):12396432-12396507	0.6
Chr12_27283	gcgcggggggugggggucu	19	Chr12_27283	ccucccaccugcccaggcuggcagauucuccauuuagcuggcgcggggggugggggucu	59	Chr12(+):12396392-12396451	1.5
Chr12_26940	uggcuggcauggagaugaag	20	Chr12_26940	uggcuggcauggagaugaagguggggccagccucaucacccaugcuggccacu	53	Chr12(+):8336402-8336455	0.5
Chr12_26937	cacccccggccuggcccgc	19	Chr12_26937	uggucagagucucgggggcuccucgagccaacacccccggccuggcccgc	50	Chr12(+):7961289-7961339	1.6
Chr12_26931	agcagcccucccgcccgc	18	Chr12_26931	gggcaggcagggcuggggacggggcggcggucccggaggcgggcguguggcccugacccagcagcccucccgcccgc	77	Chr12(+):7103759-7103836	1
Chr12_26925	gaacgucugcagccccggcaa	21	Chr12_26925	guuggcgcugcuguggcucgggucggaucccugaccugggaacgucugcagccccggcaa	60	Chr12(+):6572436-6572496	1.6
Chr12_26904	acuggcuaggggucuuccuugc	22	Chr12_26904	acuggcuaggggucuuccuugcucagagagccccaggagggccggugauuggccagucc	59	Chr12(+):5418935-5418994	5.5
Chr12_26868	ucagcaccaggauauuguugggg	23	Chr12_26868	ucaacaaaaucacugaugcuggaguugcgugugucaucacucagcaccaggauauuguugggg	63	Chr12(+):4130750-4130813	23
Chr12_26859	cuuugcuucccgguuccugcg	21	Chr12_26859	cuuugcuucccgguuccugcguuaccgucuggaaaggcagggcuuggggagcagagaga	59	Chr12(+):3751343-3751402	7.9
Chr12_26840	uaaggacccggccuugucacggc	23	Chr12_26840	uaaggacccggccuugucacggcugcggcuugggucacuugccguggcacagguuggaucccuggc	66	Chr12(+):2193927-2193993	5.7
Chr11_26515	aacaaugggaacucucuagaugu	23	Chr11_26515	aacaaugggaacucucuagauguaacuuuagaguuuauguugagggaguucccauugugg	60	Chr11(-):25504188-25504248	12.8
Chr11_26413	cuggguguggagcaucug	18	Chr11_26413	cuggguguggagcaucugcauuagugcccaccggguauuugugaguggaugcuuucauaauuagug	66	Chr11(-):13292755-13292821	4.1
Chr11_26361	uagggguggaaucagcuaugcu	22	Chr11_26361	uagggguggaaucagcuaugcuggccuacaccacagcaaugcgggauccacgccucac	58	Chr11(-):7097633-7097691	2683.9
Chr11_26360	cgugccucccggccccucc	19	Chr11_26360	aucccgggcuuggaggagcuggcucccucugaccgugccucccggccccucc	52	Chr11(-):5756530-5756582	1.7
Chr11_26296	aaaauucuccuuuugggcuu	20	Chr11_26296	aaaauucuccuuuugggcuuuaaacacuccaggccuagccuuagccaaaaggcgaauauuug	62	Chr11(+):80156868-80156930	1.7
Chr11_25933	ggggggggucuggggggugg	20	Chr11_25933	ggccaggcaggcagcgccucggaucuggugggggcuguggggggagcaagggguugggggggggucuggggggugg	76	Chr11(+):10333813-10333889	1.1
Chr11_25932	agcuucuggggaaagagcauga	22	Chr11_25932	agcuucuggggaaagagcaugaucagcuucguguggaacccgugguccuuccccagguagcacug	65	Chr11(+):9031168-9031233	9.9
Chr11_25908	gaggcguggaucccgcauugcu	22	Chr11_25908	gaggcguggaucccgcauugcugugguguaggccagcauagcugauuccaccccuagc	58	Chr11(+):7097636-7097694	105.6
Chr11_25904	uucugcucuagggcugacu	19	Chr11_25904	uucugcucuagggcugacugcuagccuugauucuuacccagacucucuauuuuuagcucuaauugcagagcc	72	Chr11(+):6073893-6073965	2
Chr10_25851	uuccaggccaaugcacca	18	Chr10_25851	uuccaggccaaugcaccaaaauguugcgggaaccgcaaaaacuguggcaauggaaggagac	61	Chr10(-):84326262-84326323	0.9
Chr10_25757	ugcaggaacuugugagucucc	21	Chr10_25757	ugcaggaacuugugagucuccuauugaaaaugaacaggagacugauaaguucccggga	58	Chr10(-):67293230-67293288	52.8
Chr10_25754	uggugguuuacaaaguaauuc	21	Chr10_25754	auuucuuugugaaucaccauaucuaagcuaaugugguggugguuuacaaaguaauuc	57	Chr10(-):67260650-67260707	218.4
Chr10_25748	uccgcgccucugcagccacagc	22	Chr10_25748	cgcggccgcagggacgugguggggcuacagauggcccuccgcgccucugcagccacagc	59	Chr10(-):65164749-65164808	1.4
Chr10_25734	uccuuagcucugcccgcaauc	21	Chr10_25734	cuggcgggcagagcuaaggaguuugaacucuacuccuuagcucugcccgcaauc	54	Chr10(-):63182289-63182343	14.5
Chr10_25694	uagaauguggugcugcca	18	Chr10_25694	gccacccgugaacucccacaugggauauuuagaauguggugcugcca	47	Chr10(-):59148504-59148551	0
Chr10_25572	cacagaagaggaaaaaaacuug	22	Chr10_25572	uuguuuuuuccucuucuguguccacaggagacacagaagaggaaaaaaacuug	53	Chr10(-):37886985-37887038	4.3
Chr10_25566	aagugccccugugaaucug	19	Chr10_25566	gguucauaacccacugagccacagcaggagcuccuaaugauaaugguuuaagugccccugugaaucug	68	Chr10(-):37023819-37023887	4.3
Chr10_25560	cauuuucucauacguccaccuguaa	25	Chr10_25560	uuggguggacguaugagaaaauguagguuuugaaaagcuacauuuucucauacguccaccuguaa	65	Chr10(-):36909010-36909075	2.8
Chr10_25481	cccggguccgagggaguga	19	Chr10_25481	cccggguccgagggagugaggugucgacaagcugucuccggggacacgggcc	52	Chr10(-):20005470-20005522	1.5
Chr10_25428	acgaauuucaggaauacagca	21	Chr10_25428	cuguauuccugaaauucguaucaauugaacugauucauacgaauuucaggaauacagca	59	Chr10(-):12558401-12558460	0
Chr10_25408	guuguuggcagcccuggc	18	Chr10_25408	cuugggagccaaccugugacuguacauuugggaauucacucacucgcaguuguuggcagcccuggc	66	Chr10(-):7622111-7622177	2.5
Chr10_25226	ugugugugggcgccggacgccc	22	Chr10_25226	uuguccgugccccacccacucacccgugugugugugugugugugugggcgccggacgccc	60	Chr10(-):17429-17489	9336
Chr10_25189	gucagcggcgaugucggc	18	Chr10_25189	gucagcggcgaugucggccacccacccgacccgucuugaaac	42	Chr10(-):14443-14485	1.2
Chr10_25175	gaaaccccccaccgcggacgc	21	Chr10_25175	gaaaccccccaccgcggacgcuacgccgcgacgaguaggagggccg	46	Chr10(-):13457-13503	1.6
Chr10_24931	cuugaaugagcucucuggauau	22	Chr10_24931	cucuugagagcugcagguaagugugacagcauucacuugaaugagcucucuggauau	57	Chr10(+):56127999-56128056	44.4
Chr10_24911	ugacaguaccacccacuguggca	23	Chr10_24911	uuacaguagaaguacugucuacacuuagaguugacaguaccacccacuguggca	54	Chr10(+):53019223-53019277	4.4
Chr10_24767	ggggcgagccccgagggg	18	Chr10_24767	ccucuuuuggggcuggaccacugaagcgcuggugaccuaauuucagccuugcagugaggggcgagccccgagggg	75	Chr10(+):39934263-39934338	0.3
Chr10_24748	agugugugggcgccggacgcu	21	Chr10_24748	agugugugggcgccggacgcugcaggagaugcgggaguccucugugcccgcgaugccc	58	Chr10(+):35454702-35454760	1.8
Chr10_24604	gcugcucccuagggccugaggag	23	Chr10_24604	gcugcucccuagggccugaggagggaagcugcagucccggaagcggcuuuaggggggcugcuuccucggcccuggggagcuucccca	87	Chr10(+):17616910-17616997	6.5
Chr10_24539	acgaauuucaggaauacagca	21	Chr10_24539	cuguauuccugaaauucguaugaaucaguucaauugauacgaauuucaggaauacagca	59	Chr10(+):12558404-12558463	0.1
Chr10_24478	gaggaugcugaggaaguuu	19	Chr10_24478	gaggaugcugaggaaguuuguguuugccucaagcggagacaagaggggcgcgcugagccgaggagagcugacucagcgccucua	84	Chr10(+):3348591-3348675	4.8
Chr09_24403	uuaaauguacacuuugaacaca	22	Chr09_24403	uuaaauguacacuuugaacacaaauaugucacauugugucggagugaugcauuguccc	58	Chr09(-):132463441-132463499	4.8
Chr09_24376	gcugaaggcaggaaugagucc	21	Chr09_24376	ggacugcuggcccuaagcacggagcugaaggcaggaaugagucc	44	Chr09(-):128658077-128658121	1
Chr09_24375	gcugaaggcaggaaugagucc	21	Chr09_24375	ggacugcuggcccuaagcacggagcugaaggcaggaaugagucc	44	Chr09(-):128658077-128658121	1.4
Chr09_24355	ggcgccggcucagagcccu	19	Chr09_24355	ggcgccggcucagagcccucccuagagccuucacuaccucuugaggaggaggaggccuacgagagcuucgccuguccccc	80	Chr09(-):128515052-128515132	0.1
Chr09_24226	cagucccacuucugacacca	20	Chr09_24226	cugcaguggugagagugccucagucccacuucugacacca	40	Chr09(-):113361662-113361702	2.6
Chr09_24219	uggcucaguucaaggaacag	20	Chr09_24219	uggcucaguucaaggaacagcacccugaucuaguccagaaguccaggaagucugcuguccccaaaggaagccaau	75	Chr09(-):112445427-112445502	4.6
Chr09_24152	gguuugaugacuguguuuu	19	Chr09_24152	aacacauguauuucccaucauggaaaacuacucaugguuugaugacuguguuuu	54	Chr09(-):104879138-104879192	4.5
Chr09_24033	ccgacacagguuggagaggcucg	23	Chr09_24033	ccgacacagguuggagaggcucgauuucuuagcccacuagccugugucgagacccu	56	Chr09(-):89100338-89100394	1.7
Chr09_23716	ugugaaucgcgauccaccgaga	22	Chr09_23716	uugguggaucgcgauccaccgagaccgugccucuuuucguuugugaaucgcgauccaccgaga	63	Chr09(-):55313372-55313435	5.3
Chr09_23603	uccacacuggaggacugcu	19	Chr09_23603	uccacacuggaggacugcuuugguagcagccaucagggccuguuccagguggcaa	55	Chr09(-):32475777-32475832	0.4
Chr09_23564	ccuggccagggccggcaca	19	Chr09_23564	ugauugcccugaccaagggagcaggccuggccagggccggcaca	44	Chr09(-):24492117-24492161	0.3
Chr09_23554	gcacagcaaguguagacaggca	22	Chr09_23554	ccugucugugccugcuguacaggugagcggauguucugcacagcaaguguagacaggca	59	Chr09(-):23706123-23706182	5.9
Chr09_23419	ccgggccagagucucacggac	21	Chr09_23419	ccgggccagagucucacggacacagggaaaggugguuccugcccguacccguggaaccuuggcccagac	69	Chr09(-):8662793-8662862	2.9
Chr09_23387	cagccuggcuucuccugacaugg	23	Chr09_23387	cagccuggcuucuccugacauggcauggagcguggccugucagaaggucggguagca	57	Chr09(-):4513468-4513525	12.6
Chr09_23263	uucuccaguugguucccucuuc	22	Chr09_23263	agagggagcuuuccggagaucccaggcgaauaagauccgaaggcguuucuccaguugguucccucuuc	68	Chr09(+):131913379-131913447	5.4
Chr09_23231	ugccucucggucaccacucg	20	Chr09_23231	ugccucucggucaccacucgcccugacucuuccugccugggaggcaaguggugaccagaggggcaga	67	Chr09(+):129771927-129771994	6.2
Chr09_23230	cccauuagaacaugauuuuc	20	Chr09_23230	cccauuagaacaugauuuucccugagucaucuuaacgggaa	41	Chr09(+):129683443-129683484	1.8
Chr09_23221	ucaggccgggcuucagcaccuuu	23	Chr09_23221	agugcuggaaccaggccuugagcucugccugagggccugccuccagucaggccgggcuucagcaccuuu	69	Chr09(+):128690714-128690783	5.2
Chr09_23183	cggggcgggcggcagcggg	19	Chr09_23183	cggccgcgcccaccucugcgagagcagcgcgcggggcgggcggcagcggg	50	Chr09(+):124943401-124943451	5.8
Chr09_23180	cuccuggcuggcucgcca	18	Chr09_23180	cuccuggcuggcucgccaguugcugggcugcgcccugccggccugcaagcccuguacuugcucagccucaagac	74	Chr09(+):124297043-124297117	1.3
Chr09_23169	uugguccccuucaucagc	18	Chr09_23169	uugguccccuucaucagcaacugugaggcgcugacu	36	Chr09(+):122181830-122181866	0.3
Chr09_23163	aaucucacuggggcuucca	19	Chr09_23163	gaagcucaaggggccagaacuguugaaaucucacuggggcuucca	45	Chr09(+):119789632-119789677	1
Chr09_23108	uggcucaguucaaggaacag	20	Chr09_23108	uggcucaguucaaggaacagcacccugaucuaguccggaaguccaggaagucugcuguccccaaaggaagccaau	75	Chr09(+):112360201-112360276	0.4
Chr09_22942	caucaucaucaucacagcagca	22	Chr09_22942	caucaucaucaucacagcagcaaggacugagguugccccuacuauuucagacccugugugauuuggccugaugaa	75	Chr09(+):92756258-92756333	2.1
Chr09_22766	uauggcuuuucauuccuauguga	23	Chr09_22766	uauggcuuuucauuccuaugugauuacuguuccaaacucauguagggcuaaaagccaugggc	62	Chr09(+):72594226-72594288	188.7
Chr09_22719	ucacuggaguuuuguuucaacau	23	Chr09_22719	uguugaaacacucuguugaaccagauuacagaaaguucacuggaguuuuguuucaacau	59	Chr09(+):65388121-65388180	1433.7
Chr09_22492	accugcgggcuagguggg	18	Chr09_22492	accugcgggcuagguggggcccagaaauacugcauccucagcuagcuugagguag	55	Chr09(+):30373570-30373625	0.3
Chr09_22260	cgcccccucgccgcuucgc	19	Chr09_22260	cgcccccucgccgcuucgcugcugcuuagggagcccggaccgcggc	46	Chr09(+):9152114-9152160	1.7
Chr09_22246	acaggaccgccgagggug	18	Chr09_22246	acaggaccgccgaggguggcgccaggcucucuuguug	37	Chr09(+):8666340-8666377	1.7
Chr09_22245	acaggaccgccgagggug	18	Chr09_22245	acaggaccgccgaggguggcgccaggcucucuuguug	37	Chr09(+):8666340-8666377	1.6
Chr08_22152	ugcguauguguauuuucaaaau	22	Chr08_22152	uugaaaauacguauauacacacgugaguucuguaagugugcguauguguauuuucaaaau	60	Chr08(-):137902867-137902927	0.4
Chr08_22075	acgcgcugccuuugagcccccg	22	Chr08_22075	acgcgcugccuuugagcccccguugcgccugcgcguggcgccgggggucaggcugcagcgccaga	65	Chr08(-):126380975-126381040	1.9
Chr08_21898	guugggauuucugagacuc	19	Chr08_21898	gugaggguggacagagugagaacugguugggauuucugagacuc	44	Chr08(-):87873269-87873313	1
Chr08_21737	gagccaugugugagggag	18	Chr08_21737	gagccaugugugagggagcugcugucauggugucugagaaauggauuucagcaguucuacugcugcagcuuugcuacacuggcugug	87	Chr08(-):67869479-67869566	4.9
Chr08_21612	ugauauacuaguuuuacccuua	22	Chr08_21612	aggguaaaacuaguauaucacguuuugauauucaugauauacuaguuuuacccuua	56	Chr08(-):43151055-43151111	1.9
Chr08_21519	guuuggaauuguggcuaugaugu	23	Chr08_21519	guuuggaauuguggcuaugauguauuuaaacacauaacacauucaaauau	50	Chr08(-):28993609-28993659	1.3
Chr08_21459	cacccuuuccugugcccuuuuaag	24	Chr08_21459	cacccuuuccugugcccuuuuaagguugacguagugccuuaaaaggcuaacacagaaggguaaa	64	Chr08(-):20282708-20282772	3
Chr08_21328	accuggugcuguaggccuu	19	Chr08_21328	ggucugcggcagccaguggggaucuggugcaaagcaggugacaguaccuggugcuguaggccuu	64	Chr08(-):2105815-2105879	1.2
Chr08_21327	accuggugcuguaggccuu	19	Chr08_21327	accuggugcuguaggccuuggugauccacaaacacuaagccucucagugccaacugg	57	Chr08(-):2105777-2105834	1.2
Chr08_21314	agcccccacugccucaucucc	21	Chr08_21314	agaugggcggugcagggccugagccuccacugucaccuguagaugccagccucucccagcccccacugccucaucucc	78	Chr08(-):204075-204153	1.1
Chr08_21313	agcccccacugccucaucucc	21	Chr08_21313	agcccccacugccucaucuccguuuacgcagaacguaucgacaugcaggaggugcggcagguggagcagg	70	Chr08(-):204026-204096	1.3
Chr08_21296	aguugucuggucuucuaguaucu	23	Chr08_21296	aguugucuggucuucuaguaucuuacaaguaacagagcuagaagaccagacaacugc	57	Chr08(+):140046956-140047013	14.5
Chr08_21277	aggaagagcagagcccagaucuu	23	Chr08_21277	aggaagagcagagcccagaucuucgugcugugaagcuggacuccgucucuuccuuu	56	Chr08(+):138401657-138401713	0.4
Chr08_21275	uggcucuguggguuaaggaccuc	23	Chr08_21275	uggcucuguggguuaaggaccucguggguacuagucagguucguaaccuaccaagccaca	60	Chr08(+):138131253-138131313	5.4
Chr08_21225	ccuaugaauuugcaaagc	18	Chr08_21225	ugggcauggaauaggcaggaagauugccuaugaauuugcaaagc	44	Chr08(+):133643743-133643787	0
Chr08_21212	acaggaaccggucucuuu	18	Chr08_21212	agagucuggccauggauuaacaggaaccggucucuuu	37	Chr08(+):132550048-132550085	4.3
Chr08_21209	uggacuggaugacaaucugca	21	Chr08_21209	aagguuguagcacgugugggccacaggcaaguaguccuccccgcuggcuguggacuggaugacaaucugca	71	Chr08(+):132472383-132472454	1
Chr08_21029	aauugcacuuuagcaaugguga	22	Chr08_21029	acuguugcuaauaugcaacucuguucaauacaaacuggaauugcacuuuagcaaugguga	60	Chr08(+):112077061-112077121	5.1
Chr08_21027	uaagugcuuccauguuuuagu	21	Chr08_21027	uuuaacauggagccacuugcugugaauugaugaaaaaaaauaagugcuuccauguuuuagu	61	Chr08(+):112076930-112076991	4.1
Chr08_21025	uaagugcuuccauguuuuagu	21	Chr08_21025	uaaacguggauguacuugcuuucaaacucuaaaaguaagugcuuccauguuuuagu	56	Chr08(+):112076765-112076821	239.4
Chr08_21023	aagugcuuccauguuucagugg	22	Chr08_21023	gcuuuaacauggggguaccugcugucuaaaacuaaaguaagugcuuccauguuucagugg	60	Chr08(+):112076582-112076642	5.1
Chr08_21021	uaagugcuuccauguuuuaguag	23	Chr08_21021	acuuuaacaugggagugcuuucugugaguuuuaaaguaagugcuuccauguuuuaguag	59	Chr08(+):112076452-112076511	209.3
Chr08_20991	guguuugacguggcaguu	18	Chr08_20991	cgcggccgcuggucccaguccccgcgccgggggcgcgcugccgggagaguguuugacguggcaguu	66	Chr08(+):106871468-106871534	1.6
Chr08_20900	aaccacccucugcuacca	18	Chr08_20900	aaccacccucugcuaccagacuugacacagccuuaaaugguuaccuccgguagcaguggaaguaau	66	Chr08(+):91598015-91598081	0
Chr08_20501	ugauauacuaguuuuacccuua	22	Chr08_20501	aggguaaaacuaguauaucaugaauaucaaaacgugauauacuaguuuuacccuua	56	Chr08(+):43151058-43151114	2
Chr08_20494	agcugaggagucacuugaagga	22	Chr08_20494	agcugaggagucacuugaaggauaauucaaagugccccucaagugaugccucugcuua	58	Chr08(+):41928671-41928729	28.6
Chr08_20312	uguaggccuuguauuauucu	20	Chr08_20312	uguaggccuuguauuauucuaaaugcuucagugaauuuauuuagaauaauacaaguccuacaaa	64	Chr08(+):8241330-8241394	1.1
Chr07_20261	uucccugcccucuuccuccacu	22	Chr07_20261	uucccugcccucuuccuccacuuccacugagcaagcgggacacaggaugggcuguggguggggaagg	67	Chr07(-):134929792-134929859	1
Chr07_20000	caucccucuccucuuccucag	21	Chr07_20000	gagggaagggaagaggagggaguauuauucccuauugaucaucccucuccucuuccucag	60	Chr07(-):127230944-127231004	1.3
Chr07_19849	uaccaggugcuggaggcuuu	20	Chr07_19849	agcagggucaggccugguuaguauuuggaugggagaccaccuggaaauaccaggugcuggaggcuuu	67	Chr07(-):114912021-114912088	3.8
Chr07_19826	gcucaggcuguggaggaaaug	21	Chr07_19826	acaugguggaguugaagauggcggcggcucaggcuguggaggaaaug	47	Chr07(-):113192992-113193039	0.8
Chr07_19820	cucccaccuggucccugguuc	21	Chr07_19820	acagggccccggcugggagaccggccccucgggccucccaccuggucccugguuc	55	Chr07(-):112539773-112539828	0.1
Chr07_19806	aacuguuggagauagaauc	19	Chr07_19806	aucuguugcccuagaagcuaagucuucuuaguaaacuguuggagauagaauc	52	Chr07(-):110111294-110111346	2.6
Chr07_19803	uugccuuaucuguacuccuggc	22	Chr07_19803	uugccuuaucuguacuccuggcuggugauggaaagugccaggaaugcagguagggcaacg	60	Chr07(-):109941034-109941094	43.2
Chr07_19757	ucugguucugugacccugcc	20	Chr07_19757	ucugguucugugacccugccuauuugcccuucagccagguaagagcaucugaaccagggg	60	Chr07(-):103868077-103868137	1.9
Chr07_19714	ugcauggucuuggucucgcaga	22	Chr07_19714	uccaagaccugguccauggagaucaacaaguugucugcauggucuuggucucgcaga	57	Chr07(-):100326775-100326832	40.3
Chr07_19712	ucacacagaccugguccuuggu	22	Chr07_19712	ucaggaccuggucuguggagauugaccaguuuucugcacggucuuggucacacagaccugguccuuggu	69	Chr07(-):100325672-100325741	16.2
Chr07_19711	ucacacagaccugguccuuggu	22	Chr07_19711	ucacacagaccugguccuuggugguggacauuuguccucacggucuuugucuuucugacc	60	Chr07(-):100325634-100325694	4.6
Chr07_19612	caaaacagagaaucaagacuga	22	Chr07_19612	agucuugauucuguuuuguugguuugacuucugaaguauugcccaaaacagagaaucaagacuga	65	Chr07(-):90929915-90929980	2.1
Chr07_19592	cccgccuccucucgccgc	18	Chr07_19592	ggcggccgggggcgccggaggguccacugagcuuccuccccacccuccccgccuccucucgccgc	65	Chr07(-):88870053-88870118	2.1
Chr07_19535	uucacuggaguuuuguuua	19	Chr07_19535	uucacuggaguuuuguuuaauaccuaaaaguauuaacuggacucuaguaggaga	54	Chr07(-):80832024-80832078	4.2
Chr07_19396	ugggccugucauuuccucacu	21	Chr07_19396	aggggaaaggaugggucucggagcucgagccugggccugucauuuccucacu	52	Chr07(-):76206132-76206184	5.2
Chr07_19307	ugaugccuggcauuuugugugu	22	Chr07_19307	ugaugccuggcauuuuguguguauggagaaagaaacacacaacacacacaaaaugccaggcaucagg	67	Chr07(-):61109917-61109984	6.2
Chr07_19304	gcggccgcggacgugacgcu	20	Chr07_19304	agucacgcaucguugggggcgguggcccuguggucgccgcggccgcggacgugacgcu	58	Chr07(-):60576474-60576532	0.1
Chr07_19228	cugggccucacagccccac	19	Chr07_19228	ggggcgaggccugccugggcugcugcuguguguccugggccucacagccccac	53	Chr07(-):51925496-51925549	5.3
Chr07_19141	uggucaaggccugucgccgcugu	23	Chr07_19141	uggucaaggccugucgccgcuguaugugcagcagcagcagcagcacacgcucagggccaca	61	Chr07(-):37417695-37417756	1.7
Chr07_19084	uagacggauagaugcccuc	19	Chr07_19084	ucaaguuuauuuuuuuuuuuuuaucuccuagacggauagaugcccuc	47	Chr07(-):35470179-35470226	1.5
Chr07_18970	ggggcccuccuggugcuugcguuu	24	Chr07_18970	ccaggcauccaggggggccguccguguguccucuggggggcccuccuggugcuugcguuu	60	Chr07(-):29610046-29610106	5.8
Chr07_18960	ggggccuuccuggugcuugcgu	22	Chr07_18960	ccaggcauccaggggggccguccguguguccucuggggggccuuccuggugcuugcgu	58	Chr07(-):29608243-29608301	1002.7
Chr07_18959	ggggccuuccuggugcuugcgu	22	Chr07_18959	ggggccuuccuggugcuugcguucgcccagugggccagugggagccccuguggaccagccugccaga	67	Chr07(-):29608198-29608265	1.5
Chr07_18933	ugguagacuguggaacguagg	21	Chr07_18933	ugguagacuguggaacguaggcguugugacuuuugaccuauguaacaugguccacuaacu	60	Chr07(-):29569161-29569221	23402.3
Chr07_18928	uauguaauaugguccacgucu	21	Chr07_18928	augguugaccauaggacaugcgcugucucugugucguauguaauaugguccacgucu	57	Chr07(-):29565915-29565972	35143.8
Chr07_18926	uaggacacauggucuacuucu	21	Chr07_18926	cgguugaccaugguguguacgcuuuauuuaugacguaggacacauggucuacuucu	56	Chr07(-):29565390-29565446	0.4
Chr07_18920	aacacaccugguuaaccucuu	21	Chr07_18920	gagguuuucuggguuucuguuucuuugaugaggaugaaacacaccugguuaaccucuu	58	Chr07(-):29564144-29564202	24332.4
Chr07_18918	aacacaccugguuaaccuuuu	21	Chr07_18918	gagguuuucugggucucuguuucuuucaugaggaugaaacacaccugguuaaccuuuu	58	Chr07(-):29563814-29563872	1423.5
Chr07_18916	agguuguccguguugucuucu	21	Chr07_18916	agguuguccguguugucuucucuuuacuuaugaugaaacauacacgggaaaccucu	56	Chr07(-):29561696-29561752	4.8
Chr07_18913	gaugguagaccggugacgugc	21	Chr07_18913	gaugguagaccggugacgugcacuucauuuacgauguaggucacccguuugacuaccc	58	Chr07(-):29561296-29561354	38
Chr07_18912	aaacauucgcggugcacuucuu	22	Chr07_18912	aaguugcccgugucuuuuucgcuuuauuugugacgaaacauucgcggugcacuucuu	57	Chr07(-):29559746-29559803	5797.7
Chr07_18910	aaacaaacauggugcacuucuu	22	Chr07_18910	gaagucgcccauguucuuuucgcuugauacgugacgaaacaaacauggugcacuucuu	58	Chr07(-):29557923-29557981	11775.5
Chr07_18906	aaaaauacgggugcacuucuau	22	Chr07_18906	agagguuauccgucuuucuucgcuuuauucaugacgaaaaauacgggugcacuucuau	58	Chr07(-):29556759-29556817	4950.2
Chr07_18904	agauauugcacgguugaucucu	22	Chr07_18904	agguuguccgugauguauuugcuuuauuuguggcagauauugcacgguugaucucu	56	Chr07(-):29555971-29556027	17706.4
Chr07_18902	gaucauagaggaagauccacau	22	Chr07_18902	guggauguuccugcuauguuugcaggauuuaugguugaucauagaggaagauccacau	58	Chr07(-):29552805-29552863	3.6
Chr07_18898	aucauagaggaaaauccacau	21	Chr07_18898	guagauuuuccuucuaugauuacguguuggaugguuaaucauagaggaaaauccacau	58	Chr07(-):29552092-29552150	2413.9
Chr07_18892	ugaccuuccugcaucccguuc	21	Chr07_18892	uacgugggugcuggaaggucagagggaggggcuucugucucgguguguguccucugaccuuccugcaucccguuc	75	Chr07(-):29548574-29548649	161.9
Chr07_18886	aucauacaaggacaauuucuuu	22	Chr07_18886	ggagaaauuauccuugguguguucgcuuuauuugugaugaaucauacaaggacaauuucuuu	62	Chr07(-):29546396-29546458	4.5
Chr07_18882	auaauacaugguuaaccucuuu	22	Chr07_18882	agagguuauccguguuauguucgcuucauucaucaugaauaauacaugguuaaccucuuu	60	Chr07(-):29544117-29544177	15933.1
Chr07_18879	gguugaucagagaacauacauu	22	Chr07_18879	gguugaucagagaacauacauuuucucaaugauguaugucaacugauccacagu	54	Chr07(-):29542096-29542150	2900.3
Chr07_18878	aaucauacagggacauccaguu	22	Chr07_18878	guggcuagcccugcuguguucgcuguaucugugacgaaucauacagggacauccaguu	58	Chr07(-):29541638-29541696	79.6
Chr07_18874	ugucacucggcccacuaccc	20	Chr07_18874	guaagugcgucucgggugagcaugcaauccaugugcucguaugucacucggcccacuaccc	61	Chr07(-):29538259-29538320	320.4
Chr07_18872	gucauacacggcucuccucucu	22	Chr07_18872	agaggcuggccgugaugaauucgauucaucaaagcgagucauacacggcucuccucucu	59	Chr07(-):29538113-29538172	4717.2
Chr07_18870	cccaauacacggucgaucucu	21	Chr07_18870	agguuguccguggugaguucgcauuauuuaaugaugcccaauacacggucgaucucu	57	Chr07(-):29537367-29537424	2909
Chr07_18867	agaggucuuccauggugcauucg	23	Chr07_18867	agaggucuuccauggugcauucgcuuuauuuuuuuugacgaaucauacaugguugaccuuuuu	63	Chr07(-):29533760-29533823	1099.4
Chr07_18866	ugaguauuacauggccaaucuc	22	Chr07_18866	gguuguccaugguguguucauuuuauuuaugaugaguauuacauggccaaucuc	54	Chr07(-):29533240-29533294	101.2
Chr07_18864	aucacacaaaggcaacuuuugu	22	Chr07_18864	agagguugcccuuggugaauucgcuuuauuuacguugaaucacacaaaggcaacuuuugu	60	Chr07(-):29531635-29531695	2172.5
Chr07_18861	aaaggauucugcugucggucccacu	25	Chr07_18861	aaaggauucugcugucggucccacuccaaaguucccaaaauggguggugggcacagaauccggc	64	Chr07(-):29529709-29529773	485
Chr07_18860	acgcacagcaccucacugagc	21	Chr07_18860	ucggagagcgcagcugugggcgucggugucauguacacgcacagcaccucacugagc	57	Chr07(-):29529341-29529398	521.2
Chr07_18858	agguuacccgagcaacuuugcau	23	Chr07_18858	agguuacccgagcaacuuugcaucuggacgacgaauguugcucggugaaccccu	54	Chr07(-):29528760-29528814	5.1
Chr07_18855	uggucgaccaguuggaaaguaau	23	Chr07_18855	uggucgaccaguuggaaaguaauuguuucgaauguacuucaccugguccacuagccgu	58	Chr07(-):29528603-29528661	5.3
Chr07_18852	aauauaacacagauggccugu	21	Chr07_18852	aggcugucugugaugaguucgcuuuaguaaugacgaauauaacacagauggccugu	56	Chr07(-):29528121-29528177	4069.4
Chr07_18850	cacaauacacggucggccucu	21	Chr07_18850	aggcugcccguggcccguccgcauuuuucaagacgcacaauacacggucggccucu	56	Chr07(-):29527568-29527624	5.3
Chr07_18848	aauauuauacagucaaccucu	21	Chr07_18848	agguugccugugagguguucacuuucuauacgaugaauauuauacagucaaccucu	56	Chr07(-):29527138-29527194	12642.7
Chr07_18823	ugagcuaugacaggaacgccuau	23	Chr07_18823	ugagcuaugacaggaacgccuauaaagauuguuuuuugauuuaggaguuccugucauggcuuagu	65	Chr07(-):27540959-27541024	2
Chr07_18816	uuaaguaguaccggaguucccau	23	Chr07_18816	gggaacucugcuguugcuuaaguuuaauuuaaaagauuaaguaguaccggaguucccau	59	Chr07(-):27430686-27430745	0.3
Chr07_18811	caggaacggugcacccccgc	20	Chr07_18811	caggaacggugcacccccgccgggcgcaggggcggcccugggcuggggaggguggguuccuggu	64	Chr07(-):26925623-26925687	1.9
Chr07_18810	ugaaauguuuaggaccacuaga	22	Chr07_18810	agugguucuuaacaguucaacaguucuguagcgcaauugugaaauguuuaggaccacuaga	61	Chr07(-):26919052-26919113	100790
Chr07_18718	gcgcguggguauaagagg	18	Chr07_18718	gcuuccgccgcccgcggggaucccccgggaccggcgccgggggaaguccccgggcgcguggguauaagagg	71	Chr07(-):14581522-14581593	0.3
Chr07_18691	uucgggaaacacuguuuaaa	20	Chr07_18691	uucgggaaacacuguuuaaacgguuaacaguauguuuaaacaauguuuccccaaau	56	Chr07(-):10391406-10391462	5.4
Chr07_18679	ucucuaguucuugcacgcucuu	22	Chr07_18679	ucucuaguucuugcacgcucuuuaagagucugcaucggaggaacug	46	Chr07(-):7978353-7978399	5.1
Chr07_18608	auuccuucgauagcucaguug	21	Chr07_18608	gagaugggacgguccgcggagaagcgagaaagcgugauuccuucgauagcucaguug	57	Chr07(-):3813965-3814022	0.7
Chr07_18390	uccgcccgaagcaaaacucua	21	Chr07_18390	uccgcccgaagcaaaacucuaaugacagugcucaguagagcuuagcuucggaaggaga	58	Chr07(+):127274289-127274347	74.9
Chr07_18343	aagucccaucugggucgcca	20	Chr07_18343	gcgccuggaaacuugggaagguucugccccuggcuggagucaaccugccaugggcacagaagucccaucugggucgcca	79	Chr07(+):123514154-123514233	5.1
Chr07_18146	augcugagggggccaggaccu	21	Chr07_18146	augcugagggggccaggaccuacgaaaccaucaacccgacugauggaagcgugagugcagguccccgcagcc	72	Chr07(+):100128057-100128129	0.4
Chr07_18083	ucagcccgcauucuccacca	20	Chr07_18083	caggagggcucugggcugaguaugaggguggugauggguccccuucucagcccgcauucuccacca	66	Chr07(+):95515016-95515082	5.2
Chr07_18066	ugugugugggcguggacg	18	Chr07_18066	ugugugugggcguggacguguccucacaacaccaaacacaug	42	Chr07(+):94450052-94450094	0.4
Chr07_17941	gguugacugacuguguua	18	Chr07_17941	ccaaaugucagucaaaaaacuauuacaaggcagguguugucagguugacugacuguguua	60	Chr07(+):77471409-77471469	3.9
Chr07_17885	auagccuuguuuguuuucuagg	22	Chr07_17885	cagaaagcaaaugaggaaaguuaaggguuguggcaaaaacucauagccuuguuuguuuucuagg	64	Chr07(+):66013360-66013424	3.9
Chr07_17856	ugaugccuggcauuuugugugu	22	Chr07_17856	ugaugccuggcauuuuguguguguuguguguuucuuucuccauacacacaaaaugccaggcaucagg	67	Chr07(+):61109920-61109987	6.3
Chr07_17825	uuccugucuccuccuucccagu	22	Chr07_17825	agggagaggggagcaggcccuggaagucuccuggucaccuaacucuuccugucuccuccuucccagu	67	Chr07(+):59429789-59429856	2.7
Chr07_17796	uccccuuucuaaaagcacucaga	23	Chr07_17796	uccccuuucuaaaagcacucagagggccuuuugcuugugacccuuugagccgccaagaaagggcaca	67	Chr07(+):55595242-55595309	4.4
Chr07_17669	uggagcacuuaucucuugauga	22	Chr07_17669	uggagcacuuaucucuugaugaugagaaccgggacccaucaucaugggaaaaggccgagg	60	Chr07(+):37274888-37274948	0.8
Chr07_17509	uaugugggacgguaaaccauu	21	Chr07_17509	uuuaccgucccacauacauaugcaaaauguaugugggacgguaaaccauu	50	Chr07(+):29567188-29567238	5.6
Chr07_17506	gcgcggggggugggggucu	19	Chr07_17506	gcgcggggggugggggucuuacucucuccgucuuacggccaaggcacugcagcuccacggucgagcgaggacccgcaccagacgcca	87	Chr07(+):29196481-29196568	1.4
Chr07_17502	acccgucccgugcguccccgga	22	Chr07_17502	acccgucccgugcguccccggacguugcucucugccccgggaacgucgagacuggagc	58	Chr07(+):29093856-29093914	4664.2
Chr07_17443	uugaacuguuaagaaccacugg	22	Chr07_17443	uagugguccuaaacauuucacaauugcgcuacagaacuguugaacuguuaagaaccacugg	61	Chr07(+):26919055-26919116	793.9
Chr07_17419	ucucggaauuccacggggcuga	22	Chr07_17419	agcccugcgguuuucugagagcugcuguuacacugguggucucggaauuccacggggcuga	61	Chr07(+):24250695-24250756	4.8
Chr07_17351	aguagcuggaggccuccug	19	Chr07_17351	aagaccuucagcugagcuuacaggcugcaaggaugcugcuaaaguagcuggaggccuccug	61	Chr07(+):17093348-17093409	0.4
Chr06_17170	uuugcagugugcugaaaccucgg	23	Chr06_17170	gagguuauggcaaacuggguuucagcaccuagcaaaauagagggcugauuuugcagugugcugaaaccucgg	72	Chr06(-):168405281-168405353	5
Chr06_17168	ucuggcugugguguagaccgu	21	Chr06_17168	ccuucuacgucacagacauagcucugaucccgaguugcucuggcugugguguagaccgu	59	Chr06(-):168392676-168392735	1282.2
Chr06_17145	uggggcugcuggcaccucagu	21	Chr06_17145	uggggcugcuggcaccucagugcuccauaaaucugcccugaggaggcgguagcuccugagu	61	Chr06(-):164622435-164622496	23.7
Chr06_17061	cuccuggguuucggcacca	19	Chr06_17061	cuccuggguuucggcaccaaauguuagguuugccgagggagga	43	Chr06(-):154921220-154921263	0.5
Chr06_16917	ucucugucucccccacucccagg	23	Chr06_16917	ucucugucucccccacucccagggcuggcuggcuucgccaggcuguguguaggcgaucaguaugagguaggaggagagcagggaag	86	Chr06(-):143933485-143933571	1.5
Chr06_16914	uacgucugugguguagaccagu	22	Chr06_16914	ugguguaggucacagacgugacuuggauuugacauugcuacgucugugguguagaccagu	60	Chr06(-):143884469-143884529	48.1
Chr06_16826	auccugccgacuaugcca	18	Chr06_16826	gcagagguccagggucucagcugcugcagcaaugggcuugaacagggcccggccaggaacgcugaauccugccgacuaugcca	83	Chr06(-):129356871-129356954	1.2
Chr06_16664	ugcaggaugccggacagagga	21	Chr06_16664	cucuguaccagguaccgugugcugggagggggcagaggaccugauggcugugaacuggcucggugcaggaugccggacagagga	84	Chr06(-):120610448-120610532	1.6
Chr06_16596	gauggaacugaggauugaga	20	Chr06_16596	uggauucuuugguccuguggggauggaacugaggauugaga	41	Chr06(-):118220208-118220249	3.4
Chr06_16595	gauggaacugaggauugaga	20	Chr06_16595	gauggaacugaggauugagacucaugaggagguggagucuggaggccuggacaaugugauccc	63	Chr06(-):118220165-118220228	2.5
Chr06_16542	uugacccccgucucucccgccaga	24	Chr06_16542	ugaugccaggacuagugggggugggaggcgagggcaguggcaguccugauguccggccuugacccccgucucucccgccaga	82	Chr06(-):117395602-117395684	5.1
Chr06_16512	gccgaaauggccggggcc	18	Chr06_16512	ccgcggcucccggcucacuccugcccggugccuggugggaaagggccgaaauggccggggcc	62	Chr06(-):116674563-116674625	5.9
Chr06_16474	aacgugguggccuucucgg	19	Chr06_16474	gagaucgccgaccucaccuacaacgugguggccuucucgg	40	Chr06(-):112059459-112059499	1.2
Chr06_16438	uugccuuggaagcagcuggag	21	Chr06_16438	uugccuuggaagcagcuggaggccagccgcggugcuccagggguuaccaaggugacg	57	Chr06(-):108707419-108707476	4.3
Chr06_16424	uaacacugucugguaacgaugu	22	Chr06_16424	caucuuaccggacagugcuggauuucucggcucgacucuaacacugucugguaacgaugu	60	Chr06(-):107994595-107994655	15781.3
Chr06_16423	uaacacugucugguaacgaugu	22	Chr06_16423	uaacacugucugguaacgauguucaaaggugacccaucgcccgccaggaaguggcccg	58	Chr06(-):107994559-107994617	1.2
Chr06_16416	aguucugugcggacucgccguc	22	Chr06_16416	cggugggguuucugcgccugucucuggcgguucccaguucugugcggacucgccguc	57	Chr06(-):107926628-107926685	1.5
Chr06_16404	ccucgguccgcggcgcuccgcgc	23	Chr06_16404	ccggaggcgcggcccgggcccuccccgcgagcggccucgguccgcggcgcuccgcgc	57	Chr06(-):107492994-107493051	2
Chr06_16399	uguccacuagccucacucu	19	Chr06_16399	uguccacuagccucacucucauccuggcucugcccuugaaguuugugaggucuguguucugu	62	Chr06(-):106500731-106500793	2.5
Chr06_16339	uccucuucuucccucugcaga	21	Chr06_16339	uccucuucuucccucugcagaugacaucaaggggaagaguggggaug	47	Chr06(-):98567192-98567239	0.1
Chr06_16292	cuggguuacguggaaucg	18	Chr06_16292	gacacggaccgcagagcugcaccaggcucuggguuacguggaaucg	46	Chr06(-):93384909-93384955	5.5
Chr06_16215	ucccugucucucucugccuaga	22	Chr06_16215	ucccugucucucucugccuagaccaucccaaucuggcaaaacaagccgcauggggcugcucgaaguguagugagaagaaucgggacc	87	Chr06(-):87477363-87477450	4.7
Chr06_16096	uucccucacccccuuugcccau	22	Chr06_16096	cggcaagggcaggagggauuccauggcucucaccggcuucccucacccccuuugcccau	59	Chr06(-):74901004-74901063	1.7
Chr06_15877	uggcaugcuguccccaaucc	20	Chr06_15877	cuuggagauagcucuuuucaguggacauucauaacuggcaugcuguccccaaucc	55	Chr06(-):35928775-35928830	0.2
Chr06_15803	cguucggggaugcgcggugcaacg	24	Chr06_15803	cguucggggaugcgcggugcaacgagggguuggguagugguuuucccucgugugcggagcagaugugcuguugag	75	Chr06(-):22772066-22772141	0
Chr06_15649	aagucagcccucgacgcaagg	21	Chr06_15649	cugggucgggguuucaucgcagcagagcagcucccucacugccaucuacugaaagucagcccucgacgcaagg	73	Chr06(-):5626980-5627053	0.3
Chr06_15626	ucucgggccacaaccuucucuu	22	Chr06_15626	gagcugguggcccagagaaaccucucgggccacaaccuucucuu	44	Chr06(-):2987896-2987940	1.8
Chr06_15617	uguucucuucugucacacucu	21	Chr06_15617	uguucucuucugucacacucugguaguuuggcauuuguucagugccaggcagaauucugccaggcuguggcagcaaaggacuaga	85	Chr06(-):1793124-1793209	13.6
Chr06_15584	agacccugccccuccugagaca	22	Chr06_15584	uccugggagggcagagcccugagcugcuuccucuugccucagacccugccccuccugagaca	62	Chr06(+):171100642-171100704	21.1
Chr06_15557	aaucuugcuggggccucca	19	Chr06_15557	guggcucaaggggccagaacgguuggaaucuugcuggggccucca	45	Chr06(+):167478061-167478106	1.7
Chr06_15489	ucggagcagcgcgcgagaa	19	Chr06_15489	aaggcguggccugcuuccaggaagaugcccucccuccaucuuccucggagcagcgcgcgagaa	63	Chr06(+):159849486-159849549	1.5
Chr06_15473	gccgaagaccugaagggg	18	Chr06_15473	ccuuccgguccucugagcgcgccacuucccgucacuguugcggggguggggcgccgaagaccugaagggg	70	Chr06(+):157876143-157876213	5.4
Chr06_15404	ggaauguaaggaugugugga	20	Chr06_15404	ggaauguaaggauguguggacaguaggauuguacugagaaagcaggauuacauucuuu	58	Chr06(+):152337753-152337811	4
Chr06_15362	cacugaggcggaacagcuc	19	Chr06_15362	cacugaggcggaacagcucauuuuauagaugucugccucugag	43	Chr06(+):145061023-145061066	0.7
Chr06_15340	uguggggccacgcccucaggcugu	24	Chr06_15340	uguggggccacgcccucaggcugucacuguccgauaccggccggaggcggggcuaccuggg	61	Chr06(+):144305698-144305759	1.5
Chr06_15339	uguggggccacgcccucaggcugu	24	Chr06_15339	ggacugggggaggcuccggagcagcugggguucaaagccuuucaguccuuguggggccacgcccucaggcugu	73	Chr06(+):144305649-144305722	1.3
Chr06_15088	ugggcuccgcgcgcaccugga	21	Chr06_15088	ugggcuccgcgcgcaccuggaugugauagcgcucgcgcaugccggugcgcagggagugcag	61	Chr06(+):122393351-122393412	15.8
Chr06_15087	ugggcuccgcgcgcaccugga	21	Chr06_15087	aagguuagccgcuccgccuuggaucccgggggccagucccaccccucuccucccgcggguccugggcuccgcgcgcaccugga	83	Chr06(+):122393289-122393372	1.5
Chr06_15025	agccgagcgaagccccuc	18	Chr06_15025	ggggcgccagucaguccucccauccagccgguccaccccccgaucccccgggagccgagcgaagccccuc	70	Chr06(+):120293908-120293978	1.1
Chr06_15001	uucgccugaagagccucu	18	Chr06_15001	uagcgucuuggggcggggaaaggcagcacggugguuugcuuugccuuucgccugaagagccucu	64	Chr06(+):118897426-118897490	1
Chr06_14999	accccacccagggacgccu	19	Chr06_14999	acgccagggguggcugggccuggggcuaaaaggcgaccccagggaaccccacccagggacgccu	64	Chr06(+):118685811-118685875	5.9
Chr06_14979	ucucuguuacuucccucagg	20	Chr06_14979	uggagggagcagcaggggacgcaaggggcaaguggcuguggccugacucugcuucucuguuacuucccucagg	73	Chr06(+):117591488-117591561	27.1
Chr06_14963	uucgccgcgcagccugcuggga	22	Chr06_14963	ccagcagacuucguagcaaacauuccccuccguccguuacuuguucgccgcgcagccugcuggga	65	Chr06(+):117215483-117215548	123.3
Chr06_14957	ucucaggccuccaccucccac	21	Chr06_14957	ggauguggggccaggugggcucuaaccucucaggccuccaccucccac	48	Chr06(+):116979704-116979752	0.3
Chr06_14906	ucagaucccagacgagccccca	22	Chr06_14906	ucagaucccagacgagcccccaaaagaugaugccggaaagauguuacuggaauccggguucuuguucuuggacuucgc	78	Chr06(+):112573982-112574060	0
Chr06_14877	uuaccucuccucccacguccugc	23	Chr06_14877	gggacgugggagcccgaggucgcgggggccacggcauuuccuuaccucuccucccacguccugc	64	Chr06(+):110438981-110439045	2
Chr06_14832	ucauguggcugugggaccucuguga	25	Chr06_14832	ucauguggcugugggaccucugugacgcacugaucuugggguccaggacccacaugcacc	60	Chr06(+):107786487-107786547	1.5
Chr06_14831	ucauguggcugugggaccucuguga	25	Chr06_14831	gccagagucccccgcauuuccuggcagugccgcagccaggcggagggagcggcugggucauguggcugugggaccucuguga	82	Chr06(+):107786430-107786512	1.6
Chr06_14821	ucugaccgccucucccuccaga	22	Chr06_14821	uggggggcgggccgggcagaccuggggcucagccucugaccgccucucccuccaga	56	Chr06(+):107695793-107695849	1.8
Chr06_14801	cacuccggacugggcgggcggc	22	Chr06_14801	cucccgcccggcccgggaugugcgagggcguuucuggcggcugcacuccggacugggcgggcggc	65	Chr06(+):107073021-107073086	71
Chr06_14685	uccgucaggcuuggggcg	18	Chr06_14685	cgcagccgugcggggagccggccgcggggcgggcacuccgucaggcuuggggcg	54	Chr06(+):95866292-95866346	2.1
Chr06_14673	accccacaccccuccccagc	20	Chr06_14673	uggggaggugucagggcagaccccaggacuccaugguaaccccacaccccuccccagc	58	Chr06(+):95249885-95249943	0.1
Chr06_14640	aggacgggaagagaggagg	19	Chr06_14640	aggacgggaagagaggagggagcaaggcccucuuugacuccuuccuuucaccgaagucuaac	62	Chr06(+):92673033-92673095	4.8
Chr06_14584	guugaacccagugaaaccag	20	Chr06_14584	guugaacccagugaaaccaggucugaagagccuguacccagacugggaucucuggguuugggcug	65	Chr06(+):89453292-89453357	0
Chr06_14573	cuuccuguccucugccucccagu	23	Chr06_14573	ugggggugggggcaggagaagggugcccugcccaccccuuccuguccucugccucccagu	60	Chr06(+):88927086-88927146	3.1
Chr06_14549	cuccaagauuucuguccccagg	22	Chr06_14549	ugggggcaggaaggaggacuugcaggaugugacuccaagauuucuguccccagg	54	Chr06(+):87246995-87247049	0.3
Chr06_14464	gcggcugcagcccucgag	18	Chr06_14464	gcggcugcagcccucgagcgcccgccgcgcgcgcgcaauccggccgccg	49	Chr06(+):81087140-81087189	1.4
Chr06_14395	aguuacagccgccugucucugg	22	Chr06_14395	agggacaggccacugcaccucuugcucaguucagggaaggaguuacagccgccugucucugg	62	Chr06(+):73328541-73328603	5.7
Chr06_14154	uugauaaucucaugaccaa	19	Chr06_14154	uugauaaucucaugaccaaggacugacugagucuuuuaaucaugaacuuucucaagg	57	Chr06(+):30311353-30311410	2.6
Chr06_14140	uggagugugacaaugugauu	20	Chr06_14140	uggagugugacaaugugauugcaguaagaauagcaccugcuuugaaaaucacauaucaaagagaugccagu	71	Chr06(+):28497084-28497155	3.8
Chr06_14099	agcacugugauaacugag	18	Chr06_14099	caguuaucacaguacuguaccuuuagaauggacagcaucagcacugugauaacugag	57	Chr06(+):22772266-22772323	0
Chr06_14057	gaaccuucugagcacagggacgu	23	Chr06_14057	agcccgcgugccaggaggagagccuaaguuagggaaggaaccuucugagcacagggacgu	60	Chr06(+):18811102-18811162	1.1
Chr06_14007	uguggggacugacuggccuggga	23	Chr06_14007	uguggggacugacuggccugggagauccugcugugacuucaccucucggccccucuguuccccagg	66	Chr06(+):10947383-10947449	15.1
Chr06_13970	ccgggccgccgcgcgcgc	18	Chr06_13970	ccgggccgccgcgcgcgcccagcucgaugaccgggggcuccgcgggggccgcgcg	55	Chr06(+):5332880-5332935	1.8
Chr06_13969	ccgggccgccgcgcgcgc	18	Chr06_13969	ccgcgucgcggcccuuuaagucccgcgcggcgccgcccccgccggcagggccgccccccgggccgccgcgcgcgc	75	Chr06(+):5332823-5332898	1.8
Chr06_13929	aucccgcucugcucuucaca	20	Chr06_13929	ccuggggagcagguagggauggcgugggacccgcacgaucccgcucugcucuucaca	57	Chr06(+):2982435-2982492	2.1
Chr05_13660	caaucuuggcuccucccag	19	Chr05_13660	gggagugaggcagggcuggaccagacugccugggguggacucagugucucagucaaucuuggcuccucccag	72	Chr05(-):76609312-76609384	3
Chr05_13609	uaaaguuauauaaggguuuuu	21	Chr05_13609	uaaaguuauauaaggguuuuuggaguccacacagucaaaaauccauauauaacuuuaca	59	Chr05(-):69329787-69329846	0
Chr05_13587	ucuggcacauguucuaaccugu	22	Chr05_13587	ucuggcacauguucuaaccugucuuguugucaugcuuacagaagguuagaugugcuggugg	61	Chr05(-):65020644-65020705	5.3
Chr05_13524	uaauacugccggguaaugaugga	23	Chr05_13524	cgucuuacccagcaguguuugggugcugcuugcgagucucuaauacugccggguaaugaugga	63	Chr05(-):61547825-61547888	1939.5
Chr05_13503	ucuccagugagacagucucu	20	Chr05_13503	ucuccagugagacagucucuggugaacuggucuccagugacucacucccugguguacc	58	Chr05(-):60100196-60100254	4.4
Chr05_13416	cugauuuuucggacacccag	20	Chr05_13416	ugguggaaaaaucacuuauucugauuuuucggacacccag	40	Chr05(-):43780040-43780080	0.2
Chr05_13370	uguagugugacaauggugga	20	Chr05_13370	aacccgugucauggcagugacccaagccacuguagugugacaauggugga	50	Chr05(-):36988623-36988673	5.3
Chr05_13233	cccucccgggccuccggaacuu	22	Chr05_13233	cccucccgggccuccggaacuuuccaaaguugcaaaguugcgagggccucgggagcagc	59	Chr05(-):25762199-25762258	34.4
Chr05_13220	gaagcgggggcgcuuccgggc	21	Chr05_13220	cggggagcucccucgggucccggugaccuuggcaggggaagcgggggcgcuuccgggc	58	Chr05(-):25309850-25309908	8.2
Chr05_13199	ugugccacuacgggaauuccuc	22	Chr05_13199	ugugccacuacgggaauuccucuugugcuuuuaaaaucauauuuuuggggaguucccgucguggcgcagc	70	Chr05(-):25090328-25090398	5.5
Chr05_13197	gugcauuguaguugcauugca	21	Chr05_13197	gugcauuguaguugcauugcauguucuggcaguacccgugcaguguuuccacagugcauca	61	Chr05(-):24925188-24925249	106.8
Chr05_13105	ucucccuuucucugugccccca	22	Chr05_13105	ucucccuuucucugugcccccagagcuccagaugaugguugaacaucaccuggggcaacagcagccaggagaggagcccgaaggagc	87	Chr05(-):14976383-14976470	1.3
Chr05_13102	uucagucuccccuccauccca	21	Chr05_13102	gggugggggaggagucuggugcaagcggguuccuuccuggcugggccccaaaggcgcuucagucuccccuccauccca	78	Chr05(-):14812747-14812825	1.5
Chr05_13072	cgccuccuccucccccccuucuc	23	Chr05_13072	aggaggagggaggagagggcggugcgccuccuccucccccccuucuc	47	Chr05(-):10691145-10691192	5.9
Chr05_13036	ggcggggguggcggcggggggc	22	Chr05_13036	ccaccugacccccccucccugggagcgggcggggguggcggcggggggc	49	Chr05(-):9756853-9756902	1.9
Chr05_13028	ugucacuaaaggaguuccuguug	23	Chr05_13028	acaggaacuccuuuaguucaauuuagaucuauuucuuaaaaauugucacuaaaggaguuccuguug	66	Chr05(-):8799675-8799741	2.4
Chr05_12996	cacggacccuuuggcagaugagu	23	Chr05_12996	caccugccacagggccuugacugccucuucccuugacugucacggacccuuuggcagaugagu	63	Chr05(-):4838728-4838791	2397.9
Chr05_12776	acaguagucuguacauuuguug	22	Chr05_12776	acaguagucuguacauuuguuguaucacucauguauauuccuguua	46	Chr05(+):97399105-97399151	1
Chr05_12713	aagacguguuuacagcagacaa	22	Chr05_12713	acuguaaacacgucuuugaaaagcaaagacguguuuacagcagacaa	47	Chr05(+):87495943-87495990	5.1
Chr05_12593	aaauuauagggguucccacugu	22	Chr05_12593	augggaacuccuguauuuuuuuuuuuaaaaagaaaauuauagggguucccacugu	55	Chr05(+):71985104-71985159	14.5
Chr05_12591	aaauuauagggguucccacugu	22	Chr05_12591	gaugggaacucauguauuuuuuuuuaaaaaaagaaauuauagggguucccacugu	55	Chr05(+):71294190-71294245	5.5
Chr05_12564	ugucgagugcuccuuaucaaag	22	Chr05_12564	ugucgagugcuccuuaucaaagcuuagauggccucugcucaucaauuucuuacagaggugcuuccugacagc	72	Chr05(+):66933229-66933301	1.1
Chr05_12549	acuccuggcuggcuugca	18	Chr05_12549	cugggggccagggcuagcccucaagcucagacuccuggcuggcuugca	48	Chr05(+):65018549-65018597	5.3
Chr05_12541	cgcgcgcgcgcgcgcgcggga	21	Chr05_12541	gaaggggcguguguguguguuugugcgcgcgcgcgcgcgcgcggga	46	Chr05(+):63367011-63367057	1.7
Chr05_12517	caacacugugcuggaagaugga	22	Chr05_12517	caucuuuaccagacaguguuaggagcuucacuauuagaccauccaacacugugcuggaagaugga	65	Chr05(+):61547414-61547479	21.7
Chr05_12495	uuaacugacuuggaauuaggaca	23	Chr05_12495	gccuucucuuuccaaugccaguucagcuguuucauuguuugcuuaacugacuuggaauuaggaca	65	Chr05(+):60601263-60601328	2.5
Chr05_12419	ugaaaaagccucuuacaugg	20	Chr05_12419	aaguagaggguuugucuuuugggaaggcaaaagcugucuucucgccugaaaaagccucuuacaugg	66	Chr05(+):49179612-49179678	4.6
Chr05_12414	acuuuugacugauugugu	18	Chr05_12414	acuuuugacugauuguguagguggauccucgccacucaaaugauggucuguggguca	57	Chr05(+):48268468-48268525	0.4
Chr05_12253	ucccuuguguccuccucucag	21	Chr05_12253	gggggggggggcaccaggaaggacccugucacugacuucccuuguguccuccucucag	58	Chr05(+):28153964-28154022	0.8
Chr05_12210	ugcguucauucuguuuggccugg	23	Chr05_12210	ugcguucauucuguuuggccugguguucuuucagcaggcgggacagcauggucgcagu	58	Chr05(+):25780782-25780840	360.7
Chr05_12200	ucgggacaacuggaguugaua	21	Chr05_12200	ucgggacaacuggaguugauaaagguccaaaaucuguccagaacuccaguaguccccugagc	62	Chr05(+):25287450-25287512	0.7
Chr05_12182	augcaucuuucccuggauuuagg	23	Chr05_12182	augcaucuuucccuggauuuaggaugcuugacauguauccuaaauucagggaaagaugcauu	62	Chr05(+):24242248-24242310	5.8
Chr05_12178	cacaaugaugacagucugaug	21	Chr05_12178	cacaaugaugacagucugauggugacaguaaugguaauuaauggucaugaccaugaugguggugaugguggu	72	Chr05(+):24187112-24187184	3.5
Chr05_12119	caacccugggccuucuggcag	21	Chr05_12119	gccugaggcccaggacucagacaacccugggccuucuggcag	42	Chr05(+):15473123-15473165	4.2
Chr05_11973	cgcacuuggcaucugguccuca	22	Chr05_11973	agcucccggugugagugggggcuuggccucucugugcccgcacuuggcaucugguccuca	60	Chr05(+):6129895-6129955	722.4
Chr05_11955	ucaaggcccuguggcagguggau	23	Chr05_11955	ucaucugccaaaggguccgugacagucaagggaagaggcagucaaggcccuguggcagguggau	64	Chr05(+):4838731-4838795	5.4
Chr05_11940	uugaaccugauagcagcugccgcc	24	Chr05_11940	uugaaccugauagcagcugccgccaggugauguccacaggguggcggcgcuggucagugucaagc	65	Chr05(+):4269721-4269786	5.6
Chr05_11922	ucagggaaauccuccaugggag	22	Chr05_11922	ucagggaaauccuccaugggagcuuucaagugccuccaugguggaguucccaucgug	57	Chr05(+):2197202-2197259	0
Chr05_11902	uaucaaguauuggugaggaucu	22	Chr05_11902	aucauuaccaguacuugauacuguugugugcaaguaucauaucaaguauuggugaggaucu	61	Chr05(+):600190-600251	5.2
Chr04_9998	ucaaggcauugauuaauuaau	21	Chr04_9998	ucaaggcauugauuaauuaauuguugauuuaauuaauuauuaaauaaugccauugaga	58	Chr04(+):12045428-12045486	5
Chr04_9953	uccgggucggggcggggcg	19	Chr04_9953	ucccgauaccauuacgcuggggauuaugguuucaacaucugaauuccgggucggggcggggcg	63	Chr04(+):5883847-5883910	5.6
Chr04_11833	cggcgcgcggccggagguguu	21	Chr04_11833	cggcgcgcggccggagguguuuccgccccgcgcggcguuuggc	43	Chr04(-):110938834-110938877	1.8
Chr04_11782	aaagaagcacugcaaaaacu	20	Chr04_11782	ucaguaauucauugccuauacucaagcccgagagcaaagaagcacugcaaaaacu	55	Chr04(-):105165213-105165268	2.7
Chr04_11721	acguucaagggcaaguuc	18	Chr04_11721	acguucaagggcaaguucaagggcagcagccgugagcagggagcuugccacguggaugggg	61	Chr04(-):97381221-97381282	1.3
Chr04_11719	acguucaagggcaaguuc	18	Chr04_11719	acguucaagggcaaguucaagggcagcagccgugagcagggagcuugccacguggaugggg	61	Chr04(-):97328693-97328754	5.1
Chr04_11692	cagucgggacgcuuccuucuug	22	Chr04_11692	agaaagaagccucucggccugugcuggcauaugcucuccgcagucgggacgcuuccuucuug	62	Chr04(-):95448534-95448596	1.6
Chr04_11639	guuccaucuggggugcca	18	Chr04_11639	guuccaucuggggugccaguucugguccugccugguggcugccagggcggcuuugcugagaugguccu	68	Chr04(-):90601118-90601186	5.4
Chr04_11635	ugagaacugaauucgaugggag	22	Chr04_11635	ugagaacugaauucgaugggaguuucuguugugguucagcagguuaagaaccugacuagcauccaugagaauguggguucaaucc	85	Chr04(-):90281990-90282075	0.1
Chr04_11570	ucuagccuaacaaacucccg	20	Chr04_11570	gugaguuuguaggguuggagagagaaauuguucaucugucaaaacaauagugauguuuucuccagaucucuagccuaacaaacucccg	88	Chr04(-):86582935-86583023	4.9
Chr04_11512	uggcggccggcggcggcgga	20	Chr04_11512	uggcggccggcggcggcggaggcagcaguaaggccuccuccucgucggccucuuca	56	Chr04(-):85604022-85604078	0.2
Chr04_11464	ugcugcccucgcccagccccgggcc	25	Chr04_11464	ugcugcccucgcccagccccgggccccgcugccaugcggcuggcgcugcucugggcucuggggcuucugggugcgggcagcccu	84	Chr04(-):81622656-81622740	2.4
Chr04_11365	uugaggcaggccuggccc	18	Chr04_11365	uugaggcaggccuggcccugagaacccagaggagcaauauguuuuuauuccccucacgggaacagcaaagcccgccagc	79	Chr04(-):75159559-75159638	0.5
Chr04_11302	agaggaggaaaacagagccagg	22	Chr04_11302	caggcuguguccucucccugcucuguaaccaugacacagagaggaggaaaacagagccagg	61	Chr04(-):66114136-66114197	25.9
Chr04_11297	ugggcugcucuuaguccuucugc	23	Chr04_11297	ugggcugcucuuaguccuucugcugacugcugauugucacggcaguagguacagaacagccuucu	65	Chr04(-):66012426-66012491	16.5
Chr04_11238	acccagaagacaauccaugagg	22	Chr04_11238	acccagaagacaauccaugagguggcaauaccacuucauggauugucuucuggguac	57	Chr04(-):55874670-55874727	23.8
Chr04_11230	acucccuucgauagcucagc	20	Chr04_11230	gaaguuauggagggaaguugaagcaccaguuuuccacucccuucgauagcucagc	55	Chr04(-):55079620-55079675	4.4
Chr04_11168	cgaguccgggcugcgcgu	18	Chr04_11168	gccgcagcagcgcuccgagccucggaagccgcgaggcucccgggcugcuccgaguccgggcugcgcgu	68	Chr04(-):46051380-46051448	5.7
Chr04_11130	cugugccuguucccuuccca	20	Chr04_11130	ggagcggggggagugcgcaugcgccccuucauggccugugccuguucccuuccca	55	Chr04(-):37615033-37615088	1.5
Chr04_11092	gcucgggaacccgcgcucgu	20	Chr04_11092	gagcgcgcguccccgccgccuaggacuaggggcucgggaacccgcgcucgu	51	Chr04(-):29861646-29861697	2.4
Chr04_11054	uugccacucuguuuuucuccaca	23	Chr04_11054	ucaggggaucuucaggguggugacguguuaggaaaaugauuguuacuaacuuugccacucuguuuuucuccaca	74	Chr04(-):23987964-23988038	21.3
Chr04_11051	uuugauaagcugacaugggacag	23	Chr04_11051	uuugauaagcugacaugggacagggauucuuuucacuguugugucaguuuaucaaaccc	59	Chr04(-):23665579-23665638	48.9
Chr04_10939	uucacguuggggucacca	18	Chr04_10939	uucacguuggggucaccaugcgcggggaucucagcgcggcucucacg	47	Chr04(-):935422-935469	1.6
Chr04_10863	aauuuggggguguagcuca	19	Chr04_10863	agccgcacacuaaauccaaaauauaugcaauuuggggguguagcuca	47	Chr04(+):109692294-109692341	0.6
Chr04_10781	uggcccucucugcccuucggau	22	Chr04_10781	cuggggcucgaggcccagagguucucccucaagugcagcuggucaggggagaguggcccucucugcccuucggau	75	Chr04(+):96403402-96403477	5.1
Chr04_10542	uggcucuuucucaccgaccagacc	24	Chr04_10542	uggcucuuucucaccgaccagaccccacgauucaggggucggccucgguaggaaagaacga	61	Chr04(+):85154285-85154346	13.1
Chr04_10516	ucaccuccccucucugguac	20	Chr04_10516	ucaccuccccucucugguacccaggccccgcgaggcgugaggcaggg	47	Chr04(+):82914725-82914772	1.5
Chr04_10515	ucaccuccccucucugguac	20	Chr04_10515	gggagacgggggagguguggccuguggagucuccucaccuccccucucugguac	54	Chr04(+):82914691-82914745	1.9
Chr04_10432	gucaccuggcagguaccucuuu	22	Chr04_10432	gucaccuggcagguaccucuuuuguuucguauggugucaugcuagguugauaa	53	Chr04(+):78124311-78124364	3.4
Chr04_10381	uggccagcuguuuccucucuuuc	23	Chr04_10381	cagagagggggcugcuggcccuucggggaaagauggccagcuguuuccucucuuuc	56	Chr04(+):74466745-74466801	5.6
Chr04_10255	ucaagguccgcugugaacacgg	22	Chr04_10255	gcauucaccgcgugccuuaauuguaugacauuaaaucaagguccgcugugaacacgg	57	Chr04(+):56509647-56509704	5
Chr04_10051	ggugcggccacuuguuua	18	Chr04_10051	uggcugugacucgaccccuggcucaggaacuuccaugugccgcuggugcggccacuuguuua	62	Chr04(+):23835717-23835779	3841.6
Chr03_9846	ugcuuccuucugaacauuuugu	22	Chr03_9846	aaaauguucagaaggaagcagguuugaccaagcugcuuccuucugaacauuuugu	55	Chr03(-):128379569-128379624	91.4
Chr03_9801	ggccgggacucagagcggacaga	23	Chr03_9801	auucccuucugggccucaggauucccuccaugcaaaagggccgggacucagagcggacaga	61	Chr03(-):122521311-122521372	5.2
Chr03_9789	augaaauuugugagaaucugauu	23	Chr03_9789	augaaauuugugagaaucugauuuaaaaucaucccuuacaacuucaaagggaucauuuucagauucauuuacuaaaggccaugugc	86	Chr03(-):119829733-119829819	1.2
Chr03_9656	cucuguggaggcgacucugu	20	Chr03_9656	gggcuuccaaagaaacaagcucccgucucugggcacggucccagauacagagcuggacucuguggaggcgacucugu	77	Chr03(-):105301754-105301831	1.5
Chr03_9645	ugcgccacaacugucucauuu	21	Chr03_9645	ugcgccacaacugucucauuugacagaugaggaagcugagguggggg	47	Chr03(-):103543835-103543882	1.5
Chr03_9552	gggcgcgcccccggccgc	18	Chr03_9552	ggcccgggccgcccgagggggaggccggccggcccggcuccaucuucaugggcgcgcccccggccgc	67	Chr03(-):95815015-95815082	2.3
Chr03_9544	ccgggaacucccagaccagcu	21	Chr03_9544	ccgggaacucccagaccagcuucuugaagggaguggaagcuggucugggaguucccccgu	60	Chr03(-):93848610-93848670	6
Chr03_9528	uuggcggccauggcggucucgg	22	Chr03_9528	gggaccagccgcggccgcgcagaggugcgggagccuuggcggccauggcggucucgg	57	Chr03(-):93163841-93163898	1.9
Chr03_9527	uuggcggccauggcggucucgg	22	Chr03_9527	uuggcggccauggcggucucggagcccggguaccggagcugguccuuguggcccgaggugccauccgccaccu	73	Chr03(-):93163790-93163863	2
Chr03_9487	aucgggcgccuguagccacagcu	23	Chr03_9487	aucgggcgccuguagccacagcuccccgggaccugugggugcugagcgcccga	53	Chr03(-):91315228-91315281	22.5
Chr03_9479	uaaagugcugacagugcagau	21	Chr03_9479	uaaagugcugacagugcagauagugguccucuccgugcuaccgcacuguggguacuugcu	60	Chr03(-):90832781-90832841	1464.6
Chr03_9476	cauugcacuugucucggucuga	22	Chr03_9476	aggcggagacuugggcaauugcuggacgcugcccugggcauugcacuugucucggucuga	60	Chr03(-):90832362-90832422	1.4
Chr03_9387	aucuggguucucggcugaccuua	23	Chr03_9387	aucuggguucucggcugaccuuagucaauagaaaugagaggccaggccagaaacucaggcaa	62	Chr03(-):81054163-81054225	0.6
Chr03_9351	uucuggauggauucuucuaca	21	Chr03_9351	uucuggauggauucuucuacaagcauuuccucuagauggauucuucuagaagc	53	Chr03(-):76443556-76443609	0.9
Chr03_9342	cagggcgggcgggugagg	18	Chr03_9342	gcgccagggccacucuggccggggagcagggcgggcgggugagg	44	Chr03(-):76057192-76057236	1.6
Chr03_9333	agggcaucccuguaggagcuu	21	Chr03_9333	agggcaucccuguaggagcuugaacacacagcuccuacagggaugcccugu	51	Chr03(-):75228627-75228678	5.8
Chr03_9260	ugcccuuggcuccuccagau	20	Chr03_9260	cugggggagucagguggccagugugggauuuucaccacugcccuuggcuccuccagau	58	Chr03(-):60432418-60432476	3.6
Chr03_9232	gucgccggagccggagcg	18	Chr03_9232	cagcgguggcggcggcuccgugucgccggagccggagcg	39	Chr03(-):57491014-57491053	2.3
Chr03_9107	aaaucucugcaggcaaauguga	22	Chr03_9107	aaaucucugcaggcaaaugugauguuacuaaagaaaucacacacuuaccuguagagauucu	61	Chr03(-):43582760-43582821	555.7
Chr03_8936	cugcagaaggaucauuau	18	Chr03_8936	uuugaucuucuguuuccuccucugcagaaggaucauuau	39	Chr03(-):20063714-20063753	3.5
Chr03_8731	uuggcuaucugauauuuuggc	21	Chr03_8731	uuggcuaucugauauuuuggcuaacaaaguuugggggauggaugcuagauagcaguag	58	Chr03(-):5733230-5733288	0.8
Chr03_8622	agcaaugcuggauccuuaagcc	22	Chr03_8622	cuugggauccacgcuacgucugugguguagaccuacaccaccaccacagcaaugcuggauccuuaagcc	69	Chr03(+):129203448-129203517	0
Chr03_8605	cucccugcucuucggcucaga	21	Chr03_8605	ggggacugaugagcagggaagcugccuuuccagacccaagccucccugcucuucggcucaga	62	Chr03(+):128240829-128240891	0.9
Chr03_8549	guggggagguggugggcggaaaag	24	Chr03_8549	cauccgccaccagcggacccacgcagccggccggcgcugaccuggggccccgcggggcguggggagguggugggcggaaaag	82	Chr03(+):126522951-126523033	1
Chr03_8533	uucccugcccucuuccuccagg	22	Chr03_8533	ugguagggaugggguggggggguugcugggggggagaggacgcuccauuucaugacuuuucccugcccucuuccuccagg	80	Chr03(+):124932855-124932935	1.5
Chr03_8493	cuucagcccucucggucauccucc	24	Chr03_8493	uggaugacccgaggugcagagcggucuggaggacucccauaucugcuucagcccucucggucauccucc	69	Chr03(+):122516927-122516996	0.1
Chr03_8450	gcucaggcuguggaggaaaug	21	Chr03_8450	gcucaggcuguggaggaaaugucccgcgaaggccaggcaguccacaggcgugagcgu	57	Chr03(+):118812571-118812628	0.5
Chr03_8363	ccccgccucuguccccugccagg	23	Chr03_8363	uggcugacugagcuggggucuagaugcuuuuacugugagcacugcuucccccgccucuguccccugccagg	71	Chr03(+):110202176-110202247	1
Chr03_8338	uccuccuccuccggugucagcag	23	Chr03_8338	uccuccuccuccggugucagcagcuguggagggguuaacccuuuugaggcccgagggugcuggcuggcgugggggg	76	Chr03(+):108509809-108509885	4.1
Chr03_8336	aacuggcccacaaagucccgcu	22	Chr03_8336	aacuggcccacaaagucccgcuuuuggggucauucuaaacgucgagggauucaggucccagcagccucugaagggagggggcacagagcu	90	Chr03(+):108505644-108505734	0.4
Chr03_8335	aacuggcccacaaagucccgcu	22	Chr03_8335	cgggguuuugagggcgagaugaguuuauguuuuauccaacuggcccacaaagucccgcu	59	Chr03(+):108505607-108505666	88926.1
Chr03_8332	gaauugccgacugacguucaggua	24	Chr03_8332	acuugagccacacgcguuuccguauuuaaggaauugccgacugacguucaggua	54	Chr03(+):108449954-108450008	9.3
Chr03_8205	gcagccggacgcagggug	18	Chr03_8205	cccggugacccccagcucugaccccugucgcucuggccucgguucucggcagccggacgcagggug	66	Chr03(+):97465564-97465630	0.9
Chr03_8157	aauuuuauguauaagcuagu	20	Chr03_8157	gagcuuauucauaaaaguacaguauaauccaguaaaccuguaauuuuauguauaagcuagu	61	Chr03(+):94224676-94224737	562.4
Chr03_7988	ugagggaagcugugccgugag	21	Chr03_7988	ugagggaagcugugccgugagcgcuagcguuggucucacuuccugccuc	49	Chr03(+):87945253-87945302	1.1
Chr03_7920	aaccugagggcuucugagcuu	21	Chr03_7920	aaccugagggcuucugagcuuccagagcagaggcacuggcagcccaggaguuccaggguac	61	Chr03(+):81081268-81081329	5.3
Chr03_7903	ccucugcuucccccaccaga	20	Chr03_7903	uggggcuggggggagcugcagccaggacacugacggccucugcuucccccaccaga	56	Chr03(+):79756227-79756283	1.7
Chr03_7854	aacacaugugugcugaguggaacu	24	Chr03_7854	aacacaugugugcugaguggaacuacuuccugcuucaccaauuccacuccugacauguggacc	63	Chr03(+):76284337-76284400	4.5
Chr03_7846	acagggcaucccuguaggagcu	22	Chr03_7846	acagggcaucccuguaggagcuguguguucaagcuccuacagggaugcccuuca	54	Chr03(+):75228628-75228682	25.7
Chr03_7688	ggugccggcauccuccacc	19	Chr03_7688	ggugccggcauccuccaccaccugaaccagaaggccaugaagaggggagagcaggagcuga	61	Chr03(+):52048330-52048391	0.8
Chr03_7634	gaaucucuacagguaagugug	21	Chr03_7634	gaaucucuacagguaagugugugauuucuuuaguaacaucacauuugccugcagagauuuu	61	Chr03(+):43582762-43582823	5.3
Chr03_7562	aaccaucucucuuauaucugc	21	Chr03_7562	aaccaucucucuuauaucugccaccugccuucucugaccugcagauaugagaguguugguccu	63	Chr03(+):29658907-29658970	5.1
Chr03_7531	aguggcuguggcucgacccc	20	Chr03_7531	gcucacaccaucgcuacuuggcauugccucuauaguggcuguggcucgacccc	53	Chr03(+):26484924-26484977	0.1
Chr03_7471	ccuaguccccuccucugccag	21	Chr03_7471	gggagagagggggauuggucggaaugaacucagccuaguccccuccucugccag	54	Chr03(+):21441789-21441843	0.1
Chr02_7276	uccacugacugccuugugcccaca	24	Chr02_7276	ugggccaggaaguaggggccccaggcauuuggguccacugacugccuugugcccaca	57	Chr02(-):168700246-168700303	1.5
Chr02_7222	aauguggaguucccgcucugg	21	Chr02_7222	acaacgggaaacuccguauuuuuuucaaaacuugggaaaauguggaguucccgcucugg	59	Chr02(-):165330594-165330653	5.4
Chr02_7215	aggaacgugacugagagac	19	Chr02_7215	aggaacgugacugagagacagacguggccaccccuucccugccccgagggucuccuggcucaucucccuccucu	74	Chr02(-):165250060-165250134	1.4
Chr02_7195	ucagcuucgggccuagauccu	21	Chr02_7195	ucagcuucgggccuagauccuggccuuugggauucagcuugauggucgggcucucccggagcagagg	67	Chr02(-):163678118-163678185	4.8
Chr02_7181	ugaggccugggcugcccugugg	22	Chr02_7181	ugaggccugggcugcccuguggucgugcagaaguccccaggucagguugggccuccccg	59	Chr02(-):162818356-162818415	82.5
Chr02_7161	auggugaguguggacgug	18	Chr02_7161	auggugaguguggacgugucucgugcauccucucuaccccugagauugcaaauacacccuccaggcuugcacccu	75	Chr02(-):161703782-161703857	5.1
Chr02_7160	cuugcuguccuggugcuggacccgu	25	Chr02_7160	cuguccugcccaggugcaagagggcacacaccucccucugccaugcuugcuguccuggugcuggacccgu	70	Chr02(-):161444072-161444142	5.6
Chr02_7159	cuugcuguccuggugcuggacccgu	25	Chr02_7159	cuugcuguccuggugcuggacccgucugccucggcauccucgggagagcacuggggcagcugcag	65	Chr02(-):161444032-161444097	5.8
Chr02_7151	acacggagaauuuuaaaa	18	Chr02_7151	acacggagaauuuuaaaaagcagauggaggaguucccauugugg	44	Chr02(-):161217223-161217267	0
Chr02_7106	gcccccucccugucccgcagg	21	Chr02_7106	cgcggggcugggggggagccgcgggcccgcucaccgcccccucccugucccgcagg	56	Chr02(-):160258380-160258436	6.1
Chr02_7101	ucaugccggcucuuggcucagg	22	Chr02_7101	ucaugccggcucuuggcucagguguucggcaugaucuucacgugcugccuguacaagagccugaagcuggagcacu	76	Chr02(-):160244996-160245072	1.9
Chr02_7093	gggugcgggccuggguggg	19	Chr02_7093	gggugcgggccuggguggggggcgcccagggggccgagggccugcugccgccccucaccagcugccuccccgc	73	Chr02(-):159843172-159843245	2
Chr02_7036	ugugaucuggcaaauaucgucu	22	Chr02_7036	auauuugccagaucacaaccagaaccucccugguugugaucuggcaaauaucgucu	56	Chr02(-):155751367-155751423	5.5
Chr02_7024	ccucucuucccucacggucgcu	22	Chr02_7024	aggcugagaaaggagaagagagacugaggguuggaaccagccucucuucccucacggucgcu	62	Chr02(-):155383944-155384006	73.7
Chr02_7018	ugggccucuugcucccugugca	22	Chr02_7018	cugcaggguguggcaggcuccccaggacgugcagggcugaccugggccucuugcucccugugca	64	Chr02(-):155320618-155320682	1.6
Chr02_7017	ugggccucuugcucccugugca	22	Chr02_7017	ugggccucuugcucccugugcaggagccacauuugauguugcgaugcgcuuccuguaugagugcccuug	69	Chr02(-):155320571-155320640	1.6
Chr02_7011	cucccugagacccuagcuua	20	Chr02_7011	cucccugagacccuagcuuacccucaccgaccacaggcuagggucuuggcacuggg	56	Chr02(-):154943204-154943260	2
Chr02_6989	agcacuuacggauucuggggg	21	Chr02_6989	agcacuuacggauucugggggugugugcuccagcugcccucagcaucuuugggugaugu	59	Chr02(-):154330804-154330863	5.4
Chr02_6906	ucugaccucugcccuccccgca	22	Chr02_6906	cugggaggucggggggaggcccacagccccggggcucugaccucugcccuccccgca	57	Chr02(-):152764062-152764119	1.9
Chr02_6874	ccccugcucgcugcgcca	18	Chr02_6874	gugucgcgggccgcgacagagcccgccccugcucgcugcgcca	43	Chr02(-):151916768-151916811	1.6
Chr02_6753	cgaggcagcgcugaggaugaac	22	Chr02_6753	ccacccucaucgcugccuguguguccacacuggagcacgaggcagcgcugaggaugaac	59	Chr02(-):150700317-150700376	70.1
Chr02_6676	uagcaagauggcggcgag	18	Chr02_6676	cgcccacuaucccgcuucuccuuuagcaagauggcggcgag	41	Chr02(-):142231778-142231819	2.6
Chr02_6658	ccagaggcuguuucuagg	18	Chr02_6658	cuggggcagcucugggggagguaagucagcugguggaagcuuggcuucccagaggcuguuucuagg	66	Chr02(-):140714126-140714192	2.5
Chr02_6622	aaggauauuuagggacuaguuua	23	Chr02_6622	aacuguaauccuuggaaagcuuaaguucucauucacccuguuuuuccccccaggguguucuuaaggauauuuagggacuaguuua	85	Chr02(-):132932188-132932273	2.7
Chr02_6600	ugccaaggcugugggcaaggu	21	Chr02_6600	uguggcauaauggcuuuggggcugcucagaagcucaucccuguuucuacgacacugccaaggcugugggcaaggu	75	Chr02(-):126035481-126035556	0.7
Chr02_6599	ugccaaggcugugggcaagguca	23	Chr02_6599	ugccaaggcugugggcaaggucaccuaugagcuagauuggcagcucacuaguauggcuucccaggucccagcuccaga	78	Chr02(-):126035424-126035502	0
Chr02_6396	ccuccuuuuuucugugaacaga	22	Chr02_6396	caguucacaguucauaggaggaugaguguguauccuccuuuuuucugugaacaga	55	Chr02(-):97893566-97893621	55.2
Chr02_6354	cuagcucugccuugucuccccag	23	Chr02_6354	gagggagcaggaugagcagacgugaauuaacucuagcucugccuugucuccccag	55	Chr02(-):96702675-96702730	0.3
Chr02_6348	ccggcgcgcccccggccc	18	Chr02_6348	cccguggggcggagcuagagccggccccgccucuccgucccccgcgcucuggccggcgcgcccccggccc	70	Chr02(-):96028915-96028985	1.6
Chr02_6330	ccucauucuguacccacuccaa	22	Chr02_6330	ggguggggccaggugagugggcgucacugagcagacgccuccccucauucuguacccacuccaa	64	Chr02(-):94672751-94672815	5.6
Chr02_6311	uggagugcgacaaugugug	19	Chr02_6311	uggagugcgacaaugugugggggacacccauguguaggugugugugauauacaaggggcaccuggg	66	Chr02(-):93426757-93426823	0
Chr02_6194	ggacagcaggggcaucagug	20	Chr02_6194	ggacagcaggggcaucaguguggcugggguucugaucccucugcuauccccc	52	Chr02(-):82074363-82074415	5.8
Chr02_6182	ugcccuggccccuccugcccagg	23	Chr02_6182	ugggcagggagggccaguggaggugggcugggcugaaggcgcuucuugcccuggccccuccugcccagg	69	Chr02(-):81470787-81470856	6
Chr02_6120	caggucaggguggaacugcu	20	Chr02_6120	caggucaggguggaacugcucuacaauccagcuuucugcagccuggccaccgccaa	56	Chr02(-):80301173-80301229	1.9
Chr02_6045	cuucucggcagcacucaggugg	22	Chr02_6045	cuucucggcagcacucagguggccaugucucccuccugcaggcugcugaguccca	55	Chr02(-):78316098-78316153	4.3
Chr02_6044	ggagacugaggccugaggccac	22	Chr02_6044	aggaggugggggcucagcccucugggacuauucuggagacugaggccugaggccac	56	Chr02(-):78304793-78304849	9.3
Chr02_6033	ccggaaggaugagcaggaac	20	Chr02_6033	ccggaaggaugagcaggaacguugcaucacuaucaaaucaacgugagcaauuccugguguccucuggau	69	Chr02(-):78012340-78012409	0
Chr02_6004	gagaugagagcccuuggcc	19	Chr02_6004	uccagggcuucccaucccagcuuggccuauuuguugagaugagagcccuuggcc	54	Chr02(-):76589790-76589844	5.3
Chr02_5958	gugggagcggggcggggccugg	22	Chr02_5958	gugggagcggggcggggccuggggugcccgcacaccaccucacugccccaccgccc	56	Chr02(-):75336051-75336107	0.4
Chr02_5942	cccugugcgagcggucgc	18	Chr02_5942	uccgccuggccggccucggcccugugcgagcggucgc	37	Chr02(-):73867835-73867872	1.8
Chr02_5933	uuacacucuuguucaucuag	20	Chr02_5933	uuacacucuuguucaucuagaccucaauuacuguuuuucaggaaugucaga	51	Chr02(-):73576106-73576157	0.8
Chr02_5893	uccccuuucuaaaagcacucaga	23	Chr02_5893	uccccuuucuaaaagcacucagaggggcuuucaauaaugacccacugagcugucaagaaagggcaga	67	Chr02(-):70366620-70366687	3.8
Chr02_5821	ucugacuuccauuccuuucuucu	23	Chr02_5821	ucugacuuccauuccuuucuucucacagauccucagagaaaggaaagaaagucagcaa	58	Chr02(-):63984544-63984602	202.8
Chr02_5802	acggguacgggugggcggg	19	Chr02_5802	ugcucgccuguucccggcucuguuucccucacgguccuaaccccauuccuaggauagagaggaaagacggguacgggugggcggg	85	Chr02(-):61995144-61995229	5.2
Chr02_5536	uucuuuccuugauuaaaacugg	22	Chr02_5536	aguuuuaaucaaggaaagaagaaauuauuuucuuuccuugauuaaaacugg	51	Chr02(-):34462363-34462414	13.7
Chr02_5477	uggcucauuucagcaggaagu	21	Chr02_5477	uggcucauuucagcaggaaguuuuacugcagaugagacuagc	42	Chr02(-):21647442-21647484	3.3
Chr02_5430	auuuucuugaaguuccuguugu	22	Chr02_5430	gauaggaacuccagaaaaauuuuauauuuaaauuuucuugaaguuccuguugu	53	Chr02(-):15180524-15180577	5.3
Chr02_5397	aucucuuaauugucucaacag	21	Chr02_5397	uguugagacaauugagagaugauugcuaaauucauuauacaucucuuaauugucucaacag	61	Chr02(-):10903992-10904053	45.7
Chr02_5384	cggcuggagcggagcgcaccgc	22	Chr02_5384	gcgugacuccggcuccggccccgggcacggcgggcggcgcggcuggagcggagcgcaccgc	61	Chr02(-):10614276-10614337	27.5
Chr02_5371	gcugggugcugcuggcuu	18	Chr02_5371	gcugggugcugcuggcuuuguuugcugaagcuuuugagcucccaauuaccug	52	Chr02(-):8266844-8266896	0.1
Chr02_5292	uacagucaacggucggugguu	21	Chr02_5292	uacagucaacggucggugguuuuuucaaaucccaaacucaccgacagcguugaauguuc	59	Chr02(+):171672169-171672228	33.5
Chr02_5239	acucucuuuccuggccucguag	22	Chr02_5239	cccaggucagggacuuggagugcugggccgcgaggcagggaggccugcacuccauguugcucacucucuuuccuggccucguag	84	Chr02(+):168771716-168771800	3.7
Chr02_5138	cagccuggacucccucagcgaca	23	Chr02_5138	cagccuggacucccucagcgacagagcuggucucugggcugggggucuccaggccg	56	Chr02(+):160281493-160281549	18.7
Chr02_5117	ggauauccggcaaccucucggg	22	Chr02_5117	ugggaggcugccggugguccccgggggcuagaggcugggggauauccggcaaccucucggg	61	Chr02(+):159699072-159699133	5.9
Chr02_5116	cgucuggcccccagaaagcucg	22	Chr02_5116	cgucuggcccccagaaagcucggagcuccgcggggcuuccugggguccaggcggggu	57	Chr02(+):159628789-159628846	250.9
Chr02_5113	aggacgggaagagaggagggcg	22	Chr02_5113	aggacgggaagagaggagggcgugguuucugcugguccucacuccucuccucccgucuucc	61	Chr02(+):159625373-159625434	5.7
Chr02_5024	cgagcgggugcuagaaccc	19	Chr02_5024	cgagcgggugcuagaaccccggcgccgcggagcucgucguggggcuccugggccgcggcggcgggcaggcgaugcuccag	80	Chr02(+):154501843-154501923	1.8
Chr02_4930	gacguuggugguggcacaccuggc	24	Chr02_4930	gacguuggugguggcacaccuggcacugcugggccgggguucgaguccccgcagcgucccu	61	Chr02(+):154142120-154142181	1.4
Chr02_4880	uguccgggcugagucagggcuc	22	Chr02_4880	uguccgggcugagucagggcucuuccugucugcuggguccccuccgggcuccgggaggcugccacuggagcccugccucuuccuggcagg	90	Chr02(+):153056879-153056969	0.6
Chr02_4832	cauucucugguggccuagcagg	22	Chr02_4832	cauucucugguggccuagcagguaaggacugggccuugucacugcuguggcucaggugcc	60	Chr02(+):151244104-151244164	5.4
Chr02_4831	cauucucugguggccuagcagg	22	Chr02_4831	ugcugggccaccggagaacuugucauugauauguggcauucucugguggccuagcagg	58	Chr02(+):151244068-151244126	112
Chr02_4798	ggugggaaagagggggaagg	20	Chr02_4798	ggugggaaagagggggaagggcauuccaacagugauuucucuuuuuuuuuuuuuccccca	60	Chr02(+):147455717-147455777	2.1
Chr02_4707	ccuccuccuuccacccuagucu	22	Chr02_4707	agagggaagagggaaggagggauaacguaggaaagagaucucccuccuccuuccacccuagucu	64	Chr02(+):138793373-138793437	23.6
Chr02_4553	uagggcugcaccugcagugaagu	23	Chr02_4553	uagggcugcaccugcagugaaguucccagacgagggguccacuguagcugacagccuac	59	Chr02(+):116791748-116791807	9.6
Chr02_4523	ccgggccugggccgaacccc	20	Chr02_4523	ggcucgggcugggccccgggcggguggcagcaccgcccccgggccugggccgaacccc	58	Chr02(+):115072848-115072906	5.9
Chr02_4395	caugugccccuguguuuccag	21	Chr02_4395	ggaaacacaggggcaccccucccacacccacucaugugccccuguguuuccag	53	Chr02(+):95992024-95992077	0
Chr02_4353	ucgcaacguuggagucaaccug	22	Chr02_4353	ugacaccagcguugcaagccuguaucuacgccaagcucgcaacguuggagucaaccug	58	Chr02(+):93998650-93998708	1.7
Chr02_4269	ugccugccccucccuucccca	21	Chr02_4269	gggaaggugggggcagcacaggagaccccaaccugaucugccugccugccccucccuucccca	63	Chr02(+):86600814-86600877	3.2
Chr02_4255	ccucugccugcccugccagg	20	Chr02_4255	uggccagggugguggcggcaguggcggggggugcggcagucccgucugagcugccucugccugcccugccagg	73	Chr02(+):83834211-83834284	1.8
Chr02_4251	ccucugccugcccugccagg	20	Chr02_4251	uggccagggugguggcggcaguggcggggggugcggcagucccgucugagcugccucugccugcccugccagg	73	Chr02(+):83777904-83777977	1.8
Chr02_4246	cauggcugugguguagucuagc	22	Chr02_4246	gucgcagacgugguucagaucuggugcugccauggcugugguguagucuagc	52	Chr02(+):83643911-83643963	5.4
Chr02_4243	cugccuggaccccugcucac	20	Chr02_4243	gggcggggguccugggccggggcugagcgugcucccugccuggaccccugcucac	55	Chr02(+):83609245-83609300	1.9
Chr02_4208	guucccucgugcagacug	18	Chr02_4208	guucccucgugcagacugcgcgcgucuccuuuuccucuguaucugcgccaggcgugcuguccau	64	Chr02(+):81775036-81775100	7.4
Chr02_4119	uucccuccugauccugcucaga	22	Chr02_4119	ugggcaggacagugugguguggucggucccuuggccaggcugacaggcauucccuccugauccugcucaga	71	Chr02(+):76313552-76313623	1.4
Chr02_4105	caccccugugacuggccccca	21	Chr02_4105	gagggucagccccugggggucagcuguguccuuugccugccaccccugugacuggccccca	61	Chr02(+):75657707-75657768	1.2
Chr02_4087	ucugugucuggcuggcugg	19	Chr02_4087	agccagcaggcgagggcguguuugugugucugugucuggcuggcugg	47	Chr02(+):75285182-75285229	1.7
Chr02_4079	caggugcggcgcggggcggg	20	Chr02_4079	ugcuuccugggccgcuccaucggcgugcgucacccgggcagcuguacaggugcggcgcggggcggg	66	Chr02(+):74984443-74984509	1
Chr02_4029	accaaacgcgcgggagcggagg	22	Chr02_4029	ucgcucccgcgcgcgcguguggaaguaccuggacuacaccaaacgcgcgggagcggagg	59	Chr02(+):71125364-71125423	2.1
Chr02_4007	aucucgcuggggccucaa	18	Chr02_4007	gaggcuccccggcucccggccggccuuaccucuguuccgguggcucaaggggcaagaacgguuggaaucucgcuggggccucaa	84	Chr02(+):68773943-68774027	1.5
Chr02_3884	uaaaaugcuauucugucacugu	22	Chr02_3884	uaaaaugcuauucugucacuguaauaguucauaugggcacugacaggagagcauuuuaau	60	Chr02(+):55135271-55135331	20.7
Chr02_3842	ugagaugaagacuguaguuc	20	Chr02_3842	ugagaugaagacuguaguuccgggagggagcuugguggccauucucacu	49	Chr02(+):50531211-50531260	0.8
Chr02_3729	uucuuuccuugauuaaaacugg	22	Chr02_3729	aguuuuaaucaaggaaagaaaauaauuucuucuuuccuugauuaaaacugg	51	Chr02(+):34462366-34462417	5.3
Chr02_3557	uggccuucgcacccuaaca	19	Chr02_3557	ggagggugucggaggcaggagggcucagggcgcccuuggccuucgcacccuaaca	55	Chr02(+):8803779-8803834	1.9
Chr02_3521	aaggagcucacagucuuga	19	Chr02_3521	aaagcuggauguuccauaguucuugacuucaaggagcucacagucuuga	49	Chr02(+):3024281-3024330	2.2
Chr02_3517	aucccacuguggccucccugc	21	Chr02_3517	agggucugcuccaggugggaugccuguucucaggucugcaucccacuguggccucccugc	60	Chr02(+):2078398-2078458	5.6
Chr02_3496	cccgucugggacccagga	18	Chr02_3496	cccgucugggacccaggaccguuuuggagcccgagaggagga	42	Chr02(+):929518-929560	1.3
Chr01_992	gccucaccuggagcagcau	19	Chr01_992	gccucaccuggagcagcauuuuucuaaacacauucuccuagugcugcaucccacagaggcuc	62	Chr01(+):136695010-136695072	5.2
Chr01_989	gcaauuuagguuaaugacuguc	22	Chr01_989	agguucauuauccugaauuacauuuucaaaugggagugcaauuuagguuaaugacuguc	59	Chr01(+):136555404-136555463	5
Chr01_786	uugccguugggucuggggugugu	23	Chr01_786	uugccguugggucugggguguguuuucuuccccuggaaacaccccagacccaauggcaaga	61	Chr01(+):119310295-119310356	2.2
Chr01_744	uuuagugugauaauggcguuug	22	Chr01_744	uuuagugugauaauggcguuugauaguuuggacacaaacaccauugucacacuccaca	58	Chr01(+):116544880-116544938	295.7
Chr01_618	aaaccugcccucucugacaguccu	24	Chr01_618	aaaccugcccucucugacaguccugugccaucaugugcuguaagggacugaaggcugggcaggcagaca	69	Chr01(+):92131944-92132013	30.9
Chr01_591	uguguggcuaagugguagauuu	22	Chr01_591	aucuuccacuuagccacacgugggccuuuuacucugcauguguggcuaagugguagauuu	60	Chr01(+):88606900-88606960	5.3
Chr01_589	uguguggcuaagugguagauuu	22	Chr01_589	aucuaccacuuagccacacgugggccuuuuacucugcauguguggcuaagugguagauuu	60	Chr01(+):88548916-88548976	5.5
Chr01_554	auguggcucuggagggcgugaguc	24	Chr01_554	auguggcucuggagggcgugagucauuuucuccaugaauuugcaaaggagaagcaugagggcuccaagaucucuggaaaugcaaag	86	Chr01(+):81861626-81861712	0.3
Chr01_3355	uguccaagggcacuuagcggagg	23	Chr01_3355	uguccaagggcacuuagcggagguuuuaauccuaccuccgcuaagugcccuuggacau	58	Chr01(-):246701291-246701349	33.6
Chr01_3238	cgggaccggcaguuggcug	19	Chr01_3238	gccgccucacuccccgcccgcccugccugggcucuuuuuccgaucccggguuuggcuucggcgggaccggcaguuggcug	80	Chr01(-):231401159-231401239	4.1
Chr01_3237	cgggaccggcaguuggcug	19	Chr01_3237	cgggaccggcaguuggcugcucugcgcccuuuucuccgugaguauccugcaggccuccu	59	Chr01(-):231401119-231401178	0.2
Chr01_3236	ucccaccgcgcacacgcacacu	22	Chr01_3236	ugugugugugcgcggcggaaaggccuccccgacucccaccgcgcacacgcacacu	55	Chr01(-):230223967-230224022	27.8
Chr01_3123	aggcccuuacauagucagacuc	22	Chr01_3123	aggcccuuacauagucagacucuugugugacauagcagugagucugacuauguaggggccuaa	63	Chr01(-):208921976-208922039	0.4
Chr01_3042	auuugugcuuggcucuguca	20	Chr01_3042	acagguacagggacaaaucccguuaauaaguaagaggauuugugcuuggcucuguca	57	Chr01(-):194265105-194265162	5.1
Chr01_2952	uuaucccaaauuggggaaaggac	23	Chr01_2952	ccuugccuccuaguuggagaauccuggggauaaagucuuuauuaccauggaacauuaucccaaauuggggaaaggac	77	Chr01(-):177262700-177262777	2.2
Chr01_2857	ucucccuuuuccgucucucuucu	23	Chr01_2857	ucucccuuuuccgucucucuucuccuuucaggguccagauagagaagaggaggguaaggaagugg	65	Chr01(-):162238544-162238609	0
Chr01_2823	uaaugggaacuccuaguugaga	22	Chr01_2823	uaaugggaacuccuaguugagaguuccuuucaagacuuuuuaacagggaguucccaucacg	61	Chr01(-):155864572-155864633	5.1
Chr01_2593	gucacauucccugucugggcuguc	24	Chr01_2593	gucacauucccugucugggcugucuuggguaggucagccucaagacaggaggauggaccu	60	Chr01(-):120756021-120756081	2.9
Chr01_2585	uugccauugggucuggggugu	21	Chr01_2585	uugccauugggucugggguguuuccaggggaagaaaacacaccccagacccaacggcaaga	61	Chr01(-):119310292-119310353	5.7
Chr01_2570	auauuugugagaauucugauu	21	Chr01_2570	ugagauuccacuucauugguccguguuucugaaaaacaugauauuugugagaauucugauu	61	Chr01(-):118708356-118708417	2.4
Chr01_2559	cgugacuguuccugguau	18	Chr01_2559	cgugacuguuccugguauugauugcauuuguuaguuguacagugcaaccauaggcagucacaca	64	Chr01(-):118591669-118591733	2.6
Chr01_2480	cuccuggguuucggcacca	19	Chr01_2480	gucucgaaaggaaggacaggguaacccuccuggguuucggcacca	45	Chr01(-):104711083-104711128	0.8
Chr01_2425	gacggcgcgcgccagcgacucuac	24	Chr01_2425	gacggcgcgcgccagcgacucuaccguguugacggugcguagggcggcggcgcgcgccgggcu	63	Chr01(-):97522515-97522578	65.9
Chr01_2156	uaucccacagcugccacca	19	Chr01_2156	cugucagucugugugguccaacugggcuccuuuaauugcccacuccugguucaguaucccacagcugccacca	73	Chr01(-):53240481-53240554	0
Chr01_2117	uggcaugaugcugaguggcagg	22	Chr01_2117	uggcaugaugcugaguggcagggagcauucauuuaaacaugccucccagugucaugcuuccu	62	Chr01(-):46774586-46774648	18.9
Chr01_1727	uccucuccugggccucagaccu	22	Chr01_1727	gccgggggucccagaagagcugagggugagcccagccuccucuccugggccucagaccu	59	Chr01(+):244277959-244278018	5.6
Chr01_1666	uucagguaaaagacacacacu	21	Chr01_1666	uucagguaaaagacacacacuaacacuaacucuuagugugugucuuuuaccucaacu	57	Chr01(+):237207426-237207483	0.7
Chr01_1597	ugaaaucuaauagucugaca	20	Chr01_1597	ucggauaccccuucacucuuuccaugagugaaaucuaauagucugaca	48	Chr01(+):228663819-228663867	4.3
Chr01_147	cugaggccagggcuacugcugu	22	Chr01_147	augcaguucccuguggcucaacagguuaaguaucuggcauugucacugcugaggccagggcuacugcugu	70	Chr01(+):17271057-17271127	1.2
Chr01_137	uuagaacuagcauugugagauu	22	Chr01_137	uuagaacuagcauugugagauucagggaagcccauggaccgcgucucacaaugcucguucuaacg	65	Chr01(+):16582519-16582584	0.7
Chr01_1349	cugcccacccagggacucca	20	Chr01_1349	gggagagaggggagggagugggucauagccuggugccaacugcccacccagggacucca	59	Chr01(+):186316778-186316837	0.8
Chr01_1307	acagccagucuuuccaugucau	22	Chr01_1307	ggcauggguaguuggcucuguuugcuuuuugaaacagccagucuuuccaugucau	55	Chr01(+):182261716-182261771	0
Chr01_1252	uugcugugggacggcuacug	20	Chr01_1252	guggcagcggcagcggcgguugcugugggacggcuacug	39	Chr01(+):173309204-173309243	0.8
Chr01_1210	uuggaccgagaugggagcc	19	Chr01_1210	uuggaccgagaugggagcccuuacccggcaguaccccaccgguccucaguc	51	Chr01(+):166955644-166955695	1
Chr01_1204	cucucgcuggggccucca	18	Chr01_1204	cucucgcuggggccuccagaaauguuaugguggcugccagcagcccaa	48	Chr01(+):166005645-166005693	5.4
Chr01_1203	cucucgcuggggccucca	18	Chr01_1203	guggcucaaggggccagaaugguuggacucucgcuggggccucca	45	Chr01(+):166005618-166005663	1.1
Chr01_119	caggugcggacacuuguuuca	21	Chr01_119	gaaggaggggaaggcaccuguagauuaacaggugcggacacuuguuuca	49	Chr01(+):11553044-11553093	0
Chr01_1175	cugucccuggccugggua	18	Chr01_1175	ccuuuggguccggugucugggcuccuuuaccugucccuggccugggua	48	Chr01(+):159888242-159888290	1
Chr01_1147	cacgcucaugcacacacaca	20	Chr01_1147	gguauuugcauauuuagcacaacacccacaggacacgcucaugcacacacaca	53	Chr01(+):157623677-157623730	3
Chr01_1080	uacuggccaucugaucuaca	20	Chr01_1080	uacuggccaucugaucuacaaauguggugagaucaacaaaagg	43	Chr01(+):147739487-147739530	1.5
Chr01_1014	uaagaaagauggcagagccugu	22	Chr01_1014	uaagaaagauggcagagccuguauuaaaacagccuaugucacugugcuaagaaggcacuucuguugucuuuuuuaaa	77	Chr01(+):142104414-142104491	4.4
Chr01_1013	uaagaaagauggcagagccugu	22	Chr01_1013	uaggcucugccaucuuuuuuaugagacaacgagucagucucauaagaaagauggcagagccugu	64	Chr01(+):142104372-142104436	18.7
