# Supplementary material for: Integrated Analysis of Liver Transcriptome, miRNA, and Proteome of Chinese Indigenous Breed Ningxiang Pig in Three Developmental Stages Uncovers Significant miRNA–mRNA–Protein Networks in Lipid Metabolism
Source: Front Genet. 2021 Sep 16;12:709521. doi: 10.3389/fgene.2021.709521 (PMC8481880; doi:10.3389/fgene.2021.709521)
Supplement: Supplementary File 3 — Quality control analysis of the miRNAome. [file Table_3.XLSX]

## Sheet: Sheet1
Sample	Raw Reads	Raw Bases	Clean Reads	Clean Bases	Error rate(%)	Q20(%)	Q30(%)	GC content(%)	Useful reads(18-32nt)
N30D_L1	17677036	1325777700	14727739	386586563	0.0229	98.84	96.41	49.56	13132193
N30D_L2	17994403	1349580225	14052020	353666181	0.0226	98.99	96.66	49.15	12439223
N30D_L3	20086211	1506465825	17016923	396720464	0.0226	99.02	96.59	47.26	15129046
N90D_L1	21639384	1622953800	16605848	357358976	0.0217	99.35	97.67	47.22	13400857
N90D_L2	18427026	1382026950	14932927	317587319	0.0225	99.05	96.79	46.18	12545885
N90D_L3	17590547	1319291025	12523808	261239765	0.0224	99.04	96.97	47.56	9678830
N210D_L1	20033104	1502482800	16911783	370110119	0.0225	98.94	96.84	44.68	15250020
N210D_L2	22062540	1654690500	20624725	518246959	0.0225	98.94	96.87	46.67	19047124
N210D_L3	21077604	1580820300	19132882	518658619	0.0221	99.16	97.25	49.98	15690824
