# Supplementary material for: Integrated Analysis of Liver Transcriptome, miRNA, and Proteome of Chinese Indigenous Breed Ningxiang Pig in Three Developmental Stages Uncovers Significant miRNA–mRNA–Protein Networks in Lipid Metabolism
Source: Front Genet. 2021 Sep 16;12:709521. doi: 10.3389/fgene.2021.709521 (PMC8481880; doi:10.3389/fgene.2021.709521)
Supplement: Supplementary File 4 — List of expressed proteins during Ningxiang pig liver development. Protein ID, abundance value, description of all acquired proteins. [file Table_4.XLS]

Accession_id	Protein FDR Confidence	Description	Coverage	Peptides	PSM	Unique Peptides	AAs	MW[kDa]	calc.pl	Abundance_NX30D_L_3	Abundance_NX90D_L_3	Abundance_NX90D_L_1	Abundance_NX210D_L_2	Abundance_NX210D_L_3	Abundance_NX30D_L_2	Abundance_NX210D_L_1	Abundance_NX90D_L_2	Abundance_NX30D_L_1
Pig.11732.1	High	LOW QUALITY PROTEIN: carbamoyl-phosphate synthase [ammonia], mitochondrial [Sus scrofa] gene=Pig.11732	56	66	1404	66	1500	164.4	6.76	25208298113.6	30237643917.2	31354723674.9	26232288728.8	29980415106.9	21964838782.7	25769852552.3	45286128222.7	21583869360.8
MSTRG.22686_m.24539	High	serum albumin precursor [Sus scrofa] gene=MSTRG.22686	74	49	978	49	617	70.6	6.38	15608280257.5	16606534153.1	14796333882.5	24582881787.5	14680975259.0	20291279235.6	17062477358.9	13830670828.2	22505621759.4
Pig.06467.1	High	retinal dehydrogenase 1 [Sus scrofa] gene=Pig.06467	77	33	774	29	501	54.8	7.59	7555229305.89	15357545941.6	16721883975.8	14199280229.0	16530683773.1	10098185302.7	15539590442.0	19174485335.4	13365749094.8
Pig.06063.1	High	serotransferrin precursor [Sus scrofa] gene=Pig.06063	54	35	310	34	715	78.8	7.36	2724208520.15	2171254692.58	2085388213.64	2017041776.75	1566263240.37	2978192239.3	1845607965.63	2312305139.56	4564134647.25
Pig.08823.1	High	cytosolic 10-formyltetrahydrofolate dehydrogenase isoform X1 [Sus scrofa] gene=Pig.08823	55	40	471	38	878	96.4	6.01	1727733227.02	4324448119.53	4975421450.52	5886412037.8	5630160078.47	2492733192.18	5702429748.37	5547616562.42	3101025017.94
Pig.12571.1	High	catalase [Sus scrofa] gene=Pig.12571	52	23	862	23	527	59.9	7.09	19309209046.2	16123502388.8	16799809010.5	24595827890.0	23490748422.6	16119359152.9	23019770588.3	22862968700.2	17142178524.9
Pig.06517.1	High	peroxisomal bifunctional enzyme [Sus scrofa] gene=Pig.06517	54	30	222	30	723	79.6	8.75	1086979164.8	1837587975.18	1507550682.78	1486624243.86	1311543283.86	1199741184.21	1788404818.62	2816943426.69	1550350052.75
Pig.00059.1	High	60 kDa heat shock protein, mitochondrial isoform X1 [Balaenoptera acutorostrata scammoni] gene=Pig.00059	53	26	315	26	573	60.9	5.87	5266868836.99	4571040709.33	4977245717.89	3174892373.68	3414908651.03	4258631871.25	3147766051.12	5376460649.7	4518353036.25
Pig.19859.1	High	glutamate dehydrogenase 1, mitochondrial [Sus scrofa] gene=Pig.19859	49	24	461	24	558	61.3	7.96	5577018698.32	5581621258.21	8024141915.12	3364119003.74	4368424228.32	7257647967.31	3670689412.34	7092197259.85	6968928485.06
Pig.21001.1	High	liver carboxylesterase isoform X1 [Sus scrofa] gene=Pig.21001	41	20	522	1	566	61.8	6.15	83929372.9981	0.0	2780871.12595	0.0	3837963.5583	118180033.069	0.0	0.0	37368320.0
Pig.20014.1	High	protein disulfide-isomerase [Sus scrofa] gene=Pig.20014	54	22	326	22	509	56.5	4.93	3865803093.2	2885882417.17	3545123980.3	2541646645.87	2864241237.05	5422685645.42	2794531906.3	3123992112.52	6650070521.5
Pig.11185.1	High	clathrin heavy chain 1 isoform X3 [Sus scrofa] gene=Pig.11185	25	30	98	30	1645	188.5	5.69	436971398.653	361652987.818	306644444.747	431747453.81	437041636.317	616151909.351	367984812.776	578992435.33	894231461.0
Pig.10205.1	High	78 kDa glucose-regulated protein isoform X2 [Sus scrofa] gene=Pig.10205	46	23	240	22	577	63.8	5.47	2102256562.18	1442486553.34	1692354056.24	970464639.076	1080533484.12	2259232657.01	1202829558.93	1429592677.37	2643781760.31
Pig.17268.1	High	ATP synthase subunit beta, mitochondrial [Sus scrofa] gene=Pig.17268	43	18	293	18	562	59.9	5.58	2820317808.57	3687240348.9	3712406674.21	3085072629.13	2958710484.51	3971206040.15	3036933812.86	3413647454.55	3599061468.56
Pig.09869.1	High	regucalcin isoform X1 [Sus scrofa] gene=Pig.09869	63	15	224	15	301	33.4	5.72	6898857457.33	4569773893.26	6035391173.88	6437312432.08	7710342603.45	4266069707.75	5847121171.77	5184665899.31	6465697735.62
Pig.07284.1	High	peroxisomal multifunctional enzyme type 2 [Sus scrofa] gene=Pig.07284	39	19	218	19	716	77.6	7.72	1490276913.48	1990219985.19	1718080194.24	1454898205.79	1773973527.43	1545613689.76	1359609005.21	2494095304.84	1307718258.5
MSTRG.25644_m.26624	High	hemoglobin subunit beta [Sus scrofa] gene=MSTRG.25644	74	12	730	12	161	17.6	6.95	30736110846.1	59856035860.8	41990437238.0	47454209812.8	28226542773.9	41511979094.8	44778304906.6	23113212685.8	21330832314.8
Pig.14097.1	High	aldo-keto reductase family 1 member C1 isoform X1 [Sus scrofa] gene=Pig.14097	69	18	263	13	319	36.4	8.18	619127013.656	1456581057.44	2277026721.94	2461840544.63	807682392.359	896907477.428	1953933370.7	1274348311.55	1719623031.0
Pig.05868.1	High	aldehyde dehydrogenase, mitochondrial precursor [Sus scrofa] gene=Pig.05868	51	21	350	17	521	56.9	6.87	2813112268.36	4253015316.27	4076540149.23	3664916215.65	3845436627.84	3596579257.6	3296168684.14	5289778381.31	4371369507.0
Pig.20999.1	High	liver carboxylesterase G2 [Sus scrofa] gene=Pig.20999	36	17	497	1	540	58.8	6.06	170391902.698	309519570.905	329458910.196	397885021.501	937474268.111	0.0	669574911.573	325196915.512	677930976.0
Pig.06878.1	High	PREDICTED: heat shock cognate 71 kDa protein isoform X1 [Ceratotherium simum simum] gene=Pig.06878	32	18	236	13	631	69.3	6.16	2351554267.36	1790563565.56	1786151036.21	1514715655.33	1779019895.36	2489865997.67	1755992110.49	1605238829.82	1779642773.75
MSTRG.9335_m.9456	High	hemoglobin subunit alpha [Sus scrofa] gene=MSTRG.9335	87	10	631	10	142	15.2	8.7	14222511186.4	41947211456.5	27753219520.9	34912250048.3	20867629883.1	28715254500.3	31738082256.1	16645200562.5	13037698223.4
Pig.14323.1	High	protein disulfide-isomerase A3 precursor [Sus scrofa] gene=Pig.14323	48	23	209	23	505	56.8	6.28	3457307506.86	2060382873.56	2302634192.33	1198087541.72	1479760704.47	2649105209.62	1930343555.34	2095519334.21	2868625095.12
Pig.00616.1	High	alcohol dehydrogenase 1C (class I), gamma polypeptide [Sus scrofa] gene=Pig.00616	46	16	231	14	375	39.8	8.19	1328144086.94	3758752638.95	4541022445.7	3068631044.65	2740884436.7	2100180319.64	5663032748.02	5811075438.38	2784469257.72
Pig.09738.1	High	phosphoenolpyruvate carboxykinase [GTP], mitochondrial [Sus scrofa] gene=Pig.09738	47	24	222	23	640	70.7	7.93	3735030595.4	2715411786.96	2164145248.42	1876197171.39	1274696889.64	2978899249.9	2156058675.96	3597991707.94	2273284837.25
Pig.19999.1	High	Actin, cytoplasmic 2 [Tupaia chinensis] gene=Pig.19999	58	15	298	1	375	41.8	5.48	10492774.1317	0.0	11611367.8417	0.0	0.0	0.0	0.0	0.0	0.0
Pig.21942.1	High	liver carboxylesterase 1 [Sus scrofa] gene=Pig.21942	34	18	387	3	566	62.0	5.94	180516491.808	113177763.252	75048959.9343	55434969.9809	235192143.912	536574202.551	181400061.911	60907008.1405	29247610.0
MSTRG.44590_m.47847	High	cytoskeletal beta actin, partial [Sus scrofa] gene=MSTRG.44590	58	15	303	1	375	41.7	5.48	12873393.0206	0.0	29665777.0183	10314705.9808	14564898.8598	12627233.6417	0.0	16066125.3206	14943359.0
Pig.18322.1	High	selenium-binding protein 1 isoform X3 [Sus scrofa] gene=Pig.18322	61	21	282	21	472	52.5	6.64	1903467710.97	2242651908.07	2255798784.5	2901668778.51	3490363379.92	2235883465.28	2476308609.24	2696195364.28	2097360731.25
Pig.13118.1	High	endoplasmin precursor [Sus scrofa] gene=Pig.13118	36	27	207	27	787	90.5	4.92	2616600478.3	1873249733.61	2191509586.64	848622211.789	881634541.017	1860876217.43	1867891849.44	2331401499.23	1954704440.75
Pig.18718.1	High	triosephosphate isomerase 1 [Sus scrofa] gene=Pig.18718	76	15	112	15	248	26.7	7.02	805140185.495	614220548.024	647467405.882	574805597.279	717904184.719	813499247.276	654027881.447	611698667.834	1225845497.5
Pig.20241.1	High	catechol O-methyltransferase isoform X1 [Sus scrofa] gene=Pig.20241	48	10	173	10	360	39.2	8.18	908939215.457	918764800.471	1295739740.26	1471338864.07	2073716535.4	1669261502.46	2160296196.91	1632120360.54	2054534684.0
Pig.00620.1	High	microsomal triglyceride transfer protein large subunit precursor [Sus scrofa] gene=Pig.00620	32	26	167	26	868	96.8	8.34	982198616.75	911818323.967	775149429.923	821772878.946	922872724.788	1385773586.1	948566219.225	1157025690.63	1686973529.62
Pig.02493.1	High	betaine--homocysteine S-methyltransferase 1 [Sus scrofa] gene=Pig.02493	58	17	241	13	398	43.7	6.8	3128860951.6	2357064072.19	2777732351.49	3279961431.25	4841687527.5	3125114909.8	4087697025.4	3180775879.37	3908925475.22
MSTRG.2308_m.1512	High	ATP synthase subunit alpha, mitochondrial [Sus scrofa] gene=MSTRG.2308	44	19	226	19	550	59.7	8.56	2272604902.71	2532108701.16	2853289330.93	2143024535.13	2007031351.09	3031792957.27	2530535956.96	3264538793.06	2832464744.75
Pig.02495.1	High	dimethylglycine dehydrogenase, mitochondrial isoform X1 [Sus scrofa] gene=Pig.02495	35	22	161	22	887	99.0	8.19	199400872.76	2287379238.35	2191895492.77	1732451323.43	2118703720.46	872280512.15	1875545575.15	2084958225.82	440936195.75
Pig.03251.1	High	delta-1-pyrroline-5-carboxylate dehydrogenase, mitochondrial [Sus scrofa] gene=Pig.03251	50	19	159	19	563	61.8	7.88	2054202837.32	1702047095.98	1870083679.1	1289086797.59	1445343553.69	1245408579.69	1754150058.52	1730945449.83	1175686338.94
Pig.04818.1	High	PREDICTED: UTP--glucose-1-phosphate uridylyltransferase isoform X1 [Vicugna pacos] gene=Pig.04818	41	16	196	16	508	56.9	7.88	2121535258.88	1648771949.64	1838528948.56	1791562886.53	1823793529.67	2231805754.11	1307622877.29	1688094825.7	3130908057.0
Pig.21569.1	High	bile acyl-CoA synthetase isoform X3 [Sus scrofa] gene=Pig.21569	38	21	144	21	690	75.9	8.1	984729659.844	648872745.947	850759282.382	1154030032.74	693492387.073	1137732099.73	1228328318.35	1429368152.34	1360575454.0
Pig.12386.1	High	alpha-aminoadipic semialdehyde dehydrogenase [Sus scrofa] gene=Pig.12386	41	19	132	19	547	59.5	6.93	576888150.609	1227986766.62	1021727614.3	1552033246.0	1524416772.74	820940111.599	1086023996.62	1345677059.29	867945218.625
Pig.22758.1	High	liver carboxylesterase isoform X6 [Sus scrofa] gene=Pig.22758	35	13	365	1	438	47.5	6.15	21532530.1534	42861377.0591	52873543.7028	23227199.1215	19509023.5486	17199693.5654	27125243.9907	57244382.5518	250280728.0
Pig.05052.1	High	cytoplasmic aconitate hydratase [Sus scrofa] gene=Pig.05052	39	24	102	24	889	98.2	6.68	594556554.7	887073520.591	451187320.218	681928409.911	609748321.625	587078452.923	840107461.897	509714923.86	725793796.656
MSTRG.40295_m.45394	High	3-oxo-5-beta-steroid 4-dehydrogenase isoform X1 [Sus scrofa] gene=MSTRG.40295	55	16	177	16	326	37.4	6.93	2865382522.31	1610922329.04	1641253664.23	1535165406.01	905232480.529	2166889726.04	1882463858.53	2092355720.12	2374449027.0
Pig.09198.1	High	RecName: Full=Malate dehydrogenase, mitochondrial; Flags: Precursor gene=Pig.09198	61	16	226	16	338	35.5	8.68	1541485141.35	2510735459.62	2906088504.43	1068042483.63	1456729347.67	2616284787.65	1187686388.67	2672009480.77	2897500164.5
Pig.05259.1	High	phosphoglucomutase-1 isoform X2 [Sus scrofa] gene=Pig.05259	44	21	176	21	562	61.6	7.01	1757634188.73	1182172361.11	1287141922.96	1373351141.27	1636597665.97	1799600138.73	1428526973.57	1273238004.51	1947926192.0
Pig.02898.1	High	glycogen phosphorylase, liver form [Sus scrofa] gene=Pig.02898	30	25	253	15	834	95.3	7.64	2192678681.95	2250576008.5	1701719745.82	1821737332.28	1417066086.87	2150852127.69	1247495309.63	1876792351.83	1437402802.0
Pig.12229.1	High	complement C3 isoform X1 [Sus scrofa] gene=Pig.12229	20	28	155	28	1661	186.9	6.54	1056143677.02	1250216622.46	887196788.814	993039914.107	1064843332.3	979467470.233	799235626.232	968998050.039	880607609.0
Pig.08101.1	High	dihydropyrimidinase isoform X1 [Sus scrofa] gene=Pig.08101	36	15	188	15	519	56.8	7.33	1365040941.06	1205868129.19	840262747.047	1422897090.41	1419863893.68	1458235738.64	1379851703.62	1443917045.46	1746433342.25
Pig.05711.1	High	beta-ureidopropionase isoform X1 [Sus scrofa] gene=Pig.05711	51	16	159	16	384	42.9	6.54	1514672502.06	842939782.441	1387068516.56	1615595380.15	1808632587.2	1365826481.9	1603012798.4	1504130994.81	1964308180.0
Pig.03843.1	High	fructose-bisphosphate aldolase B [Sus scrofa] gene=Pig.03843	40	14	391	13	364	39.7	8.19	14140519101.8	6595401641.93	9295521292.34	8589273979.72	9029605247.88	11621795669.6	8823403735.06	5938470612.59	15031424107.0
Pig.01879.1	High	amine oxidase [flavin-containing] B isoform X1 [Sus scrofa] gene=Pig.01879	46	17	158	16	504	56.7	8.18	1536578192.52	1742384522.69	1849558104.37	1391033302.69	1964747247.83	1253828861.82	1675855354.0	2038083937.84	1047124398.25
MSTRG.30891_m.33488	High	aminoacylase-1 [Sus scrofa] gene=MSTRG.30891	53	16	132	16	407	45.3	5.96	1266367505.12	866657738.164	860794436.703	889781123.037	926206574.099	1095058515.59	905595534.545	800837873.431	1602402467.0
Pig.08534.1	High	ENO1 [Cervus elaphus hippelaphus] gene=Pig.08534	38	16	167	16	561	60.9	9.44	2609412355.6	1238519558.58	1477843237.1	1287062731.13	1460740784.66	1777701368.07	1087661722.69	1539249140.0	2289411161.0
Pig.12096.1	High	short/branched chain specific acyl-CoA dehydrogenase, mitochondrial [Sus scrofa] gene=Pig.12096	40	13	119	13	431	47.2	8.09	565354428.566	604433012.471	776782493.016	1462255458.49	1429770187.08	666696994.62	851292449.143	1020249825.9	499404731.25
Pig.03935.1	High	transitional endoplasmic reticulum ATPase isoform X1 [Canis lupus familiaris] gene=Pig.03935	33	19	75	19	806	89.2	5.26	263583820.043	463471453.41	473055264.558	343906234.45	369049284.66	656271122.183	372388074.204	460681275.885	691505397.5
Pig.07136.1	High	phosphatidylethanolamine-binding protein 1 isoform X1 [Sus scrofa] gene=Pig.07136	82	13	253	13	187	21.0	7.49	3938921548.75	2326377917.57	3168743796.34	3736721851.65	4675374999.73	3642897130.92	4141997977.59	2974644677.4	5135523002.25
Pig.10463.1	High	phosphoglycerate kinase 1 [Sus scrofa] gene=Pig.10463	44	14	95	14	417	44.5	7.9	513671954.132	825241741.344	915572289.427	735480163.911	983983326.647	1041203571.47	984420347.807	911031305.169	1364286723.25
Pig.15647.1	High	trifunctional enzyme subunit alpha, mitochondrial [Sus scrofa] gene=Pig.15647	27	18	141	18	894	96.9	9.5	990424284.417	1080459482.0	1069328976.51	866658563.058	1526277850.99	1326373355.16	1333564763.08	1280743104.05	1377979894.12
Pig.01491.1	High	carbonic anhydrase 3 [Sus scrofa] gene=Pig.01491	61	14	148	14	260	29.4	7.85	527787225.23	235834262.546	524578848.38	930317190.828	2587837319.24	266114298.261	2107840411.66	338862466.027	1512972281.88
Pig.08771.1	High	electron transfer flavoprotein subunit alpha, mitochondrial [Sus scrofa] gene=Pig.08771	54	13	118	13	333	35.0	8.69	1045337648.39	1090837737.1	1259064933.03	743886997.705	1029873664.34	1027695404.11	744994665.692	1280705095.28	1048271198.75
Pig.07178.1	High	4-hydroxyphenylpyruvate dioxygenase [Sus scrofa] gene=Pig.07178	53	16	185	16	393	45.0	6.23	662449443.374	1725198429.16	1659409051.16	1536289892.96	2060985457.77	1278390360.0	1544957735.85	1774593769.14	1481045124.25
Pig.20531.1	High	carnitine O-palmitoyltransferase 2, mitochondrial precursor [Sus scrofa] gene=Pig.20531	36	17	104	17	658	73.8	8.88	1048322870.35	697003702.212	526447515.367	372574801.497	374486838.652	713389552.574	544017149.237	613595928.385	790530735.938
Pig.17658.1	High	rab GDP dissociation inhibitor beta [Sus scrofa] gene=Pig.17658	45	15	102	12	445	50.3	6.05	480844817.956	381813940.915	408791151.3	274502711.346	334259144.053	549551019.07	307253288.685	428403853.753	769587210.0
Pig.01901.1	High	aspartate aminotransferase, cytoplasmic [Sus scrofa] gene=Pig.01901	49	16	179	16	413	46.4	7.2	1718516260.74	1353350919.25	1140763524.61	1791926838.2	3705984814.97	935385368.46	1750243065.17	1445687099.34	1556901418.5
Pig.04373.1	High	methylmalonate-semialdehyde dehydrogenase [acylating], mitochondrial isoform X1 [Sus scrofa] gene=Pig.04373	35	14	212	14	534	57.7	8.24	1002229427.3	1746181998.65	2459608399.5	1427262456.31	2082196372.73	1501039896.38	1456810265.52	2844327124.29	1054245349.5
Pig.14099.1	High	aldo-keto reductase family 1, member C-like 1 [Sus scrofa] gene=Pig.14099	62	16	140	14	322	36.7	7.77	571892544.364	791481444.996	696412880.845	516024721.216	532603461.722	808394842.602	559777233.771	732232139.629	934643215.188
Pig.03847.1	High	LOW QUALITY PROTEIN: acyl-coenzyme A amino acid N-acyltransferase 2-like [Sus scrofa] gene=Pig.03847	32	11	159	5	419	46.5	6.38	446279057.968	687212472.46	564517428.597	461060155.129	522792895.342	435103316.727	450353203.34	685685633.672	515814369.625
Pig.10854.1	High	epoxide hydrolase 1 precursor [Sus scrofa] gene=Pig.10854	42	16	159	16	369	41.9	8.21	432317798.868	1063853974.53	1860134443.97	2262853141.37	2910201853.22	1084701882.04	1995790085.27	2868949445.59	2277664939.88
Pig.00569.1	High	17-beta-hydroxysteroid dehydrogenase 13 isoform X1 [Sus scrofa] gene=Pig.00569	60	14	121	13	300	33.3	8.98	602475916.17	219483533.502	796973886.629	1051356579.95	387173149.982	645683742.342	1745920116.69	1652702814.58	889890048.0
Pig.14036.1	High	cytochrome P-450 [Sus scrofa domesticus] gene=Pig.14036	40	18	162	18	511	58.0	9.6	1372156584.27	996057488.773	966337827.463	1605593779.99	2197295660.85	1114495783.91	2009513841.57	1695216806.41	1230533754.12
Pig.10921.1	High	transketolase [Sus scrofa] gene=Pig.10921	33	15	125	15	651	71.3	8.18	1067673174.61	795668628.133	947123620.891	671124237.836	726896020.838	1091253311.98	611210374.816	805722971.828	884438314.5
Pig.15356.1	High	superoxide dismutase [Cu-Zn] [Sus scrofa] gene=Pig.15356	69	6	121	6	153	15.9	6.52	3811977907.63	1177237514.69	1391640463.25	1330904105.41	1699427006.5	2146918466.78	1327762142.02	1200637773.9	2856411435.0
Pig.13892.1	High	LOW QUALITY PROTEIN: fibronectin [Sus scrofa] gene=Pig.13892	10	18	94	5	2631	289.7	6.23	95710799.7058	54073931.9966	45444636.3876	41213388.1021	48624176.3732	47491713.9415	30014900.5063	58324592.9217	85932849.0
Pig.05323.1	High	cytosol aminopeptidase isoform X2 [Sus scrofa] gene=Pig.05323	39	16	145	11	508	54.9	6.8	574124463.274	744956315.647	669741155.205	660161141.63	713477077.124	579106252.475	648111360.341	747430726.126	954330416.75
Pig.14635.1	High	argininosuccinate synthase [Sus scrofa] gene=Pig.14635	37	17	315	17	412	46.5	8.02	10351675968.0	5103264643.5	5638636561.85	6403120767.53	7733542309.53	5489457071.55	5882468908.08	5239863040.27	4898349118.31
Pig.01859.1	High	ornithine carbamoyltransferase, mitochondrial [Sus scrofa] gene=Pig.01859	54	14	131	14	354	39.9	8.34	918528093.052	2431867286.92	2579641024.61	892538425.901	1278666584.4	1704090119.43	1511083050.08	2692122644.12	1508928482.5
Pig.04611.1	High	protein disulfide-isomerase A4 precursor [Sus scrofa] gene=Pig.04611	38	22	141	22	646	72.9	5.15	2329800120.35	1085241069.8	1161834516.04	827439629.871	1181497864.19	1650015546.19	937647267.091	1116665842.38	1697929080.5
Pig.07257.1	High	UDP-glucose 6-dehydrogenase [Sus scrofa] gene=Pig.07257	44	15	69	15	494	55.0	7.12	815730961.162	880309389.073	916738951.801	465862019.687	748282629.554	697141505.169	638475910.258	1336077179.79	489330304.5
Pig.05765.1	High	SEC14-like protein 3 isoform X1 [Sus scrofa] gene=Pig.05765	39	12	80	11	400	46.0	5.81	481062886.505	312208350.701	271180984.013	420922553.845	349849272.845	538481748.471	332204179.372	454035459.879	833267188.25
Pig.14751.1	High	triokinase/FMN cyclase [Sus scrofa] gene=Pig.14751	30	11	67	11	578	59.1	7.49	282669485.788	302748523.801	521369461.26	250705124.061	422515391.223	470886101.272	439128616.222	373052396.679	835815027.75
Pig.01505.1	High	2,4-dienoyl-CoA reductase, mitochondrial [Sus scrofa] gene=Pig.01505	48	12	149	12	328	35.4	9.31	1366082020.15	1552380908.23	1629929071.12	1164303651.95	1342400889.15	1614056267.34	1036133470.15	2458147953.38	1657874881.0
Pig.04010.1	High	arginase-1 [Sus scrofa] gene=Pig.04010	52	12	116	12	322	35.0	6.8	397925606.318	969897829.859	1080633081.82	1806978699.93	1930302044.6	820270194.666	1669566660.31	956927726.563	940980875.0
Pig.01212.1	High	NAD(P) transhydrogenase, mitochondrial isoform X1 [Sus scrofa] gene=Pig.01212	23	19	87	19	1086	113.8	8.07	722911511.562	646486768.827	815648277.5	582109081.499	708760818.868	753758519.848	433582265.995	920327066.534	742477607.0
Pig.13718.1	High	argininosuccinate lyase [Sus scrofa] gene=Pig.13718	34	15	140	15	464	51.7	6.55	957090615.685	732396060.19	732443529.216	996724569.706	1459990390.52	898404770.7	1155398518.14	735895099.856	750879098.0
Pig.07030.1	High	UDP-glucuronosyltransferase 2B31 precursor [Sus scrofa] gene=Pig.07030	28	14	174	6	529	60.4	8.18	410816049.198	381849091.249	338048992.217	362088533.776	345428524.749	478982907.98	266921183.55	290385197.035	623163393.0
Pig.20291.1	High	calreticulin precursor [Sus scrofa] gene=Pig.20291	40	15	62	15	417	48.3	4.46	2856876563.35	1067057565.41	1123103140.51	688812871.306	989962120.071	1645791605.39	1193393881.12	975636991.656	2022887016.25
Pig.14306.1	High	sorbitol dehydrogenase isoform X1 [Sus scrofa] gene=Pig.14306	35	10	108	3	356	38.2	7.58	1232268641.83	347156986.476	577940249.205	712477635.475	678883215.505	582081900.376	453537841.168	539102716.214	579021126.5
Pig.04651.1	High	peroxiredoxin-6 [Sus scrofa] gene=Pig.04651	56	11	150	11	224	25.0	6.01	893863053.349	1392119034.0	1479804779.64	2844248202.89	3866416127.0	1943444737.76	3730865716.75	1411592268.26	2066935409.62
MSTRG.13347_m.14140	High	PREDICTED: aconitate hydratase, mitochondrial [Equus asinus] gene=MSTRG.13347	29	18	102	18	781	85.5	7.83	583629337.221	621619193.259	647432430.338	462280283.922	631774128.258	695298444.083	515572610.111	672206210.732	682418074.5
Pig.08955.1	High	3-ketoacyl-CoA thiolase, mitochondrial [Sus scrofa] gene=Pig.08955	46	13	96	13	397	41.9	8.4	960603818.7	1770790686.83	812201885.782	735735003.753	824815041.982	415348489.962	962390706.56	2508731565.55	364335777.75
MSTRG.1761_m.928	High	sorbitol dehydrogenase [Sus scrofa] gene=MSTRG.1761	71	9	119	2	179	19.5	7.44	402822081.473	742095930.372	1031364258.34	898536637.208	1057948730.55	1017588127.0	946106443.075	1115289019.66	913331682.0
Pig.14568.1	High	stress-70 protein, mitochondrial [Sus scrofa] gene=Pig.14568	29	15	136	14	679	73.6	6.07	849399838.593	986434394.374	901707021.338	627623605.095	737325242.684	997091796.825	605393078.419	825571002.45	1020951621.0
Pig.20059.1	High	17-beta-hydroxysteroid dehydrogenase 14 [Sus scrofa] gene=Pig.20059	57	11	76	11	270	28.2	6.05	1492170420.59	603828275.96	673324801.341	851610860.93	810333779.55	864338678.888	746610344.277	614265214.648	937138770.0
Pig.17842.1	High	dolichyl-diphosphooligosaccharide--protein glycosyltransferase subunit 1 precursor [Sus scrofa] gene=Pig.17842	31	13	68	13	608	68.6	6.47	641437290.533	423628012.323	428875911.913	276423349.347	239710710.23	592919866.056	418791489.894	411762511.453	605053692.312
Pig.10898.1	High	filamin-B isoform X1 [Sus scrofa] gene=Pig.10898	12	21	34	20	2626	280.5	5.67	164572505.989	116121392.213	102118642.775	142025583.043	131758785.203	146786507.604	120032896.284	106452293.289	180960043.0
Pig.07669.1	High	keratin, type II cytoskeletal 8 [Sus scrofa] gene=Pig.07669	35	17	183	14	473	52.6	5.69	1851023528.36	1884366842.17	1895449511.05	1936514098.1	2725388526.23	1565610287.69	1931974119.29	1532619605.87	1269599008.84
Pig.20313.1	High	formimidoyltransferase-cyclodeaminase [Sus scrofa] gene=Pig.20313	40	18	107	18	521	56.8	7.17	801762403.106	744415387.932	691368361.343	1147669625.03	1131049818.34	1250713695.64	727726160.657	845761190.436	980505096.312
Pig.00410.1	High	calcium-binding mitochondrial carrier protein Aralar2 isoform X3 [Sus scrofa] gene=Pig.00410	28	15	78	15	676	74.5	8.7	378915876.449	304589438.42	426465225.492	243064371.091	384115913.984	524954881.944	314371935.35	685490905.215	619361949.0
Pig.08894.1	High	maleylacetoacetate isomerase [Sus scrofa] gene=Pig.08894	44	6	100	6	216	24.1	8.81	874736652.713	712868284.8	823796057.408	1043424822.48	1106618672.68	1133821646.95	867267120.708	894312563.118	658909753.125
MSTRG.37367_m.42426	High	LOW QUALITY PROTEIN: fibronectin [Sus scrofa] gene=MSTRG.37367	14	15	77	2	1485	164.0	6.57	11250571.7949	9382600.17623	10061744.392	12505786.0662	8957665.16168	33003470.4947	6072018.51818	13658581.6022	43369656.0
Pig.17261.1	High	retinol dehydrogenase 16 (all-trans) precursor [Sus scrofa] gene=Pig.17261	44	13	148	10	317	35.6	8.54	792867615.492	632430632.552	655412792.449	669108209.464	1519049327.17	559785909.352	1133565333.04	579045619.652	674250218.5
Pig.17054.1	High	LOW QUALITY PROTEIN: myosin-9 [Sus scrofa] gene=Pig.17054	11	15	37	14	1995	229.5	5.66	33833742.8487	68453932.6436	111512542.688	152248855.143	124214748.386	176127081.814	89019055.6523	88945103.7429	128699199.25
Pig.16464.1	High	alanine--glyoxylate aminotransferase 2, mitochondrial [Sus scrofa] gene=Pig.16464	36	17	195	17	513	56.8	7.49	1628509333.4	2229558743.17	1740994359.62	1679813472.48	2054802947.11	1529237110.05	1807359211.94	2246959734.4	1065869760.0
MSTRG.6801_m.6654	High	pyruvate carboxylase, mitochondrial [Sus scrofa] gene=MSTRG.6801	21	19	56	19	1153	126.8	6.81	967496801.883	404861102.91	344973818.803	144783381.703	125103899.127	736945652.468	117820926.811	383011670.398	599245866.0
Pig.20540.1	High	succinate dehydrogenase [ubiquinone] flavoprotein subunit, mitochondrial isoform X1 [Sus scrofa] gene=Pig.20540	25	14	102	14	659	72.2	7.87	741581273.308	459163989.19	431542849.231	459585500.203	529365148.512	457075780.108	401606386.773	486967454.018	482692769.375
Pig.13731.1	High	aspartate aminotransferase, mitochondrial precursor [Sus scrofa] gene=Pig.13731	32	12	155	12	430	47.4	9.01	2211714148.21	1722534328.24	2003678142.45	1241479717.81	1798156092.75	1867459943.76	1487621373.46	2532294830.77	1827757499.5
Pig.13291.1	High	alpha-2-macroglobulin isoform X2 [Sus scrofa] gene=Pig.13291	20	22	74	22	1486	164.8	6.09	1572247316.45	1091381950.42	703125783.607	1361860002.2	917265662.42	948470053.695	728806202.134	750642014.985	716945995.0
Pig.09050.1	High	protein disulfide-isomerase A6 precursor [Sus scrofa] gene=Pig.09050	27	10	93	10	440	48.0	5.14	619892505.547	1090746780.3	1083165854.86	859995079.421	691790226.385	1407722875.7	776009405.29	819843431.183	1362940087.5
Pig.09948.1	High	fructose-1,6-bisphosphatase 1 [Sus scrofa] gene=Pig.09948	27	9	86	9	268	28.8	5.01	1198949333.55	875567885.891	1033286998.44	1237031384.57	1338591116.69	1865079194.42	1280843799.3	879218462.597	1481909569.75
Pig.04965.1	High	4-trimethylaminobutyraldehyde dehydrogenase isoform X1 [Sus scrofa] gene=Pig.04965	28	15	195	15	596	64.7	8.28	4078404540.6	3120132312.97	3289303383.04	2848908495.46	3462917452.3	3049073931.86	2894051173.32	3262210927.12	3717309813.38
Pig.15968.1	High	glucose-6-phosphate isomerase [Sus scrofa] gene=Pig.15968	26	13	112	13	558	63.1	7.99	1270077717.17	486784631.749	535776407.436	505538200.918	641323862.007	1219929989.5	671942827.111	449534296.487	1496732191.0
Pig.11719.1	High	isocitrate dehydrogenase [NADP] cytoplasmic isoform X1 [Sus scrofa] gene=Pig.11719	36	16	128	14	452	51.2	8.0	1101482340.55	587689465.51	550687778.692	780925697.776	943725632.015	1059163562.93	831813106.612	427049728.52	938181220.0
Pig.07029.1	High	LOW QUALITY PROTEIN: UDP-glucuronosyltransferase 2B31 [Sus scrofa] gene=Pig.07029	28	15	212	6	532	61.1	8.87	107959909.197	520083761.611	719971683.152	1567316040.63	636858435.713	565046080.962	943591848.198	580720138.114	665045296.0
Pig.10752.1	High	isovaleryl-CoA dehydrogenase, mitochondrial [Sus scrofa] gene=Pig.10752	33	10	103	10	426	46.6	7.85	850015750.233	807872476.218	916757203.916	610566945.056	727779760.773	759958954.456	579562666.835	912599032.512	858045662.0
Pig.11616.1	High	acyl-CoA synthetase medium-chain family member 4 [Sus scrofa] gene=Pig.11616	29	11	71	11	580	64.8	8.48	191871444.378	624359626.0	822900305.988	228909844.327	176269481.427	451129856.562	406091764.354	816930369.832	463849310.5
Pig.12546.1	High	LOW QUALITY PROTEIN: annexin A6 [Sus scrofa] gene=Pig.12546	40	13	84	13	365	41.2	5.33	562882089.313	417788064.774	430487617.276	591091657.029	601594526.565	829635151.338	590144005.351	287644010.108	553967199.5
Pig.05293.1	High	cystathionine gamma-lyase [Sus scrofa] gene=Pig.05293	37	12	91	12	420	46.1	7.01	1788491198.63	724917347.166	660347829.664	1191980451.13	1379083372.96	886463690.149	1036652327.69	786276742.976	1076585628.0
Pig.03585.1	High	fumarylacetoacetase [Sus scrofa] gene=Pig.03585	30	10	140	10	422	46.2	6.84	1971800170.56	1254805678.62	1178976318.01	1507672719.34	1544586268.11	1258543399.05	1273606109.28	1117440325.49	1716676461.5
Pig.04321.1	High	alpha-actinin-1 [Sus scrofa] gene=Pig.04321	27	14	72	9	667	77.1	5.3	131175361.769	366484304.564	330548519.109	283578700.999	379313299.117	309550150.795	312754538.372	350913768.68	266683444.0
Pig.00613.1	High	alcohol dehydrogenase 4 [Sus scrofa] gene=Pig.00613	58	10	89	10	250	26.5	5.73	375541706.125	402148080.053	964862285.12	978030339.952	850378824.479	1614615819.49	608336505.698	187980915.615	2191306895.62
Pig.02709.1	High	long-chain-fatty-acid--CoA ligase 1 isoform X1 [Sus scrofa] gene=Pig.02709	27	16	99	16	699	78.0	7.71	810890865.552	557133749.065	559744545.888	404853857.985	255898655.629	953704953.924	468652487.967	600734158.943	1066080456.0
Pig.03848.1	High	acyl-coenzyme A amino acid N-acyltransferase 2 [Sus scrofa] gene=Pig.03848	23	7	87	1	419	46.2	6.15	0.0	0.0	0.0	0.0	0.0	0.0	0.0	6948272.83014	0.0
Pig.07385.1	High	dolichyl-diphosphooligosaccharide--protein glycosyltransferase subunit 2 isoform X4 [Sus scrofa] gene=Pig.07385	27	10	41	10	631	69.2	5.72	645588888.739	603395996.084	362792393.79	399218139.445	300204884.609	500856700.479	461543192.55	319124567.154	230336725.5
Pig.00882.1	High	omega-amidase NIT2 isoform X1 [Sus scrofa] gene=Pig.00882	64	15	81	15	298	32.6	7.64	230735867.161	480929253.793	412550733.42	392652883.974	462832241.384	431350608.154	447942025.414	409889987.23	417839800.5
Pig.12286.1	High	elongation factor 2 isoform X1 [Sus scrofa] gene=Pig.12286	21	14	52	4	848	93.9	7.05	73284558.6353	150296050.295	115337689.183	84931691.715	73472143.2623	142346025.197	50966144.4887	123537983.63	196901888.0
Pig.13964.1	High	carbonyl reductase [NADPH] 1 [Sus scrofa] gene=Pig.13964	54	13	118	13	281	30.6	7.75	1344509759.64	1789290981.21	1511362229.04	664109657.393	490384867.29	1295009119.39	1475005222.35	1075533872.61	1290091622.12
Pig.05105.1	High	glutathione S-transferase omega-1 [Sus scrofa] gene=Pig.05105	58	12	110	12	241	27.4	7.24	1658919485.43	821132849.807	494874034.068	1088271324.73	1906951184.83	1044642153.03	1239246244.61	888857507.064	1325996132.75
Pig.01785.1	High	peroxiredoxin-4 isoform X2 [Sus scrofa] gene=Pig.01785	49	9	56	7	272	30.7	6.04	528257784.593	1613000110.81	1183411895.42	989332911.078	713216095.767	1100173198.43	1346679493.45	920871133.807	1237659298.0
Pig.04174.1	High	electron transfer flavoprotein-ubiquinone oxidoreductase, mitochondrial isoform X1 [Sus scrofa] gene=Pig.04174	25	11	57	11	617	68.6	7.44	284886222.867	209208144.761	196510887.768	145871295.878	235075755.854	237696823.001	201499151.333	229756142.263	349111874.0
Pig.12747.1	High	apolipoprotein A-I preproprotein [Sus scrofa] gene=Pig.12747	53	14	94	14	265	30.3	5.5	627063999.936	665663194.224	721955134.311	1370525965.59	614140422.13	993249373.156	983530015.814	663724634.321	874412327.5
Pig.17499.1	High	hydroxyacid oxidase 1 [Sus scrofa] gene=Pig.17499	42	14	86	13	370	40.9	8.25	274998128.906	597210171.489	660878307.399	643641191.228	762750880.987	745062486.333	653258356.392	708627482.104	522036869.0
Pig.07789.1	High	3-ketoacyl-CoA thiolase, peroxisomal isoform X1 [Sus scrofa] gene=Pig.07789	35	9	82	9	451	47.2	8.54	466315397.603	564797375.669	552766692.355	539252776.101	658131624.74	561366935.201	557531732.996	709406963.811	618321332.5
Pig.17386.1	High	voltage-dependent anion-selective channel protein 1 [Sus scrofa] gene=Pig.17386	65	12	46	11	283	30.7	8.54	439701229.928	157296957.52	210240989.388	341373905.575	252276059.291	246773208.523	257312819.684	434019834.196	469139498.25
Pig.00414.1	High	serum paraoxonase/lactonase 3 isoform X1 [Sus scrofa] gene=Pig.00414	30	9	71	9	354	39.6	5.83	444087316.356	181874474.488	170630092.325	403342307.429	373970811.864	443163680.919	468458923.433	300430265.067	707517905.0
Pig.13127.1	High	LOW QUALITY PROTEIN: phenylalanine-4-hydroxylase [Sus scrofa] gene=Pig.13127	35	13	104	13	452	51.6	5.85	659421184.404	647897875.601	681942300.584	716226865.735	751359166.034	652105522.028	609701954.954	820622844.737	533377237.5
Pig.19938.1	High	neutral alpha-glucosidase AB isoform X3 [Sus scrofa] gene=Pig.19938	17	13	48	13	966	109.1	6.13	149192785.006	257508426.09	355992234.949	165791909.809	199902650.132	365582443.28	185707527.626	281141188.399	330971989.25
Pig.07939.1	High	propionyl-CoA carboxylase alpha chain, mitochondrial isoform X1 [Sus scrofa] gene=Pig.07939	25	13	64	13	730	80.2	7.23	150286877.107	316289511.367	288256042.695	301735140.372	343305996.481	273906945.391	240984139.365	284956104.255	252278065.0
Pig.18208.1	High	enoyl-CoA hydratase, mitochondrial [Sus scrofa] gene=Pig.18208	35	9	127	9	290	31.2	8.57	1935301125.09	1963804306.01	1853338671.02	1471068118.36	1971255927.58	792701707.897	2102168786.73	3261038408.87	1103950928.0
Pig.06075.1	High	propionyl-CoA carboxylase beta chain, mitochondrial precursor [Sus scrofa] gene=Pig.06075	33	13	68	13	539	58.6	7.64	479750953.05	535528311.037	517724443.575	551949892.323	642689829.411	543412392.63	557852834.655	628951075.413	576387909.75
Pig.07035.1	High	UDP-glucuronosyltransferase 2C1 [Sus scrofa] gene=Pig.07035	25	12	85	2	529	60.2	8.05	24247710.5105	13682393.0531	27602965.8065	10329437.7402	10577602.7212	30470259.7178	10841405.4117	31517057.9069	36261760.0
Pig.04858.1	High	prenylcysteine oxidase 1 [Sus scrofa] gene=Pig.04858	30	11	74	11	509	57.0	6.25	663114309.11	96266723.7259	825523058.324	192793335.179	837671022.47	834961864.259	1233522597.31	74809061.781	304667571.0
Pig.17047.1	High	thiosulfate sulfurtransferase isoform X1 [Sus scrofa] gene=Pig.17047	48	9	132	9	229	25.9	6.8	1158567717.67	1438423563.92	1521852460.93	996952592.065	1064685430.21	1515248609.71	997731737.323	1677811669.93	1390919633.5
Pig.05767.1	High	SEC14-like protein 2 isoform X1 [Sus scrofa] gene=Pig.05767	36	10	41	9	386	44.3	7.37	82848480.2062	83980879.8353	91506814.2523	117272962.206	85117350.1993	177519394.828	76050195.9205	197343804.143	289882844.75
Pig.20176.1	High	electron transfer flavoprotein subunit beta [Sus scrofa] gene=Pig.20176	45	10	94	10	255	27.7	8.38	1280973729.8	1194378751.27	1494954730.06	924011052.232	1176202029.72	1257015612.84	985529331.143	1382166970.94	1163245238.0
Pig.07921.1	High	cytochrome b-c1 complex subunit 1, mitochondrial isoform X1 [Sus scrofa] gene=Pig.07921	37	12	39	12	527	57.8	6.09	286753995.325	192293769.949	213750133.515	208402130.231	231295114.605	264960695.534	277666204.789	196063844.252	450830195.0
Pig.23156.1	High	LOW QUALITY PROTEIN: UDP-glucuronosyltransferase 2B31 [Sus scrofa] gene=Pig.23156	28	11	144	3	369	42.2	8.4	30363170.3289	162630848.933	172454493.319	515915955.692	206345562.436	196459939.693	352661911.039	139990127.368	137038918.0
Pig.01002.1	High	annexin A5 [Sus scrofa] gene=Pig.01002	44	11	50	11	321	36.1	5.05	194273676.675	314599606.479	169040969.171	107080789.249	185396360.18	356440927.119	340496238.276	252854050.567	631680386.0
Pig.07670.1	High	keratin, type I cytoskeletal 18 [Sus scrofa] gene=Pig.07670	35	15	178	13	423	47.4	5.38	3037130680.66	1574756634.29	1598702488.32	1898359533.69	2493204569.58	1385596652.33	1674456917.34	1272006591.35	1088192701.75
Pig.03919.1	High	talin-1 isoform X5 [Sus scrofa] gene=Pig.03919	9	16	38	16	2541	269.7	6.11	215376577.115	275164750.641	234941579.468	179205361.83	165349313.173	301012212.996	189785239.035	208694333.308	215971267.75
Pig.11263.1	High	phenazine biosynthesis-like domain-containing protein isoform X2 [Sus scrofa] gene=Pig.11263	68	12	64	12	288	31.8	6.8	237138725.861	281270683.356	376939646.296	290662222.288	398477374.277	335742778.224	413657350.436	463359847.142	611379348.0
MSTRG.17866_m.19083	High	alpha-actinin-4 isoform X5 [Sus scrofa] gene=MSTRG.17866	38	15	63	5	454	52.9	6.29	83588631.3751	67645599.3475	87812348.6612	65476147.6596	81638426.7534	101510744.817	65710536.3968	77080279.461	97173410.0
Pig.08826.1	High	urocanate hydratase [Sus scrofa] gene=Pig.08826	18	10	69	10	676	74.2	6.33	603008027.532	300595683.451	297487378.668	690897788.695	609554048.289	609296758.603	357312313.058	437185640.713	627393356.0
Pig.17806.1	High	ribonuclease UK114 [Sus scrofa] gene=Pig.17806	88	8	172	2	137	14.4	6.65	343179336.042	256267148.955	303559435.546	219637894.35	219941605.792	219476602.554	196511894.219	367209534.806	291302592.0
Pig.16501.1	High	voltage-dependent anion-selective channel protein 2 isoform X1 [Sus scrofa] gene=Pig.16501	50	10	43	10	294	31.6	7.55	311172967.538	96756324.252	129638996.908	131755654.975	143190136.52	150406278.528	140634464.199	276952049.671	308151467.0
Pig.13575.1	High	trypsinogen precursor [Sus scrofa] gene=Pig.13575	35	6	254	6	246	25.9	7.18	28171739082.1	8827666757.29	17836640390.8	12964719403.4	17652336917.2	15609659258.4	14716208673.1	11711364478.5	28352789692.2
Pig.05302.1	High	quinone oxidoreductase [Sus scrofa] gene=Pig.05302	39	7	42	7	330	35.2	8.15	397748686.359	277552366.551	304562482.45	310120849.617	420679827.883	285364539.907	289909821.985	282473318.853	389373529.0
Pig.07073.1	High	indolethylamine N-methyltransferase [Sus scrofa] gene=Pig.07073	42	9	100	9	262	29.4	5.27	626062388.314	618225529.972	814361151.496	393457501.414	900591616.773	753977795.54	742790670.864	781439841.867	1097631882.0
Pig.06733.1	High	aldose 1-epimerase [Sus scrofa] gene=Pig.06733	42	10	94	10	342	37.8	6.8	637271817.319	615658211.198	563505879.343	595795835.581	845451904.204	643386226.763	729772406.889	596635673.845	580822230.5
Pig.10520.1	High	pyruvate kinase PKLR isoform X1 [Sus scrofa] gene=Pig.10520	33	15	109	14	561	60.6	7.24	1024208844.32	587231629.307	1041464267.04	914043737.935	735755039.761	739667822.1	916122647.516	614535354.15	529329039.5
Pig.07034.1	High	UDP-glucuronosyltransferase 2C1-like [Sus scrofa] gene=Pig.07034	23	12	90	2	529	60.0	7.78	0.0	17768897.0629	44042582.9378	27708131.7193	35849275.6348	27504605.8865	3448798.91092	26959651.8345	48841244.0
Pig.02146.1	High	homogentisate 1,2-dioxygenase [Sus scrofa] gene=Pig.02146	35	10	63	10	445	49.8	7.28	157609702.655	274291220.068	368979607.681	664314056.035	687959911.706	428230932.891	593182213.447	292227178.152	464397809.75
Pig.20315.1	High	lanosterol synthase [Sus scrofa] gene=Pig.20315	19	10	58	10	733	83.2	6.44	193198786.101	159372252.37	233686188.856	467935085.267	580737313.946	222139652.833	447415619.41	370725939.677	161918022.0
Pig.08197.1	High	acetyl-CoA acetyltransferase, mitochondrial isoform X1 [Sus scrofa] gene=Pig.08197	28	9	81	9	426	45.3	8.87	474624810.757	705470119.823	998695254.191	420801357.033	513697441.397	797027083.738	452555145.265	860127216.756	503590098.25
Pig.09741.1	High	dehydrogenase/reductase SDR family member 4 [Sus scrofa] gene=Pig.09741	28	6	93	6	279	29.9	9.23	825935140.377	719802363.229	712316716.536	218391318.029	276575009.545	672026396.472	236324786.873	783033592.235	774506615.75
MSTRG.28555_m.29078	High	fatty aldehyde dehydrogenase isoform X2 [Sus scrofa] gene=MSTRG.28555	21	10	71	10	610	67.5	9.89	889870833.014	410929275.513	453514107.134	703342138.042	755176735.519	593923864.498	746667868.077	597457027.715	629113285.0
Pig.03893.1	High	glyoxylate reductase/hydroxypyruvate reductase [Sus scrofa] gene=Pig.03893	46	9	52	9	316	34.6	8.37	1114108457.07	576470757.49	644027851.834	699647237.663	756386103.422	799873322.264	748287323.448	607478679.961	744367280.0
Pig.10841.1	High	fumarate hydratase, mitochondrial [Sus scrofa] gene=Pig.10841	24	8	72	8	512	54.7	9.04	427420261.621	431278456.941	379496467.969	299151471.849	322111310.008	379572414.78	325714382.899	359667613.133	267015270.0
Pig.12826.1	High	haptoglobin precursor [Sus scrofa] gene=Pig.12826	38	10	63	10	347	38.5	6.96	990011399.82	453263324.045	241354413.733	414079398.841	510637700.712	465748993.682	453882735.512	246023688.997	425089506.5
Pig.14230.1	High	carboxylesterase 3 precursor [Sus scrofa] gene=Pig.14230	20	8	86	8	570	62.4	6.73	197511361.116	637740719.047	634553981.814	492708591.796	516502496.584	363896524.028	531723402.471	648010728.921	351241887.5
Pig.15804.1	High	protein ABHD14B [Sus scrofa] gene=Pig.15804	40	7	73	7	209	22.5	6.42	414307230.726	685129056.025	641196215.114	749042999.556	877817951.985	886350001.762	989774005.272	711277657.735	964482892.0
Pig.19366.1	High	Fructose-bisphosphate aldolase A [Myotis brandtii] gene=Pig.19366	21	11	51	10	633	68.1	8.24	327423511.556	218690103.584	304997793.515	146941736.273	173514763.198	274587020.407	119048417.768	168373255.218	552366890.0
Pig.15952.1	High	3-hydroxyanthranilate 3,4-dioxygenase isoform X1 [Sus scrofa] gene=Pig.15952	43	9	91	9	286	32.3	6.18	571463723.935	749495543.105	864814340.389	787288478.077	1017661754.59	872166463.202	764481350.617	871219375.966	1117015124.75
Pig.13677.1	High	nicotinate-nucleotide pyrophosphorylase [carboxylating] [Sus scrofa] gene=Pig.13677	33	6	40	6	299	31.0	6.29	298300866.125	198618351.395	207292022.325	172173094.717	221247255.857	198947857.071	172338215.322	180976542.354	242541902.25
MSTRG.26341_m.27338	High	PREDICTED: mitochondrial amidoxime reducing component 2 isoform X2 [Mandrillus leucophaeus] gene=MSTRG.26341	30	10	70	10	335	37.4	8.82	454643553.706	283599619.976	336003255.884	735068499.502	510678464.747	129705829.824	699515393.803	399605247.777	694467038.0
Pig.00570.1	High	estradiol 17-beta-dehydrogenase 11 [Sus scrofa] gene=Pig.00570	33	8	116	7	300	33.2	8.87	143783458.377	306875284.849	501816851.434	448925330.006	296970423.891	269255468.157	489604959.171	621349148.325	362047678.0
Pig.03342.1	High	cytochrome b5 [Sus scrofa] gene=Pig.03342	48	5	140	5	134	15.3	5.16	2220566969.43	1437541123.95	2504991730.24	2176806762.36	2831632966.12	1871941086.07	2386036267.73	2201040218.21	2375696188.5
MSTRG.4945_m.3804	High	EEF2, partial [Cervus elaphus hippelaphus] gene=MSTRG.4945	20	11	50	1	663	73.7	6.98	23934706.4101	20795080.9672	26067193.5598	14548976.6457	18153079.8803	36171285.092	18144039.6303	21838233.046	47506208.0
Pig.05306.1	High	RecName: Full=Medium-chain specific acyl-CoA dehydrogenase, mitochondrial; Short=MCAD; Flags: Precursor gene=Pig.05306	26	9	97	9	415	45.7	7.9	892205273.86	488998597.124	621781103.473	653501874.155	550838479.335	946327323.775	588095949.439	579932834.926	688731466.5
MSTRG.14029_m.15151	High	intermediate filament family orphan 1 isoform X5 [Sus scrofa] gene=MSTRG.14029	40	10	111	10	333	35.8	8.35	1158294010.95	924867958.435	1120523898.47	940507181.901	987222941.873	1476028695.31	1116313639.62	1203427764.95	1324235711.0
Pig.12673.1	High	putative hydroxypyruvate isomerase isoform X1 [Sus scrofa] gene=Pig.12673	36	6	29	6	277	30.2	6.06	56777999.2786	138910742.283	122863670.158	223446443.576	265026220.397	228126868.271	227986671.136	144715839.562	262357486.0
Pig.03785.1	High	prostaglandin reductase 1 isoform X1 [Sus scrofa] gene=Pig.03785	24	8	115	8	329	35.7	8.18	481139379.663	775897998.644	892848614.495	813282513.738	1197278288.87	1089865276.86	1032902081.05	995284165.033	1230114143.0
Pig.13893.1	High	bifunctional purine biosynthesis protein PURH [Sus scrofa] gene=Pig.13893	26	12	39	12	579	63.0	7.88	186322477.449	178895963.304	143610650.953	125617246.578	70678225.6886	218496154.754	123599863.453	140938425.326	230974724.75
MSTRG.1022_m.563	High	glycogen phosphorylase, liver form [Sus scrofa] gene=MSTRG.1022	25	11	118	1	435	49.4	8.43	0.0	7523450.61595	13954067.8747	12423207.9774	0.0	5208090.81383	3035732.71279	5310336.56693	1784187.25
Pig.09606.1	High	L-lactate dehydrogenase B chain isoform X1 [Sus scrofa] gene=Pig.09606	31	10	78	9	377	41.4	7.64	840115172.994	373344161.376	359502019.442	464707834.146	661857652.967	594725053.597	520416566.067	324054260.505	902719503.0
Pig.01632.1	High	glutathione S-transferase Mu 1-like isoform X2 [Sus scrofa] gene=Pig.01632	51	9	131	3	218	25.5	6.57	778293586.408	554631866.243	616638430.565	459811360.128	1232413586.41	70268677.2952	1128500810.22	141889866.509	104752564.0
Pig.16455.1	High	NAD kinase 2, mitochondrial isoform X1 [Sus scrofa] gene=Pig.16455	29	11	62	11	464	52.1	8.22	333000805.325	434176052.496	471708572.865	235808032.958	360421660.085	276230850.772	313523538.806	504200846.623	353975920.5
Pig.03291.1	High	GTP:AMP phosphotransferase AK3, mitochondrial isoform X1 [Sus scrofa] gene=Pig.03291	40	7	61	7	227	25.6	9.19	296920399.486	394658778.998	449445659.062	288626051.918	358396171.054	417885712.058	196055728.038	473821047.35	310110548.0
Pig.09866.1	High	ubiquitin-like modifier-activating enzyme 1 [Sus scrofa] gene=Pig.09866	14	11	24	11	1062	118.2	5.8	142195863.569	138123729.428	174993929.807	32400992.7375	12880636.9471	181151978.539	105204005.31	122982813.023	201442830.5
Pig.00040.1	High	aldehyde oxidase [Sus scrofa] gene=Pig.00040	12	13	73	13	1338	147.7	7.17	219704161.778	527385906.017	580353455.582	740450463.674	709558884.729	252523160.444	765057442.772	707343892.443	199327858.0
Pig.21957.1	High	peroxisomal acyl-coenzyme A oxidase 1 [Sus scrofa] gene=Pig.21957	21	9	28	9	679	77.1	7.3	398389954.962	281180705.111	271279199.181	227810578.872	204380716.828	273804719.951	301569492.395	369016373.301	179242690.0
Pig.09406.1	High	liver fatty acid binding protein [Sus scrofa] gene=Pig.09406	60	7	146	7	127	14.1	7.18	13039723219.0	5278709337.54	6665494317.0	7510656257.65	9790775091.81	8986124708.2	9504684099.11	6789664289.36	9484732165.0
Pig.14298.1	High	glycine amidinotransferase, mitochondrial [Sus scrofa] gene=Pig.14298	28	10	63	10	412	47.0	8.32	410430227.274	339019204.411	460520899.566	222942918.77	341992189.807	377155233.436	285029114.61	337919811.985	987240399.562
Pig.01923.1	High	PREDICTED: phosphoglycerate mutase 1 [Saimiri boliviensis boliviensis] gene=Pig.01923	39	8	33	8	254	28.8	7.18	479508623.806	259771856.022	275361856.368	282536011.858	219131968.544	335160689.298	267133156.925	181579959.041	402747440.0
Pig.10890.1	High	peroxisomal acyl-coenzyme A oxidase 2 isoform X1 [Sus scrofa] gene=Pig.10890	20	11	41	11	681	76.7	7.44	142326010.19	204697267.46	154268781.715	202647925.465	210027244.693	166427334.076	241089062.639	363415696.724	157302078.0
Pig.01528.1	High	succinate--CoA ligase [GDP-forming] subunit beta, mitochondrial isoform X2 [Sus scrofa] gene=Pig.01528	28	8	31	8	425	46.2	6.35	372166362.744	397582891.165	376865999.928	208483518.45	251112105.447	478138265.844	250862482.256	554158624.853	375304440.25
Pig.13183.1	High	fumarylacetoacetate hydrolase domain-containing protein 2 [Sus scrofa] gene=Pig.13183	32	7	84	7	313	34.3	7.42	579042893.122	797082891.257	750960739.409	450269079.926	671761925.762	764795100.497	728391335.704	641989540.154	442707481.75
Pig.05721.1	High	PREDICTED: Ig lambda chain V-I region BL2 isoform X1 [Camelus ferus] gene=Pig.05721	28	4	56	2	244	25.4	7.69	41103204.9069	305716431.657	188398637.752	296556982.43	258125594.964	11899744.0336	191352699.105	148038705.224	0.0
Pig.20386.1	High	LOW QUALITY PROTEIN: delta-aminolevulinic acid dehydratase [Sus scrofa] gene=Pig.20386	33	9	73	9	329	36.1	6.92	679981323.834	445997815.656	590697089.905	685496264.108	790844280.673	601317783.841	689895259.738	481836354.481	485303632.0
Pig.20804.1	High	60S acidic ribosomal protein P2 [Sus scrofa] gene=Pig.20804	77	6	60	6	115	11.7	4.54	340057482.297	341430806.267	361279719.14	241811202.651	277789887.598	523943731.63	295292338.831	598153141.704	425521057.5
Pig.16552.1	High	RecName: Full=4-aminobutyrate aminotransferase, mitochondrial; AltName: Full=(S)-3-amino-2-methylpropionate transaminase; AltName: Full=GABA aminotransferase; Short=GABA-AT; AltName: Full=Gamma-amino-N-butyrate transaminase; Short=GABA transaminase; Short=GABA-T; AltName: Full=L-AIBAT; Flags: Precursor gene=Pig.16552	24	9	47	9	500	56.6	8.25	76637349.8858	281130026.644	265317585.093	275103866.123	289738021.386	118342483.901	229418604.369	289059397.601	88565448.5
Pig.02819.1	High	S-formylglutathione hydrolase [Sus scrofa] gene=Pig.02819	46	9	37	9	282	31.5	7.02	273731422.768	335363726.579	373614917.745	397027933.102	578262756.999	372587257.013	586594316.324	431870598.036	466481607.0
Pig.06764.1	High	thioredoxin domain-containing protein 5 [Sus scrofa] gene=Pig.06764	26	8	15	8	438	47.9	6.42	34896196.7719	140605344.121	151957379.786	132666343.859	126196600.879	184909665.69	142044643.223	88761282.796	226851916.25
Pig.03246.1	High	aflatoxin B1 aldehyde reductase member 2 [Sus scrofa] gene=Pig.03246	22	6	66	6	369	40.9	8.35	1418891163.31	651613934.444	684951273.628	794380274.416	920625553.436	829064808.762	710271518.771	695144438.308	644773153.0
Pig.01630.1	High	glutathione S-transferase Mu 1 [Sus scrofa] gene=Pig.01630	47	10	139	3	218	25.7	7.78	79009886.368	135616580.512	171960586.991	226694094.264	229441826.66	222255917.539	164554039.182	270390098.327	263513616.0
Pig.04360.1	High	LOW QUALITY PROTEIN: acyl-coenzyme A thioesterase 1-like [Sus scrofa] gene=Pig.04360	37	12	33	12	450	49.0	8.34	295664138.913	163217131.781	267782930.279	170310410.033	176238260.407	182525562.485	168343100.095	246126515.151	251176921.0
Pig.05604.1	High	bifunctional epoxide hydrolase 2 [Sus scrofa] gene=Pig.05604	23	9	41	9	555	62.7	6.49	135380308.116	377812827.795	452690240.552	279940628.407	363203838.187	454118440.377	319150597.141	477784377.46	467786691.25
Pig.07032.1	High	UDP-glucuronosyltransferase 2B18-like isoform X1 [Sus scrofa] gene=Pig.07032	20	10	57	7	527	60.4	8.31	132175246.623	170494346.012	328739425.365	452181232.195	212173689.038	436031589.576	187723188.041	243148625.096	377855446.0
Pig.15646.1	High	trifunctional enzyme subunit beta, mitochondrial [Sus scrofa] gene=Pig.15646	24	11	62	11	475	51.2	9.47	357737314.356	410045251.088	482058313.557	267490779.461	581765268.816	643483561.706	487622117.115	575725357.559	637212444.906
Pig.23322.1	High	liver carboxylesterase precursor [Sus scrofa] gene=Pig.23322	35	5	71	3	153	17.3	8.09	72295284.8352	367591658.382	348982955.967	328383169.359	195295402.424	276275923.85	178412737.823	360954445.185	477404231.0
Pig.10671.1	High	Actin, alpha skeletal muscle [Platysternon megacephalum] gene=Pig.10671	22	9	181	1	476	52.7	6.93	6267490.76897	10114900.7641	13828898.032	20644495.2782	61644572.9782	0.0	12053131.6977	4404124.51732	24143560.0
Pig.02707.1	High	ADP/ATP translocase 1 [Sus scrofa] gene=Pig.02707	46	12	71	4	298	33.0	9.8	132636468.514	191909078.503	319295536.671	229725913.238	121307604.13	174920641.306	388448717.834	449287586.885	218489280.0
Pig.15438.1	High	succinate-semialdehyde dehydrogenase, mitochondrial [Sus scrofa] gene=Pig.15438	26	11	84	11	535	57.4	8.22	588722767.018	374783351.187	412386890.386	293939545.074	300086949.712	375577480.145	307698988.112	503541677.328	546369764.0
Pig.09645.1	High	superoxide dismutase [Mn], mitochondrial [Sus scrofa] gene=Pig.09645	27	7	47	7	222	24.7	8.4	430322320.271	429712151.26	320535971.665	246096167.619	304706239.268	299310919.064	197135050.092	387051733.673	323995631.0
Pig.11882.1	High	adenosylhomocysteinase [Sus scrofa] gene=Pig.11882	29	11	73	11	432	47.7	6.29	240877382.002	277263173.417	291579376.549	220631647.658	232804118.152	238173069.314	200478927.612	302770837.986	308792260.125
Pig.16182.1	High	cytochorme P450 2A19 [Sus scrofa] gene=Pig.16182	23	10	36	9	494	56.8	9.0	82532474.194	257428653.459	160087976.402	109103335.307	47098641.0982	80967427.8418	62910329.0747	446874873.168	73950391.375
Pig.06697.1	High	xanthine dehydrogenase/oxidase isoform X1 [Sus scrofa] gene=Pig.06697	10	11	36	11	1336	147.2	7.24	245556039.541	166854835.386	192599926.586	210516947.221	187072939.365	247063571.204	166069212.596	195193314.852	181981258.0
Pig.19588.1	High	ribosyldihydronicotinamide dehydrogenase [quinone] isoform X1 [Sus scrofa] gene=Pig.19588	39	7	39	7	231	26.0	6.55	346315842.757	89844793.5524	146976819.512	107216562.858	127439995.302	226854866.328	127325111.117	240181556.756	250218325.0
Pig.17264.1	High	17-beta-hydroxysteroid dehydrogenase type 6 [Sus scrofa] gene=Pig.17264	30	8	70	5	317	35.8	8.72	16879532.1787	120693949.838	140843994.996	183826598.173	117939768.523	236572809.272	219880037.928	321307205.565	142378549.75
Pig.22985.1	High	IgG heavy chain precursor [Sus scrofa] gene=Pig.22985	13	6	85	3	682	73.4	9.17	15566476.6652	61320073.2066	46760980.3759	194650594.802	117575675.564	3272793.219	85004278.8263	39151285.6036	2314969.25
Pig.06281.1	High	lung cancer oncogene 7 [Homo sapiens] gene=Pig.06281	41	11	41	11	317	35.1	7.69	151384970.926	214374506.611	199037611.785	142768098.918	168139957.392	303072675.009	160621886.117	218792894.116	360466151.5
Pig.04741.1	High	arylacetamide deacetylase-like isoform X1 [Sus scrofa] gene=Pig.04741	26	7	42	7	387	44.4	7.18	1624624334.94	831555610.856	904487714.781	1039712451.47	1165713485.71	829423458.871	1748595647.73	1105583270.32	631103153.0
Pig.22420.1	High	IgG heavy chain precursor [Sus scrofa] gene=Pig.22420	13	6	90	2	676	72.4	8.88	84276957.9807	192619026.582	163067334.772	222232186.124	146708527.086	25629414.5296	174113814.145	122631253.466	23149912.0
Pig.08540.1	High	GDH/6PGL endoplasmic bifunctional protein isoform X1 [Sus scrofa] gene=Pig.08540	18	11	26	11	804	90.3	7.28	246964058.448	173104387.455	143293153.942	171179059.66	158109229.1	169826195.423	76297393.0714	159202128.711	203402005.75
Pig.17868.1	High	LOW QUALITY PROTEIN: spectrin alpha chain, non-erythrocytic 1 [Sus scrofa] gene=Pig.17868	7	12	21	12	2441	280.8	5.44	59568809.1636	237167094.705	153262593.877	137862376.969	111384719.65	66255989.0273	56156529.3265	82724365.6444	188873373.5
Pig.22350.1	High	PREDICTED: uncharacterized protein LOC101113211 isoform X2, partial [Ovis aries musimon] gene=Pig.22350	11	6	21	6	1019	109.5	5.19	38271194.3173	250348774.268	103019257.517	403754685.676	136667756.395	11408600.537	151966359.58	61917789.7328	11956474.75
Pig.02494.1	High	S-methylmethionine--homocysteine S-methyltransferase BHMT2 [Sus scrofa] gene=Pig.02494	34	11	106	7	365	40.3	7.09	113927418.131	381233618.023	308684982.873	376343200.927	276439775.412	60180476.6724	375391249.655	432601179.056	72479805.0
Pig.21784.1	High	cytochrome P450 2C18 [Sus scrofa] gene=Pig.21784	24	12	51	2	490	55.5	7.49	0.0	0.0	0.0	0.0	0.0	0.0	0.0	0.0	68527974.0
Pig.22175.1	High	cytochrome P450 2C49 [Sus scrofa] gene=Pig.22175	25	12	54	2	454	51.3	6.42	20399002.5317	2705365.7084	4286698.09276	10979721.7914	11479329.2978	14257698.3164	9060751.38344	4107053.48061	43939500.75
Pig.14484.1	High	prohibitin [Ictidomys tridecemlineatus] gene=Pig.14484	36	8	24	8	286	30.8	6.16	292390827.741	328243057.621	316201108.31	253114136.058	299836897.311	280961993.192	181264933.678	399464292.138	271076225.0
Pig.16327.1	High	peroxiredoxin-2 [Sus scrofa] gene=Pig.16327	42	8	67	8	198	21.9	5.41	396068510.324	584790372.404	562708585.72	645876437.576	648737234.381	849785394.316	652478097.868	440799378.613	647515663.5
Pig.22776.1	High	IgG heavy chain precursor [Sus scrofa] gene=Pig.22776	20	5	89	2	342	37.6	8.5	208788291.91	887622439.82	892221212.019	681547774.943	492572802.258	237219257.337	631274512.923	705323330.203	10080821.0
Pig.19944.1	High	LOW QUALITY PROTEIN: elongation factor 1-gamma [Sus scrofa] gene=Pig.19944	24	11	46	11	437	50.0	6.57	137319450.626	174131024.064	251364778.471	96082291.9497	94777572.9431	251263181.944	137499981.222	205944601.027	298084305.75
Pig.01952.1	High	cytochrome P450 2C18 [Sus scrofa] gene=Pig.01952	22	10	63	3	490	55.5	6.9	31182373.6871	52526120.8736	70813596.5291	29637633.0823	25477584.2329	62405086.1929	22869875.206	105846368.298	52163496.5
Pig.17789.1	High	glutathione S-transferase alpha M14 [Sus scrofa] gene=Pig.17789	33	8	213	8	223	25.4	8.94	8676105222.45	4452949884.36	3929215250.8	8629374018.63	8090287542.95	5251675515.77	4791665343.17	4900195841.81	5468083383.0
MSTRG.24761_m.25850	High	dimethylaniline monooxygenase [N-oxide-forming] 1 [Sus scrofa] gene=MSTRG.24761	22	9	22	9	532	59.9	7.75	79486595.9469	65964416.3679	96572061.4042	87812086.9506	19649923.1659	55654107.5511	123595494.89	646691714.368	76737566.75
Pig.07295.1	High	PREDICTED: elongation factor 1-alpha 1 [Saimiri boliviensis boliviensis] gene=Pig.07295	22	8	51	8	462	50.1	9.01	579478822.3	397419452.645	474378803.128	309143425.426	226607064.834	425158582.036	188472082.946	367720451.039	355340055.5
MSTRG.22425_m.24323	High	cytosol aminopeptidase isoform X2 [Sus scrofa] gene=MSTRG.22425	39	6	72	1	210	22.8	6.55	226631553.796	215046226.886	172798791.218	165823833.387	200491104.327	132131481.922	143167892.314	167171927.966	187716736.0
MSTRG.8326_m.8180	High	malate dehydrogenase, cytoplasmic [Sus scrofa] gene=MSTRG.8326	21	8	33	8	430	47.2	9.83	443932986.319	126886199.872	264936425.006	100103129.773	120220901.365	325603236.618	138454998.364	143912505.291	511009259.0
Pig.13290.1	High	LOW QUALITY PROTEIN: pregnancy zone protein [Sus scrofa] gene=Pig.13290	8	9	31	9	1485	166.4	6.64	295704541.131	178516655.63	99716850.2958	174686012.78	109648054.154	154491375.791	96760915.6123	90503694.0786	80737724.5
Pig.05720.1	High	immunoglobulin lambda-chain, partial [Sus scrofa] gene=Pig.05720	55	4	49	2	126	13.2	6.49	41526708.6325	129429477.322	242933454.877	207361844.169	214802214.91	10089149.1903	137607504.873	121687394.39	4011023.75
Pig.11330.1	High	histone H4-like protein [Camelus ferus] gene=Pig.11330	36	7	138	7	148	16.5	11.52	3140561314.19	4063155524.3	4008073594.85	2949715556.76	3620919381.72	5048862506.79	2537772842.23	3964018147.35	4359959128.75
Pig.01634.1	High	glutathione S-transferase mu 2 isoform X1 [Sus scrofa] gene=Pig.01634	31	8	130	1	272	31.5	6.68	142245174.879	80589914.2814	42707019.9593	107132803.1	203535154.054	5523988.56376	136157497.309	46789787.8346	15934609.0
MSTRG.17620_m.18675	High	apolipoprotein-E [Sus scrofa] gene=MSTRG.17620	30	9	44	9	317	36.6	6.14	530632351.604	305376641.146	315221542.584	264891964.123	341365010.96	382166577.796	301729415.314	293158207.682	284422539.5
Pig.03219.1	High	dolichyl-diphosphooligosaccharide--protein glycosyltransferase 48 kDa subunit precursor [Sus scrofa] gene=Pig.03219	32	10	46	3	447	49.4	6.34	5911318.39105	2683536.73831	4525439.46186	0.0	0.0	2889829.87626	2623969.83166	5322214.19383	52177478.0
Pig.23919.1	High	L-xylulose reductase [Sus scrofa] gene=Pig.23919	34	6	37	6	244	25.6	7.84	603016677.214	339860486.971	443032650.392	164919535.821	200472318.762	327946607.843	316495227.176	565874474.241	575411702.0
Pig.00612.1	High	alcohol dehydrogenase class-3 [Sus scrofa] gene=Pig.00612	20	6	36	4	385	40.8	7.27	35150140.2201	79136112.1798	154402082.34	64047764.1343	94259618.75	93877244.8879	75573159.0482	104491790.689	197837745.0
Pig.14085.1	High	isopentenyl-diphosphate Delta-isomerase 1 isoform X2 [Sus scrofa] gene=Pig.14085	24	6	36	6	284	32.5	8.19	281881102.266	470771366.614	484128710.125	415873790.811	735574188.941	72361160.8224	543933014.942	717061405.758	93239694.75
Pig.05569.1	High	cathepsin B isoform X1 [Sus scrofa] gene=Pig.05569	20	6	24	6	396	43.4	7.33	272509165.093	205594150.208	147875102.176	129838305.674	138142667.114	185609276.291	141873396.717	155110975.577	375512341.5
Pig.02243.1	High	annexin A2 isoform X1 [Sus scrofa] gene=Pig.02243	29	8	46	8	339	38.6	7.31	219339019.716	240153394.33	257294346.587	203513202.287	338750402.468	309858044.831	282193508.213	178776792.11	148187625.0
Pig.17279.1	High	PREDICTED: citrate synthase, mitochondrial isoform X1 [Colobus angolensis palliatus] gene=Pig.17279	18	11	29	11	665	73.6	6.71	132585506.599	144446774.464	227364147.93	144570094.993	111661864.456	155995370.715	103198339.119	210364170.916	189725819.0
Pig.03854.1	High	endoplasmic reticulum resident protein 44 precursor [Sus scrofa] gene=Pig.03854	24	7	26	7	406	47.0	5.38	98160649.8296	61459843.8596	117255318.91	85300913.3751	97722819.243	140292805.473	106282129.603	86592413.8248	329853230.312
Pig.07617.1	High	glycerol-3-phosphate dehydrogenase [NAD(+)], cytoplasmic [Sus scrofa] gene=Pig.07617	26	8	31	7	349	37.7	6.46	585372180.798	391370611.154	472114628.078	465091370.407	436878215.838	501786871.864	664588138.862	511871211.572	643712534.0
Pig.05325.1	High	dihydropteridine reductase [Sus scrofa] gene=Pig.05325	34	7	67	7	243	25.7	7.83	693255660.553	395572973.864	420628089.998	575442849.324	704212200.237	434243746.101	522318502.499	477611917.14	489731097.0
Pig.05864.1	High	60S acidic ribosomal protein P0 [Sus scrofa] gene=Pig.05864	31	7	34	7	318	34.3	5.97	152379694.927	214587103.71	222671958.71	166094777.05	191390172.457	301520774.154	159635623.966	200812980.033	390580987.0
Pig.04480.1	High	hypoxanthine-guanine phosphoribosyltransferase isoform X1 [Sus scrofa] gene=Pig.04480	29	7	49	7	278	31.4	6.52	619194174.294	348791975.265	492584813.834	337216864.788	460781557.329	730250822.715	372428479.712	432739530.01	787844871.0
Pig.07811.1	High	40S ribosomal protein SA [Equus caballus] gene=Pig.07811	38	8	40	8	295	32.9	4.87	776638093.066	398953533.812	397432456.315	298833301.253	320403779.896	540650700.909	287838681.735	361908706.655	387099269.0
Pig.15631.1	High	ketohexokinase isoform X4 [Sus scrofa] gene=Pig.15631	32	9	47	9	343	37.3	5.86	304628354.082	125050436.167	194306854.873	232265812.051	218683588.73	268671536.533	241167402.868	182961972.0	206038607.0
Pig.16169.1	High	flavin reductase (NADPH) [Sus scrofa] gene=Pig.16169	35	6	47	6	206	22.2	6.86	218591858.494	304552652.089	348388954.107	214946656.551	111590751.584	176623197.813	313908275.224	271656921.147	252896319.25
MSTRG.43602_m.47556	High	ribonucleases P/MRP protein subunit POP1 [Sus scrofa] gene=MSTRG.43602	97	7	141	1	99	10.4	4.78	19327344.9913	11446460.0282	11090279.7746	0.0	0.0	0.0	0.0	9613336.72186	2895178.25
Pig.11602.1	High	cytochrome b-c1 complex subunit 2, mitochondrial [Sus scrofa] gene=Pig.11602	22	7	48	7	453	48.2	8.88	293429006.647	176394112.999	198865957.106	180686188.77	207490445.088	253108898.551	150557947.081	187564837.294	213643923.0
Pig.09201.1	High	NADPH--cytochrome P450 reductase isoform X1 [Sus scrofa] gene=Pig.09201	14	8	37	5	693	78.3	5.64	118457938.727	144510583.028	107989092.594	111159001.435	101047877.86	214269420.122	136431583.289	166571989.328	219438992.312
Pig.22179.1	High	heat shock protein HSP 90-alpha [Felis catus] gene=Pig.22179	16	11	48	11	733	84.7	5.01	444487131.124	401192700.556	374169989.722	166700079.708	112846064.691	291156708.602	251501192.869	335406669.181	251429254.0
Pig.02221.1	High	peptidyl-prolyl cis-trans isomerase B [Sus scrofa] gene=Pig.02221	44	10	88	10	216	23.8	9.41	815617567.422	728457275.302	808816974.297	628878079.678	763987884.498	1162211661.88	579857070.924	792687980.262	1034549695.5
Pig.12635.1	High	alcohol dehydrogenase [NADP(+)] isoform X1 [Sus scrofa] gene=Pig.12635	32	9	65	8	347	39.0	6.46	512559431.772	443726760.453	781336672.577	820654972.13	524163208.942	914226443.78	357720313.582	748766907.155	507803818.0
Pig.07037.1	High	UDP-glucuronosyltransferase 2A3 isoform X1 [Sus scrofa] gene=Pig.07037	13	6	41	5	537	61.1	7.31	101052601.165	70186623.7231	89240390.1383	127568703.864	189701971.344	146840186.713	160583672.934	125227531.859	303974538.0
Pig.08279.1	High	calmodulin isoform 3 [Fukomys anselli] gene=Pig.08279	32	5	81	5	149	16.8	4.22	225970481.766	593591975.836	662571182.406	465125768.342	579020028.28	761517554.862	571702177.706	569477901.114	685591690.75
Pig.09781.1	High	3-hydroxyacyl-CoA dehydrogenase type-2 isoform X1 [Sus scrofa] gene=Pig.09781	32	7	12	7	293	30.8	9.74	164851842.631	95418777.5759	48515733.2164	69770832.3315	22327205.7713	50038679.1811	28113365.1041	213520591.211	177123556.5
Pig.16508.1	High	vinculin isoform X2 [Sus scrofa] gene=Pig.16508	11	10	24	10	1134	123.7	5.76	301290781.025	228071645.749	187833499.786	175114137.087	216162270.268	271629460.24	253999760.063	166888606.824	256499266.75
Pig.18990.1	High	methyltransferase-like protein 7B [Sus scrofa] gene=Pig.18990	28	5	23	5	244	27.6	8.02	155409510.625	77879445.5911	25539891.3484	105560886.476	247066338.23	113480332.859	263828125.318	71606342.8827	271495339.0
Pig.04396.1	High	ADP/ATP translocase 2 [Bos taurus] gene=Pig.04396	39	10	49	2	298	32.9	9.77	52587056.6629	17361051.6887	34935210.7166	17607311.0625	12566623.14	29137786.8288	30226954.5726	52533274.8618	39325739.75
Pig.23670.1	High	ADP/ATP translocase 3 [Zalophus californianus] gene=Pig.23670	39	10	46	2	298	32.9	9.76	2654811.94573	30076159.4699	41976865.4567	19502291.908	0.0	31022037.2391	8381118.81347	38045740.0104	40258528.0
Pig.18725.1	High	prohibitin-2-like [Lynx pardinus] gene=Pig.18725	30	7	25	7	289	32.4	9.92	179113036.896	175180070.538	238176880.702	145931115.37	207785942.381	188722946.374	133092473.16	299260058.832	203285892.0
Pig.05005.1	High	macrophage mannose receptor 1 precursor [Sus scrofa] gene=Pig.05005	9	10	16	10	1374	156.9	6.73	166869642.459	229471803.6	182721013.194	166819504.279	156157448.163	267420281.584	129745115.414	127230203.005	115244240.5
Pig.08528.1	High	protein DJ-1 [Sus scrofa] gene=Pig.08528	43	6	48	6	189	19.9	6.79	392931352.361	267168470.628	313161470.155	206158307.949	322416263.608	304651973.111	302725201.075	350480685.445	331233425.5
Pig.11461.1	High	heat shock 70 kDa protein 1B [Sus scrofa] gene=Pig.11461	15	8	57	2	641	70.1	5.82	4119722.79269	0.0	24981182.348	35452357.6174	33864980.4133	0.0	52802637.6319	30361356.6385	56464548.0
Pig.16506.1	High	adenosine kinase isoform X1 [Sus scrofa] gene=Pig.16506	36	10	39	10	362	40.5	6.54	412984681.889	263175049.327	274407420.844	215865932.723	204156571.55	366078474.527	196867823.858	286798579.344	431636106.5
Pig.18626.1	High	PREDICTED: 14-3-3 protein epsilon isoform X1 [Ficedula albicollis] gene=Pig.18626	45	6	36	5	168	19.0	4.56	244031102.058	192241764.721	195904722.687	48379599.3386	89893649.7895	163916320.247	83689685.4891	185104071.927	249187796.0
Pig.07025.1	High	LOW QUALITY PROTEIN: UDP-glucuronosyltransferase 2B31 [Sus scrofa] gene=Pig.07025	17	9	86	5	531	61.2	8.73	103276767.619	532769536.786	454115849.821	636613006.973	152268740.767	336281750.084	637501624.631	751778966.372	230066653.0
MSTRG.9483_m.9764	High	PREDICTED: transcription factor E4F1 isoform X13 [Rousettus aegyptiacus] gene=MSTRG.9483	19	5	62	5	303	33.2	9.32	320968217.471	601359520.753	435154664.917	325476235.341	414750010.513	292276601.201	390302255.217	819862025.908	300130944.5
Pig.08787.1	High	aminopeptidase N isoform X2 [Sus scrofa] gene=Pig.08787	9	6	23	6	963	108.8	5.31	34345420.7295	52058300.4541	54402343.0146	72796953.2195	120923116.287	95570698.1842	159568274.601	73076066.2476	35320373.5
Pig.15753.1	High	Na+/K+ transporting alpha 1 polypeptide [Sus scrofa] gene=Pig.15753	17	8	28	8	579	63.8	5.47	94784054.7299	71939428.3135	63526517.1288	65619970.7086	80546598.4606	127210651.465	61018182.2021	82028946.56	170992884.5
Pig.05847.1	High	short-chain specific acyl-CoA dehydrogenase, mitochondrial precursor [Sus scrofa] gene=Pig.05847	19	7	59	7	412	44.7	7.72	215867955.102	351941046.773	465119594.713	311764470.238	414941967.88	342982370.304	276906966.721	461366315.603	298668639.0
Pig.08080.1	High	hypothetical protein DBR06_SOUSAS6310018, partial [Sousa chinensis] gene=Pig.08080	26	6	45	4	289	32.1	4.83	133435780.637	112723447.318	87842324.8899	91097801.0094	88408455.0934	145626594.099	80089876.4682	109458082.768	166504544.0
Pig.01492.1	High	carbonic anhydrase 2 [Sus scrofa] gene=Pig.01492	50	8	40	8	260	29.2	7.01	213122219.138	352541301.8	280304009.246	286102060.225	366297578.269	293822545.006	290084964.909	285566574.537	398610108.5
Pig.06449.1	High	LOW QUALITY PROTEIN: phosphoserine aminotransferase [Sus scrofa] gene=Pig.06449	32	10	60	10	360	39.3	8.1	361169669.924	549925268.611	573855588.359	465074260.59	543718241.22	388966217.25	628559826.713	596666840.173	385380502.875
Pig.02601.1	High	calnexin isoform X1 [Sus scrofa] gene=Pig.02601	16	7	19	7	593	67.6	4.63	301135014.907	354945727.464	312985376.151	204608883.625	170881093.946	370883249.384	317216309.771	215227381.684	300480692.0
Pig.11459.1	High	heat shock 70 kDa protein 1-like [Sus scrofa] gene=Pig.11459	12	6	75	1	641	70.3	6.35	34023835.8372	14443188.9933	25694588.1167	8285039.41881	11142971.5236	22057548.0178	13262237.0501	16533341.6914	7227587.0
Pig.05837.1	High	mevalonate kinase isoform X3 [Sus scrofa] gene=Pig.05837	21	6	42	6	366	39.5	6.98	82487063.5847	238100999.725	315106554.516	228781401.063	258170892.87	255822570.794	314538922.839	340802728.193	115992617.0
Pig.05703.1	High	D-dopachrome decarboxylase [Sus scrofa] gene=Pig.05703	53	7	72	7	118	12.9	6.07	515280674.314	948349606.145	928017020.565	906657369.065	1192658246.0	573191003.172	1152078010.67	977116124.27	674278451.719
Pig.03882.1	High	aldehyde dehydrogenase X, mitochondrial [Sus scrofa] gene=Pig.03882	19	7	65	5	517	57.3	6.28	32398192.6002	70277290.2459	42377135.8032	25343831.9291	44532495.9454	12753127.009	43480744.8314	113495763.182	66606449.25
Pig.01686.1	High	glycogen debranching enzyme [Monodon monoceros] gene=Pig.01686	9	12	31	12	1532	174.3	6.76	683399165.461	458696203.208	470926404.987	598659078.054	567572032.619	574242226.726	516319996.396	325504901.114	359685002.5
Pig.12536.1	High	copper transport protein ATOX1 [Sus scrofa] gene=Pig.12536	59	4	21	4	68	7.4	6.51	192632682.729	498755073.152	401791947.136	167276184.196	117815162.533	470107319.394	290133621.736	508433355.402	237499804.75
Pig.07033.1	High	UDP-glucuronosyltransferase 2C1 [Sus scrofa] gene=Pig.07033	17	8	44	4	532	60.9	8.03	8386872.20643	63303223.9936	72392127.2012	61667090.4425	55565980.836	32722531.897	47443417.0665	150449909.168	45571188.5
Pig.07794.1	High	xylulose kinase isoform X1 [Sus scrofa] gene=Pig.07794	15	5	14	5	566	61.6	5.95	56513253.4096	72300677.1294	55531388.6419	72957380.1961	58341421.1929	36701303.5023	48603816.0534	39572433.2725	36551021.0
Pig.20148.1	High	putative L-aspartate dehydrogenase [Sus scrofa] gene=Pig.20148	46	10	34	10	284	30.2	7.39	189666177.029	125589575.709	132871404.616	125480956.356	167326479.476	159905799.432	182312569.061	125452608.06	248462623.0
Pig.08252.1	High	spectrin beta chain, non-erythrocytic 1 isoform X1 [Sus scrofa] gene=Pig.08252	5	11	21	11	2364	274.3	5.58	305641707.427	361114760.454	384234826.44	334486241.372	287268695.222	264822553.38	396596174.05	377824034.397	239178441.75
Pig.15035.1	High	LOW QUALITY PROTEIN: T-complex protein 1 subunit theta [Sus scrofa] gene=Pig.15035	20	9	32	9	548	59.6	5.59	235651836.986	176626925.873	183331792.552	110436182.96	164999606.26	179415496.258	138473652.982	224333445.685	210477389.0
MSTRG.25641_m.26619	High	PREDICTED: 40S ribosomal protein S3 isoform X1 [Mandrillus leucophaeus] gene=MSTRG.25641	46	11	52	11	244	26.8	9.7	380741749.169	359893670.009	381540535.527	277303248.172	316253750.802	584996795.098	309723976.667	439277180.873	354645443.0
Pig.04379.1	High	plastin-3 isoform 1 [Homo sapiens] gene=Pig.04379	19	11	49	5	630	70.8	5.6	184056608.246	87642625.696	130720156.084	106864008.204	97024131.0773	103109499.768	119929673.783	93608171.1118	105051000.0
Pig.16622.1	High	40S ribosomal protein S5 [Pteropus alecto] gene=Pig.16622	41	6	27	6	204	22.9	9.72	261529778.732	298820452.592	172386711.193	106994822.797	128596472.757	225172838.363	144118904.642	219196305.94	206037080.0
Pig.17139.1	High	very-long-chain 3-oxoacyl-CoA reductase-B-like [Sus scrofa] gene=Pig.17139	26	7	28	7	325	36.0	9.25	27387506.1216	50097422.132	158706911.119	87945299.5226	30565578.4146	100731319.035	193736720.21	247994777.838	68522204.75
Pig.15477.1	High	inorganic pyrophosphatase [Sus scrofa] gene=Pig.15477	29	7	15	7	289	32.8	5.73	45622442.9014	65425100.6847	70991830.366	66641688.3706	75206674.8989	130670233.282	77154342.3774	73055220.6038	181347073.0
Pig.07095.1	High	3-hydroxyisobutyrate dehydrogenase, mitochondrial [Sus scrofa] gene=Pig.07095	19	4	40	4	336	35.4	7.9	357520652.529	269139328.746	324262863.079	263961416.253	328318799.389	268313788.265	263077282.46	328424325.983	241597626.0
Pig.16229.1	High	N-fatty-acyl-amino acid synthase/hydrolase PM20D1 isoform X1 [Sus scrofa] gene=Pig.16229	15	5	17	5	503	55.8	6.86	56124753.9036	109585994.628	59525973.7043	77732201.555	138179055.857	167970805.297	74252731.2991	121764850.78	176792518.0
Pig.08374.1	High	fibrinogen gamma chain precursor [Sus scrofa] gene=Pig.08374	17	6	47	6	438	49.6	6.4	506988612.46	272847319.056	178505467.182	414217737.009	205051856.789	254262167.41	230900401.735	198995508.871	201648345.75
MSTRG.11362_m.11749	High	heat shock 70 kDa protein [Sus scrofa] gene=MSTRG.11362	14	5	17	2	498	55.8	6.21	36534998.2702	28780764.3411	26462141.0859	20235201.9876	17238150.456	48413550.7827	21355843.7271	34517454.1702	103115212.0
Pig.10522.1	High	farnesyl pyrophosphate synthase precursor [Sus scrofa] gene=Pig.10522	20	6	24	6	421	48.6	6.46	156250085.294	176393784.45	146637852.081	134768676.784	143926483.45	67104218.4308	108197172.109	223571472.149	77730110.25
Pig.04322.1	High	alpha-actinin [Gallus gallus] gene=Pig.04322	30	9	23	4	342	37.6	9.89	11585675.2849	50152024.5734	38748261.5312	33094121.3474	29845407.9167	50108485.8069	26361532.6645	36561975.1958	23440474.0
Pig.13937.1	High	succinate--CoA ligase [ADP/GDP-forming] subunit alpha, mitochondrial isoform X1 [Sus scrofa] gene=Pig.13937	24	5	42	5	323	34.0	8.78	142153888.115	192535994.871	176698168.102	80867671.4424	84626121.5252	195623656.399	67318413.3382	259403159.738	217258663.0
Pig.11212.1	High	dehydrogenase/reductase SDR family member 11 [Sus scrofa] gene=Pig.11212	31	6	38	6	255	27.6	7.17	124247270.094	189139553.343	145551425.792	142275081.403	268502305.421	133199296.062	197550605.175	157391133.604	249619668.0
Pig.03223.1	High	dolichyl-diphosphooligosaccharide--protein glycosyltransferase 48 kDa subunit precursor [Sus scrofa] gene=Pig.03223	19	8	51	1	480	52.9	8.53	14663901.7198	9491145.1686	11548193.0737	10558679.0899	10438122.8946	14073558.9315	12581791.1838	10810606.7131	28330310.0
Pig.05781.1	High	LOW QUALITY PROTEIN: protein NipSnap homolog 1 [Sus scrofa] gene=Pig.05781	32	5	29	5	284	33.1	9.23	125286934.785	214458352.017	226716447.718	156001442.227	228143838.921	180925741.915	183791267.091	238638739.931	155175939.5
Pig.10219.1	High	60S ribosomal protein L12, partial [Sus scrofa] gene=Pig.10219	43	5	36	5	165	17.8	9.42	177543107.411	145906005.072	166477900.584	123363570.392	125835999.089	187662456.297	130228621.504	170755058.135	88578205.0
Pig.16083.1	High	LOW QUALITY PROTEIN: collagen alpha-3(VI) chain [Sus scrofa] gene=Pig.16083	4	11	16	11	3063	330.6	7.37	257212537.28	43896189.4683	60321123.1255	120872815.991	205219989.772	116996016.604	115514897.38	52170870.5632	104044900.5
Pig.03417.1	High	60S ribosomal protein L4 [Sus scrofa] gene=Pig.03417	24	7	33	7	389	44.3	10.98	45069666.1793	255296390.591	205881747.613	186506301.045	204092712.617	391958506.671	173395465.349	278703825.077	165351153.25
Pig.02947.1	High	adenylyl cyclase-associated protein 1 isoform X1 [Sus scrofa] gene=Pig.02947	15	6	17	6	463	50.0	7.5	122729568.967	96342284.4357	129638557.162	82567355.7598	97484712.1882	114991175.225	66976332.4633	120326325.313	160205509.5
Pig.04367.1	High	prostaglandin reductase 2 isoform X2 [Sus scrofa] gene=Pig.04367	20	5	38	5	333	36.4	5.64	71178077.2982	129001535.597	138428329.058	138235207.137	178105043.318	132441013.055	114061376.682	134322626.697	212040950.0
Pig.04393.1	High	membrane-associated progesterone receptor component 1 [Sus scrofa] gene=Pig.04393	42	6	51	6	194	21.6	4.7	549864472.276	424739906.726	441525500.275	346028713.473	342843060.103	530831227.128	391167327.528	367609372.571	417767951.0
Pig.11729.1	High	long-chain specific acyl-CoA dehydrogenase, mitochondrial precursor [Sus scrofa] gene=Pig.11729	13	5	32	5	430	47.9	7.39	214346613.667	360785863.428	273893056.938	319834344.05	446916263.795	364491808.206	419315106.432	334535794.0	190440451.938
Pig.08783.1	High	isocitrate dehydrogenase [NADP], mitochondrial [Sus scrofa] gene=Pig.08783	23	10	59	8	452	50.8	8.69	603758863.329	272932667.83	237512730.776	107013441.87	141321483.352	343032786.902	181412509.175	339411181.378	255554280.5
Pig.18635.1	High	glyoxalase domain-containing protein 4 [Sus scrofa] gene=Pig.18635	23	6	25	6	298	33.2	5.36	98340161.7928	166695240.099	189949748.198	88839421.2745	109268914.869	112781956.797	145978255.371	176889819.003	236403197.0
Pig.00200.1	High	bile salt export pump isoform X1 [Sus scrofa] gene=Pig.00200	6	8	31	8	1327	146.9	7.33	50321419.2072	68735450.0143	63847774.4127	150428594.705	63057846.5485	91152033.2975	101926894.409	125973940.615	120122288.0
Pig.05312.1	High	cytosolic beta-glucosidase [Sus scrofa] gene=Pig.05312	21	9	35	9	470	54.3	6.19	53921535.8236	169045882.251	145110099.565	155231727.77	112640237.008	207413636.451	185807062.205	146411631.902	199634306.0
Pig.20973.1	High	sterol-4-alpha-carboxylate 3-dehydrogenase, decarboxylating isoform X1 [Sus scrofa] gene=Pig.20973	22	7	28	7	441	49.2	8.5	202486773.167	87856017.1764	82959136.476	81380468.8841	130571744.228	97372520.8807	81979575.2804	136839922.214	43483881.9375
MSTRG.31625_m.34537	High	unnamed protein product, partial [Gulo gulo] gene=MSTRG.31625	12	8	11	8	907	102.4	5.34	58905977.035	93135221.684	71209971.7026	40207272.6821	49182451.7865	113473150.847	60050507.0017	87874733.27	219587122.75
Pig.02512.1	High	LOW QUALITY PROTEIN: ras GTPase-activating-like protein IQGAP2 [Sus scrofa] gene=Pig.02512	6	8	21	8	1603	183.6	6.25	20916209.2756	95469163.7923	95850141.0889	64655943.9573	97015947.1109	61238273.8458	83571059.6399	110362041.485	72184290.875
Pig.09648.1	High	acetyl-CoA acetyltransferase, cytosolic [Sus scrofa] gene=Pig.09648	22	7	33	7	397	41.3	7.23	254689207.288	265003560.287	270165946.335	165856230.684	252687839.618	124334424.771	232677757.891	249909028.818	113567178.125
Pig.07988.1	High	ATP synthase subunit d, mitochondrial [Sus scrofa] gene=Pig.07988	34	4	26	4	161	18.5	6.24	216272235.17	213644088.666	297372985.907	179708406.503	213488036.132	282405401.286	207688299.848	322011233.654	266841082.5
Pig.04594.1	High	dihydrolipoyl dehydrogenase, mitochondrial precursor [Sus scrofa] gene=Pig.04594	19	7	20	7	509	54.2	7.68	83829769.4919	55375141.8861	50978556.6257	10924160.1986	21751182.5111	174759967.986	43113126.4509	90945079.3964	197367372.0
Pig.23380.1	High	cytochrome P450 2C23-like [Sus scrofa] gene=Pig.23380	19	7	30	2	479	54.9	8.59	1872437.86948	0.0	43264831.4461	2576902.72945	0.0	4809884.03776	0.0	32871665.2283	65523287.5
Pig.19210.1	High	cofilin-1 [Sus scrofa] gene=Pig.19210	40	6	24	6	166	18.5	8.0	321992931.856	180644633.748	230245932.09	119412579.956	122658882.705	256300267.529	183008349.969	205978063.4	174879318.0
Pig.05495.1	High	T-complex protein 1 subunit beta [Sus scrofa] gene=Pig.05495	16	6	15	6	535	57.4	6.54	16239067.5058	92845757.8227	48157876.854	62882089.4867	55246908.1553	76878592.2648	59592068.3149	34479222.1766	77441334.0
Pig.09196.1	High	heat shock protein beta-1 [Sus scrofa] gene=Pig.09196	32	6	40	6	207	22.9	6.7	102613728.105	154227103.867	204941596.392	373680992.597	263567618.491	142859749.74	330564486.456	227528658.846	110101709.5
Pig.18671.1	High	profilin-1 [Sus scrofa] gene=Pig.18671	29	5	46	5	201	21.4	9.55	329935980.231	779832510.648	758742054.832	521030413.03	549564595.463	746008000.213	530889931.895	692889764.439	708478386.75
Pig.14293.1	High	sulfide:quinone oxidoreductase, mitochondrial [Sus scrofa] gene=Pig.14293	17	7	37	7	528	58.1	9.32	286669239.949	162297104.005	181049169.864	164756237.934	207996836.009	220190461.761	154456408.994	179945747.072	202355469.0
Pig.12990.1	High	dimethylaniline monooxygenase [N-oxide-forming] 5 [Sus scrofa] gene=Pig.12990	19	8	16	8	533	60.5	8.16	42602746.6084	27343087.4388	61579208.4633	17324875.0333	2140441.30159	191825783.629	37312710.1029	145534758.853	220899373.0
Pig.11696.1	High	NADH-ubiquinone oxidoreductase 75 kDa subunit, mitochondrial [Sus scrofa] gene=Pig.11696	12	7	25	7	727	79.5	6.1	100355631.481	77616040.4206	102151911.95	126588935.467	103648463.949	165625297.341	98177940.8809	98968923.7108	183636810.0
Pig.04850.1	High	annexin A4 [Sus scrofa] gene=Pig.04850	23	6	13	6	333	37.2	5.72	53899508.5816	65557796.5958	62495511.8541	71679108.0096	135055390.279	45426405.1216	52201359.3354	51242804.4972	66837914.0
Pig.18075.1	High	rab GDP dissociation inhibitor alpha isoform X1 [Sus scrofa] gene=Pig.18075	14	5	29	2	447	50.5	5.14	21761654.9117	2230622.72199	8432353.27641	2787175.55113	2969634.98354	9538623.96507	0.0	0.0	23947298.0
MSTRG.29627_m.31860	High	nucleoside diphosphate kinase B [Sus scrofa] gene=MSTRG.29627	18	6	54	5	359	38.3	10.2	374259465.004	428957931.828	438395678.926	319136150.662	259049978.84	480479066.007	285830673.71	451551487.828	447503972.0
Pig.06819.1	High	acyl-CoA-binding protein [Sus scrofa] gene=Pig.06819	57	4	57	4	87	9.9	8.28	239783539.227	509183023.973	620617319.515	519081157.812	696492532.254	870857047.046	600019693.729	652300024.493	397360296.0
Pig.13613.1	High	glutathione S-transferase kappa 1 [Sus scrofa] gene=Pig.13613	23	4	24	2	226	25.6	7.93	20807900.225	145542532.965	153666594.457	153971855.354	76342247.7674	117809946.881	149229033.344	191973019.072	60477799.0
Pig.20054.1	High	trans-1,2-dihydrobenzene-1,2-diol dehydrogenase [Sus scrofa] gene=Pig.20054	24	7	48	7	335	36.5	6.77	221426338.968	215677728.981	191627614.519	344121477.117	284689327.4	274174769.225	299839905.463	365522752.824	258772251.0
Pig.00058.1	High	10 kDa heat shock protein, mitochondrial [Acinonyx jubatus] gene=Pig.00058	53	6	150	6	102	10.9	8.92	2447269373.88	3866422824.65	3393009295.32	3262612720.98	2563962368.92	3265452758.68	2996290232.58	3170911588.03	2420759902.94
Pig.04287.1	High	C-1-tetrahydrofolate synthase, cytoplasmic isoform X2 [Sus scrofa] gene=Pig.04287	11	9	21	9	1014	109.7	7.93	245755314.909	235243224.694	144895556.657	85993011.2833	84067971.8853	227664014.048	102445868.391	253427187.663	144011124.0
Pig.11573.1	High	S-adenosylmethionine synthase [Sus scrofa] gene=Pig.11573	23	6	37	6	396	43.6	6.07	122429867.512	418362692.272	404415540.186	408316409.771	92720792.4122	55058000.8528	369279963.095	191452998.144	83796029.75
Pig.09735.1	High	RecName: Full=Proteasome activator complex subunit 1; AltName: Full=Proteasome activator 28 subunit alpha; Short=PA28a; Short=PA28alpha gene=Pig.09735	31	7	31	7	249	28.6	6.02	143821234.636	166793450.221	213592823.216	105053988.341	166670047.47	159637339.17	148638970.877	181494237.896	145227346.625
Pig.12061.1	High	thioredoxin-dependent peroxide reductase, mitochondrial [Sus scrofa] gene=Pig.12061	24	5	42	5	259	28.3	7.62	634991757.078	123668152.365	220014143.992	731696073.561	822893496.744	862760997.09	752463516.747	302302678.982	249492193.0
Pig.13616.1	High	glutathione S-transferase kappa 1 [Sus scrofa] gene=Pig.13616	22	4	27	2	226	25.5	9.63	73219669.5088	101552372.636	99162540.3867	53626848.7784	29486879.7079	39494838.1216	40042234.8217	881102.642345	58515271.0
Pig.07935.1	High	citrate lyase subunit beta-like protein, mitochondrial isoform X1 [Sus scrofa] gene=Pig.07935	22	5	10	5	341	37.5	8.88	16657237.3945	51505103.8039	53453126.359	26938335.4705	50026008.4454	32671765.0773	39580963.2589	71580910.7219	33195969.25
Pig.13952.1	High	ATP synthase subunit O, mitochondrial precursor [Sus scrofa] gene=Pig.13952	30	4	25	4	213	23.4	9.96	177713999.72	123989131.81	162696323.371	124591562.123	112387528.181	206109121.772	131615676.61	237844986.129	126641148.5
Pig.13016.1	High	hydroxyacid oxidase 2 isoform X1 [Sus scrofa] gene=Pig.13016	24	7	25	6	353	38.9	7.84	103285859.2	236469512.59	262969305.183	199438501.783	291217331.045	182614651.666	207505094.437	210023763.997	59203260.75
Pig.20288.1	High	glutaryl-CoA dehydrogenase, mitochondrial isoform X1 [Sus scrofa] gene=Pig.20288	16	5	30	5	431	47.7	7.84	38949029.4016	101954110.243	93475110.9019	57301367.6722	75855138.0859	77393533.8253	71450455.7528	114008710.645	105344017.0
Pig.22737.1	High	cytochrome P450 2E1 isoform X1 [Sus scrofa] gene=Pig.22737	18	6	67	4	405	46.7	6.84	94725192.4501	211190489.299	169321781.357	336514808.476	279851521.94	302251693.091	286643416.465	400526258.949	390966680.625
Pig.05875.1	High	endoplasmic reticulum resident protein 29 [Sus scrofa] gene=Pig.05875	31	6	30	6	261	29.2	7.36	80865939.6349	107037563.471	110324136.999	103522465.678	90147508.5454	164131638.065	100020646.74	106494633.427	225647296.0
Pig.15017.1	High	ATP synthase subunit gamma, mitochondrial isoform X1 [Sus scrofa] gene=Pig.15017	21	6	46	6	297	32.9	9.39	332601417.553	174418129.562	229758842.496	208774358.0	181485310.845	211995798.165	233512405.257	252758060.549	231165501.0
Pig.06843.1	High	hypoxia up-regulated protein 1 isoform X5 [Sus scrofa] gene=Pig.06843	11	8	13	8	1000	111.4	5.22	26403089.8146	21925970.8377	82738090.6904	42806092.1733	48717906.6683	94179908.2518	82340878.5487	123544905.188	34995300.0
Pig.11323.1	High	PREDICTED: uncharacterized protein LOC102911453 [Peromyscus maniculatus bairdii] gene=Pig.11323	36	5	69	2	126	13.9	10.32	379057580.252	250158878.47	120617475.602	170125358.285	162239655.161	269991937.849	110453624.169	178025698.97	284640076.0
Pig.07255.1	High	PREDICTED: 60S ribosomal protein L9 [Chlorocebus sabaeus] gene=Pig.07255	34	4	23	4	192	21.9	9.95	54621308.6458	102614056.499	88763297.3543	80451019.8414	79429204.6623	154887356.938	105565063.44	108159863.347	65804725.0
Pig.01878.1	High	amine oxidase [flavin-containing] A [Sus scrofa] gene=Pig.01878	13	5	21	4	527	59.8	8.19	42529211.5476	48456501.7749	25617854.1562	37680883.5881	27117409.99	25853187.215	27312345.0523	29154442.6679	30403090.5
Pig.15752.1	High	Na+/K+ transporting alpha 1 polypeptide [Sus scrofa] gene=Pig.15752	15	5	26	5	433	48.0	5.99	162897425.619	90956015.1519	70232563.2868	105925790.207	103618405.029	99008946.8117	85206537.8424	87374494.2738	128765775.5
Pig.12652.1	High	40S ribosomal protein S8 [Homo sapiens] gene=Pig.12652	30	5	24	5	208	24.2	10.32	75141245.9266	99371016.2244	109598629.906	86737781.3712	98043837.0648	132729173.85	91287689.5382	131720140.22	141778388.0
MSTRG.28863_m.30878	High	eukaryotic translation initiation factor 5A-1 isoform X1 [Carlito syrichta] gene=MSTRG.28863	13	2	21	2	278	30.0	6.7	60375160.5199	84130294.2887	73114276.5373	12192786.6403	9660539.43781	112824805.882	39808185.2384	93149392.3873	78221777.5
Pig.14096.1	High	hypothetical protein Celaphus_00007639, partial [Cervus elaphus hippelaphus] gene=Pig.14096	24	4	47	1	160	17.5	5.53	9065640.97098	40473984.7581	2481803.18382	0.0	77608395.0086	39130643.7993	83070581.3196	72370233.6264	241038752.0
Pig.10548.1	High	T-complex protein 1 subunit gamma [Sus scrofa] gene=Pig.10548	18	8	24	8	545	60.6	6.86	285479657.826	291639619.126	198538216.423	224423481.937	243003643.417	226774602.095	173450724.56	202879607.632	137913197.5
Pig.01583.1	High	F-actin-capping protein subunit alpha-1 [Sus scrofa] gene=Pig.01583	26	5	7	4	307	35.4	6.09	15847008.7175	55650098.6291	43187600.4851	37363804.6693	35349843.1139	32687614.3322	27964029.0823	53572976.1358	66923428.5
Pig.16121.1	High	delta(3,5)-Delta(2,4)-dienoyl-CoA isomerase, mitochondrial [Sus scrofa] gene=Pig.16121	26	7	19	7	322	35.5	8.02	101484885.126	86089657.8413	100961810.634	81887802.8918	102467330.731	58139179.4608	45818012.5034	96866847.4491	150550427.5
Pig.19971.1	High	dipeptidyl peptidase 3 isoform X1 [Sus scrofa] gene=Pig.19971	8	4	11	4	733	82.0	5.21	29924318.6597	19726428.1165	22529247.8004	9258747.65936	20280762.3087	24814442.2306	6148276.09573	21596439.029	51465838.0
Pig.03736.1	High	collagen alpha-1(XIV) chain isoform X1 [Sus scrofa] gene=Pig.03736	5	6	20	6	1794	193.6	5.47	236410753.494	141373945.662	123544414.439	108377674.622	151867254.385	128183466.334	144688596.27	124289951.435	340275592.5
Pig.18680.1	High	complement component 1 Q subcomponent-binding protein, mitochondrial [Sus scrofa] gene=Pig.18680	17	3	10	3	281	31.0	4.77	31029834.1784	35099029.3606	56910118.2053	12760556.312	10459081.2675	55208480.109	20501023.802	60766944.9951	37924318.0
Pig.20072.1	High	60S ribosomal protein L18 [Bos taurus] gene=Pig.20072	35	6	40	6	188	21.5	11.69	459453004.116	144830339.024	163857773.794	118979193.645	118099505.521	261998229.45	88630196.5755	209572065.423	100491387.0
Pig.23544.1	High	IgG heavy chain precursor [Sus scrofa] gene=Pig.23544	6	3	53	1	639	68.8	9.06	0.0	23207026.0313	28629344.9717	13141605.8104	4531012.43792	0.0	9947974.46541	9121431.37771	809755.125
Pig.01964.1	High	retinol-binding protein 4 isoform X1 [Sus scrofa] gene=Pig.01964	20	4	7	4	251	28.6	6.99	57808487.7041	39892402.5821	26630302.744	24995925.315	21222559.2542	31930625.2088	30767646.2484	41862473.537	120258642.0
Pig.22670.1	High	cytochrome P450 4A24 isoform X2 [Sus scrofa] gene=Pig.22670	14	7	26	3	504	57.3	9.25	147233454.014	136651096.948	63901146.0739	30739511.6672	23606441.0992	120269053.507	50667812.5741	172985817.602	76887370.0
Pig.12553.1	High	T-complex protein 1 subunit epsilon [Sus scrofa] gene=Pig.12553	7	3	25	3	541	59.6	5.91	94853534.3542	28510885.9155	49943665.0986	45434370.2423	43997465.7788	17994830.5232	44609862.4231	48807384.0108	55415355.5
Pig.10539.1	High	RecName: Full=Prelamin-A/C; Contains: RecName: Full=Lamin-A/C; Flags: Precursor gene=Pig.10539	11	7	19	7	664	74.2	7.18	183185845.357	67427040.6645	91384380.2789	45258394.4302	102831540.421	101617932.246	44142034.3128	83084629.3332	87749294.5
Pig.09515.1	High	adipocyte plasma membrane-associated protein [Sus scrofa] gene=Pig.09515	12	7	27	7	501	55.6	9.29	253387043.61	149252380.788	163122023.211	138950393.016	164560328.037	228550237.319	154303788.379	107634359.695	243618407.0
Pig.02419.1	High	Ribose-phosphate pyrophosphokinase 1, partial [Bos mutus] gene=Pig.02419	20	5	9	2	318	34.8	6.98	50074213.9089	30340154.7258	15510505.8745	20814850.8013	19906171.7327	18876921.6844	25284774.5051	35128956.595	24951516.75
Pig.11429.1	High	spliceosome RNA helicase DDX39B isoform X1 [Sus scrofa] gene=Pig.11429	14	6	18	6	508	57.5	5.88	47918966.1392	116892934.641	99859992.8043	35013761.0271	47703550.746	134282749.884	34249514.0191	98459901.659	93383038.5
Pig.08440.1	High	PREDICTED: proteasome subunit alpha type-6 [Saimiri boliviensis boliviensis] gene=Pig.08440	29	6	23	6	246	27.4	6.76	316184410.92	142482632.291	143872323.706	108223004.079	117848712.159	190366081.201	117221957.153	128505747.969	134477255.25
Pig.01098.1	High	40S ribosomal protein S3a isoform 1 [Homo sapiens] gene=Pig.01098	21	5	14	5	264	29.9	9.73	241601296.433	90596282.1526	99936687.9879	143144121.485	114273585.608	219978956.904	61864577.1685	59947109.4402	173164670.875
Pig.02231.1	High	serine beta-lactamase-like protein LACTB, mitochondrial [Sus scrofa] gene=Pig.02231	11	5	20	5	556	61.8	8.85	47354516.0493	67949752.5183	53987892.6802	45442736.1256	64053339.1817	27865513.8662	61127646.9126	93891400.8876	45361411.5
Pig.00658.1	High	hydroxyacyl-coenzyme A dehydrogenase, mitochondrial precursor [Sus scrofa] gene=Pig.00658	16	5	40	5	412	44.1	9.23	107401496.171	261269907.545	283627401.539	189909271.879	163907303.621	282563862.995	237989507.484	415863451.929	1119182949.5
Pig.01581.1	High	rho-related GTP-binding protein RhoC isoform X1 [Sus scrofa] gene=Pig.01581	25	4	11	4	202	22.8	6.11	40244281.9003	35634322.8767	49788177.1346	20920736.7943	13011403.0519	51761546.4815	23972049.3236	41808942.8776	108504448.0
Pig.13554.1	High	60S ribosomal protein L10a [Rattus norvegicus] gene=Pig.13554	21	4	7	4	217	24.8	9.94	196876109.989	61475492.0579	58617388.4761	43124669.8884	77139587.7364	81207361.6879	62993343.3958	81980029.3447	118119518.5
Pig.06008.1	High	ribose-phosphate pyrophosphokinase 2 isoform X2 [Trichechus manatus latirostris] gene=Pig.06008	19	5	13	2	318	34.8	6.61	31352455.5512	27507679.3718	18377600.7571	16915339.3112	12404958.6206	29534842.2401	17136493.8846	22044387.1256	41082068.5
Pig.08483.1	High	glutaredoxin-1 [Sus scrofa] gene=Pig.08483	27	4	38	4	106	11.8	8.18	440933261.575	397903152.084	370080409.845	329765957.842	314392594.425	462170700.742	410533622.377	311888549.341	372875460.0
Pig.20808.1	High	transaldolase [Sus scrofa] gene=Pig.20808	14	4	25	2	353	38.7	7.21	34094342.5723	32548797.6988	37939870.0512	27564298.5777	35477021.4884	52996749.6122	41108783.2391	27214565.4667	56732232.0
Pig.09925.1	High	proteasome subunit alpha type-1 [Otolemur garnettii] gene=Pig.09925	32	6	8	6	263	29.5	6.61	69281531.3282	65395866.7948	73815623.0355	55021327.7472	60708275.2872	78208300.0562	46045445.1484	71147444.9363	117271270.5
Pig.04878.1	High	sepiapterin reductase [Sus scrofa] gene=Pig.04878	21	5	30	5	266	28.8	7.74	341654536.518	303371527.829	208313342.644	280101551.601	270777269.337	247103883.454	172557331.916	365905762.837	515035784.125
Pig.01361.1	High	alpha-aminoadipic semialdehyde synthase, mitochondrial isoform X1 [Sus scrofa] gene=Pig.01361	7	5	19	5	926	101.9	6.87	466659697.081	251353951.176	232459662.502	229173632.898	260585438.391	264351316.133	303183953.845	247770624.586	49435284.0
MSTRG.8484_m.8243	High	T-complex protein 1 subunit eta [Sus scrofa] gene=MSTRG.8484	17	8	14	8	543	59.4	7.15	79474463.9041	30918926.8413	37173102.634	31027490.8195	26754131.0235	36055397.3597	31218908.2652	39517699.0655	88060776.75
Pig.08375.1	High	fibrinogen alpha chain isoform X1 [Sus scrofa] gene=Pig.08375	6	5	28	5	924	101.0	6.3	74111971.919	211657249.38	141240874.043	297835548.772	151643112.933	133980472.723	148104904.566	120488642.481	99118532.0
Pig.04450.1	High	apoptosis-inducing factor 1, mitochondrial [Sus scrofa] gene=Pig.04450	12	6	20	6	613	66.8	9.31	599540058.528	236733355.903	308820685.485	248738901.479	264112853.113	355752666.619	281760542.427	335982309.566	136724577.0
Pig.12365.1	High	guanidinoacetate N-methyltransferase isoform X3 [Sus scrofa] gene=Pig.12365	18	3	21	3	273	30.0	6.84	114441029.987	53783978.1038	64952360.3346	108883634.361	131422682.454	75900337.6181	86257605.5403	66142014.4429	186055092.5
Pig.04029.1	High	40S ribosomal protein S12, partial [Tupaia chinensis] gene=Pig.04029	40	5	17	5	132	14.5	7.21	143594779.651	60831255.1952	68791285.9406	95285119.0271	66072843.0207	148093011.004	63312290.6494	73459673.4844	130777887.0
Pig.10648.1	High	coatomer subunit alpha isoform X1 [Sus scrofa] gene=Pig.10648	5	6	26	6	1233	139.3	7.59	143623760.951	92291532.9441	92549292.0456	50846588.7269	45526680.0133	102849394.376	23132923.337	75206107.4867	94291966.5
Pig.03775.1	High	hydroxysteroid dehydrogenase-like protein 2 [Sus scrofa] gene=Pig.03775	16	5	11	5	445	48.2	8.18	23289374.6066	59652029.8644	45073260.3379	20232206.6027	20235554.1245	19687020.893	21999315.6344	76659005.5134	96316901.0
Pig.13717.1	High	beta-glucuronidase precursor [Sus scrofa] gene=Pig.13717	13	7	24	7	652	74.7	6.61	66934800.4902	82206883.9439	83841489.6369	105877839.238	68578502.0542	133319504.332	55157637.718	84695029.7809	142912701.25
Pig.03272.1	High	glycine dehydrogenase (decarboxylating), mitochondrial [Sus scrofa] gene=Pig.03272	9	6	16	6	1024	113.1	7.09	48252569.6549	85004245.1469	130902289.827	53252809.6075	41048458.1001	29387846.0491	48485226.4643	105260978.082	41358049.25
Pig.05011.1	High	vimentin isoform X1 [Sus scrofa] gene=Pig.05011	10	5	26	2	523	59.0	5.35	32809043.6779	74965987.5363	69503312.1234	63564827.1851	121009156.899	77473146.6767	43542133.2577	57383884.8712	36839212.0
MSTRG.26878_m.27791	High	Vimentin [Myotis brandtii] gene=MSTRG.26878	19	5	26	2	284	33.2	4.83	103277934.831	60215526.9479	71208012.8289	49128385.841	89582870.5039	82381709.7731	49297638.2828	47329313.9946	102869526.0
Pig.00640.1	High	3-hydroxybutyrate dehydrogenase type 2 [Sus scrofa] gene=Pig.00640	34	5	25	5	180	20.0	9.29	88863253.9026	357233849.071	332842501.08	114231818.136	313383680.609	362464586.474	137731017.65	409847386.736	115731398.0
MSTRG.37911_m.42932	High	LOW QUALITY PROTEIN: annexin A6 [Sus scrofa] gene=MSTRG.37911	37	5	34	4	140	16.1	7.99	215995035.561	142648343.199	153686914.677	193751535.69	208389068.249	328203221.992	189846632.823	129016719.17	224042411.0
Pig.14448.1	High	puromycin-sensitive aminopeptidase [Sus scrofa] gene=Pig.14448	11	10	13	10	921	103.6	5.78	217164255.593	208961921.871	210555004.21	177530852.118	202476991.307	303456341.133	193154727.379	269095483.05	199332810.5
Pig.01592.1	High	ATP synthase F(0) complex subunit B1, mitochondrial [Sus scrofa] gene=Pig.01592	20	5	25	5	256	28.6	9.47	361500838.714	210883297.98	231098708.807	167778349.977	171240033.208	226412453.501	182026386.415	217932474.441	227008152.25
Pig.14438.1	High	proteasome subunit beta type-3 [Sus scrofa] gene=Pig.14438	24	4	17	4	205	23.0	6.04	38182881.8903	77034533.634	80858915.8746	42843975.8755	52044746.9793	74437782.9454	34832088.2868	88144409.9977	103382269.0
Pig.18070.1	High	filamin-A isoform X10 [Sus scrofa] gene=Pig.18070	4	7	19	6	2627	278.5	6.14	24525112.2399	30100421.9604	37612122.0868	23466606.1927	51412002.3402	60165943.4966	20821800.6533	26879782.8717	24973633.5
Pig.11849.1	High	peroxisomal sarcosine oxidase isoform X1 [Sus scrofa] gene=Pig.11849	17	5	17	5	393	44.2	8.0	18714114.3694	165128487.608	89232784.3926	46664212.2742	89468342.2694	93837812.0482	142739940.877	113306757.38	97244094.0
Pig.08605.1	High	agmatinase, mitochondrial isoform X2 [Sus scrofa] gene=Pig.08605	15	6	42	6	342	36.2	6.52	351497352.118	122692043.676	159539761.576	190945324.327	230334804.739	345014771.892	142807317.31	241932281.077	586805713.0
Pig.10686.1	High	heterogeneous nuclear ribonucleoprotein F [Sus scrofa] gene=Pig.10686	14	4	9	2	414	45.6	5.5	40501160.6007	87944502.7567	30754380.6429	111418218.606	4983861.67118	48258919.3241	21432294.6062	88598307.3071	137134338.0
MSTRG.28574_m.29106	High	serine hydroxymethyltransferase, cytosolic [Sus scrofa] gene=MSTRG.28574	48	5	37	4	116	12.4	5.5	183077309.289	232350113.415	281655256.504	182172680.996	181334277.426	279175229.122	212502118.258	349915431.855	225450890.75
Pig.20849.1	High	coronin-1B [Sus scrofa] gene=Pig.20849	12	5	19	5	489	54.1	6.42	4323575.27262	84213628.489	77258918.2405	47341131.4071	52495970.5476	81657781.7324	45027697.5766	72397417.7186	112502791.0
Pig.15556.1	High	proteasome subunit alpha type-2 [Marmota flaviventris] gene=Pig.15556	18	2	8	2	234	25.9	7.43	0.0	27021963.2641	16601189.2549	0.0	10897547.1218	10577197.927	6152542.26285	12741267.797	20327864.0
Pig.05849.1	High	malectin [Sus scrofa] gene=Pig.05849	24	5	17	5	289	32.2	5.43	87665408.6243	73129593.0265	71291978.6015	36532424.5187	55790591.0696	123456774.004	40434678.2755	55685661.2948	139905558.0
Pig.13510.1	High	lactoylglutathione lyase [Sus scrofa] gene=Pig.13510	47	6	28	6	184	20.7	5.44	64508305.1781	119330494.436	216298072.17	295470921.395	283611763.783	266144780.221	172523952.293	157123258.019	262291506.0
Pig.11312.1	High	hypothetical protein CB1_000595006 [Camelus ferus] gene=Pig.11312	35	4	59	1	126	13.9	10.32	97596901.2714	133701921.045	61926227.1205	78577617.079	92983858.0143	109744832.375	50495329.3975	83895777.6557	129576760.0
Pig.05097.1	High	heterogeneous nuclear ribonucleoprotein K [Sus scrofa] gene=Pig.05097	14	5	14	5	463	50.9	5.47	60433820.3223	178166868.804	166184070.99	86034042.1266	109731986.41	209212181.45	105329724.84	147692732.2	156406557.0
Pig.09649.1	High	T-complex protein 1 subunit alpha [Sus scrofa] gene=Pig.09649	13	7	19	7	556	60.3	5.99	92988237.4476	109376015.917	102096399.0	88403387.351	85839452.3916	112928028.719	82495279.4789	119713837.914	125296645.0
Pig.21650.1	High	elongation factor 1-delta isoform X1 [Sus scrofa] gene=Pig.21650	9	5	19	5	637	69.7	6.74	214007289.475	216061922.949	226052322.914	125059343.426	135102309.678	250195643.029	148810491.376	161028348.388	245835169.0
Pig.18374.1	High	histone H2A type 2-A-like [Sus scrofa] gene=Pig.18374	20	3	97	1	173	18.8	11.28	504800583.973	1274448390.36	281406192.453	457052759.951	354049104.042	751965506.096	229410240.568	524650435.778	161175500.0
Pig.10635.1	High	transgelin-2 [Sus scrofa] gene=Pig.10635	20	3	23	3	199	22.4	8.25	46911099.7608	72622833.9535	62472104.7702	41808232.0916	58900476.0536	82295656.4753	52641689.7299	50103404.6961	50154376.0
Pig.03407.1	High	very-long-chain (3R)-3-hydroxyacyl-CoA dehydratase 3 [Sus scrofa] gene=Pig.03407	22	6	27	6	362	43.2	9.2	104339692.131	112304091.149	123798281.917	129535000.984	154641645.896	130518691.443	125471350.3	148270200.47	142950445.5
Pig.15465.1	High	pterin-4-alpha-carbinolamine dehydratase isoform X1 [Sus scrofa] gene=Pig.15465	30	3	47	3	102	12.4	10.26	168986728.826	268078349.68	370326742.214	467388414.282	567272244.656	343518736.874	509038411.36	320866077.215	357041112.0
Pig.01489.1	High	carbonic anhydrase 1 [Sus scrofa] gene=Pig.01489	22	4	14	4	261	29.0	7.21	26988152.2591	94341649.345	39203072.3093	56681950.8456	53502346.4071	35081949.2167	103498800.67	21960532.8624	33225337.25
Pig.05656.1	High	transmembrane emp24 domain-containing protein 7 precursor [Sus scrofa] gene=Pig.05656	25	5	19	5	225	25.3	6.68	163362109.078	110520258.446	66283311.2215	82843589.2859	76508100.3678	149801743.947	144995237.469	73114169.3627	147782460.0
Pig.18575.1	High	keratin, type I cytoskeletal 10 isoform X1 [Sus scrofa] gene=Pig.18575	9	6	28	5	613	62.6	5.03	38120566.698	64188340.1696	82471464.5908	66468070.01	126317469.948	105961324.562	151110203.589	81327314.7487	37052213.5
Pig.11649.1	High	LOW QUALITY PROTEIN: myosin-11 [Sus scrofa] gene=Pig.11649	2	3	3	1	1935	222.9	5.4	6528911.2442	0.0	8462141.99204	0.0	16529989.2912	0.0	0.0	0.0	0.0
MSTRG.15142_m.16222	High	podocan [Sus scrofa] gene=MSTRG.15142	7	7	23	7	1142	125.8	6.65	95582374.9904	70413357.9736	222690418.0	87340796.9623	61793804.0124	82863852.6256	199756893.064	237782197.012	155553024.25
Pig.11752.1	High	acyl-CoA synthetase short-chain family member 3, mitochondrial isoform X1 [Sus scrofa] gene=Pig.11752	8	4	14	4	663	72.3	8.94	129028906.416	68288479.6654	91715920.5572	83590226.4956	62415643.8061	98724483.795	48351066.527	43913070.2398	109715600.5
Pig.07243.1	High	phosphoglucomutase-2 [Sus scrofa] gene=Pig.07243	15	8	30	8	624	69.6	6.37	56040804.2432	146035715.887	130060829.065	150577167.14	130943471.575	133789929.806	131878962.984	108880923.231	41222328.5
Pig.02761.1	High	uricase precursor [Sus scrofa] gene=Pig.02761	23	6	20	6	298	34.2	8.12	51550282.6944	76543130.0435	165201717.693	120635202.45	169012501.753	119746846.527	149171585.256	130153919.122	49456306.5
Pig.16708.1	High	PREDICTED: 40S ribosomal protein S13 [Equus asinus] gene=Pig.16708	29	6	37	6	204	23.1	10.36	174796100.721	204970631.252	217522617.986	170738022.354	214853970.036	294313650.186	165130861.134	198809999.132	205336798.0
Pig.12552.1	High	carboxymethylenebutenolidase homolog isoform X1 [Sus scrofa] gene=Pig.12552	23	5	38	5	235	27.1	6.95	78700031.8657	244737148.569	185658978.16	237346871.248	262608421.459	94032741.2719	190602576.85	275137227.762	157312975.5
Pig.22422.1	High	IgA heavy chain constant region, partial [Sus scrofa] gene=Pig.22422	14	3	13	3	324	35.2	5.49	19163176.4652	58674507.391	251260549.279	754539737.263	522021544.219	19774489.9162	383595024.41	27476853.0327	4201262.75
Pig.01337.1	High	EBNA-2 co-activator variant, partial [Homo sapiens] gene=Pig.01337	7	4	11	4	767	84.6	8.7	36056119.8903	63364459.7763	59573879.6347	57724187.5036	27539297.0526	84210020.8671	51796105.1233	34769333.2136	65302268.5
Pig.05250.1	High	aldehyde dehydrogenase family 8 member A1 [Sus scrofa] gene=Pig.05250	14	4	5	4	484	53.1	6.99	4330191.52557	25380748.3297	36126912.4474	0.0	18235383.2253	26967217.6205	32351651.8564	67248990.1425	81793453.0
Pig.08551.1	High	LOW QUALITY PROTEIN: 6-phosphogluconate dehydrogenase, decarboxylating [Sus scrofa] gene=Pig.08551	13	5	11	5	455	49.8	8.4	53881570.9983	49890539.3908	55124145.9067	36876132.4216	62844867.8062	43498166.8784	24759786.4711	62764081.0489	71161130.0
Pig.08752.1	High	UDP glucuronosyltransferase 1 family, polypeptide A6 isoform X3 [Sus scrofa] gene=Pig.08752	10	5	69	4	530	60.4	7.97	927675090.296	689094641.864	736692060.767	857792925.285	701766064.142	1071507525.34	549247521.827	794976773.756	903793835.0
Pig.02565.1	High	vesicular integral-membrane protein VIP36 isoform X2 [Sus scrofa] gene=Pig.02565	21	5	18	5	310	34.9	6.84	104437004.047	83991951.3817	85517595.1561	86042552.6698	67734952.3505	85637172.0093	101275263.493	89280378.1749	206848061.125
Pig.18443.1	High	hsc70-interacting protein [Sus scrofa] gene=Pig.18443	17	5	25	5	369	41.4	5.38	144878871.356	114105329.509	106622880.16	86651553.9844	117141174.181	116892569.942	84993992.2234	119610632.924	115488726.0
Pig.03179.1	High	hydroxymethylglutaryl-CoA lyase, mitochondrial isoform X1 [Sus scrofa] gene=Pig.03179	12	4	21	4	373	39.7	9.36	145954011.614	68303144.5431	84633138.9368	68131949.5329	75982989.4931	88263077.9258	53731443.9055	82571672.5853	95091924.25
Pig.17841.1	High	ras-related protein Rab-7a isoform X1 [Sus scrofa] gene=Pig.17841	30	6	15	6	207	23.5	6.7	49033441.4367	69225652.0272	68183629.8575	56962640.2327	40631453.0169	82087217.4072	34991841.9072	87197749.763	86932545.0
Pig.08628.1	High	succinate dehydrogenase [ubiquinone] iron-sulfur subunit, mitochondrial precursor [Sus scrofa] gene=Pig.08628	24	5	42	5	210	24.0	8.19	270587512.646	435234312.421	361059937.884	378363011.273	449470713.875	447390740.307	408895359.049	360917344.5	239814202.0
Pig.05906.1	High	L-lactate dehydrogenase A chain isoform X1 [Sus scrofa] gene=Pig.05906	15	6	22	5	417	46.0	8.9	144290792.722	87803933.7666	101857599.192	109716350.092	108697883.133	288593626.359	89044755.0511	118292813.562	243682879.0
Pig.09195.1	High	unnamed protein product, partial [Gulo gulo] gene=Pig.09195	17	4	34	2	247	28.3	4.89	35312746.1279	55280961.3771	59574870.9049	12620281.0047	19683586.3932	19506981.7262	58376542.3899	26476791.76	33434498.0
Pig.12547.1	High	LOW QUALITY PROTEIN: annexin A6 [Sus scrofa] gene=Pig.12547	14	4	44	2	288	31.3	8.6	67545201.248	86061451.9471	104882499.554	140496847.186	151956323.761	232415290.164	140737704.575	86012481.1703	150884522.0
MSTRG.9455_m.9688	High	PREDICTED: 40S ribosomal protein S2 [Camelus bactrianus] gene=MSTRG.9455	19	6	32	6	295	31.5	10.24	179119901.761	124822093.608	108530006.064	92156036.8831	105611490.074	180336088.046	91317998.2974	185183731.88	172248413.0
Pig.09763.1	High	proteasome subunit beta type-5 [Sus scrofa] gene=Pig.09763	20	4	16	4	275	30.2	6.92	167313488.867	97726458.5588	85443979.0088	76818837.9351	77762227.6113	74634757.8975	81410554.8454	123475768.338	89136986.0
Pig.19281.1	High	transmembrane emp24 domain-containing protein 10 [Sus scrofa] gene=Pig.19281	19	3	20	3	219	24.9	6.42	135365056.37	55650239.4026	70079062.2324	57126656.3726	77625363.8718	106665258.855	65818290.8868	70950759.9029	73187816.0
Pig.10018.1	High	phosphoenolpyruvate carboxykinase, cytosolic [GTP] [Sus scrofa] gene=Pig.10018	8	4	27	3	622	68.8	6.64	7327249.88739	7085886.96297	3053775.72513	2041831.44944	9270898.70986	4629969.75013	8002886.21327	11565089.3215	34687703.0
MSTRG.23899_m.25343	High	glutamine synthetase isoform X1 [Sus scrofa] gene=MSTRG.23899	16	6	18	6	373	42.0	6.74	259891627.589	159622419.362	241619899.735	29460107.7483	18464664.2317	126586678.609	18545934.239	207410491.833	114638921.0
Pig.09315.1	High	glycine N-methyltransferase [Sus scrofa] gene=Pig.09315	16	4	23	4	308	34.5	8.41	66466062.0402	16958409.2339	16773574.1427	198117998.16	141134760.942	26765788.6066	117463359.854	26478748.3372	23360342.5
Pig.16004.1	High	ETS translocation variant 2 [Sus scrofa] gene=Pig.16004	11	5	27	5	482	53.1	6.65	247612689.811	146950036.402	165686557.859	152772373.817	133426560.945	172637721.985	163272663.064	140893699.821	216832620.0
Pig.18273.1	High	GTP-binding nuclear protein Ran, partial [Bos mutus] gene=Pig.18273	30	5	14	5	216	24.4	7.49	53632098.382	75463956.7572	69324070.8137	38934870.3649	29879451.5941	79883095.5434	43862763.0261	70890141.6652	110984367.5
Pig.15579.1	High	peptidyl-prolyl cis-trans isomerase A [Sus scrofa] gene=Pig.15579	17	2	18	2	164	17.9	8.16	10233373.9681	172987374.296	123443153.05	148150639.627	112370799.041	124531970.148	113759118.474	149802584.073	30663301.0
Pig.09102.1	High	cytochrome P450 3A22 [Sus scrofa] gene=Pig.09102	13	5	19	5	503	57.5	9.31	73889567.1956	92390678.6864	112183378.09	84719926.4574	26102360.2853	53239134.3139	151101986.678	511388529.774	91588762.0
Pig.15868.1	High	glutathione peroxidase 1 [Sus scrofa] gene=Pig.15868	39	5	36	5	145	16.4	5.3	48969392.2031	230087465.532	241303038.448	205096910.163	223871287.735	205868959.429	193996217.159	235812955.182	271388662.0
Pig.05826.1	High	D-amino-acid oxidase [Sus scrofa] gene=Pig.05826	13	5	23	5	357	40.3	6.99	77381623.954	189015874.616	77716324.7082	148962555.873	181112521.611	186572231.665	189249653.124	159456844.011	98034337.25
Pig.09559.1	High	ribosome-binding protein 1 isoform X1 [Sus scrofa] gene=Pig.09559	4	5	10	5	1533	164.1	8.98	106987389.795	67732014.51	64065226.1384	25858697.9231	39993308.8146	82922898.8511	44746232.688	57549113.8779	58146178.5
Pig.12775.1	High	glycerol-3-phosphate dehydrogenase 1-like protein [Sus scrofa] gene=Pig.12775	18	6	20	5	351	38.2	6.77	81888028.3292	42555145.5592	32811969.7086	54651810.7748	44384984.2396	84625883.1482	59094755.3388	77360676.5082	122677970.5
Pig.11394.1	High	MHC class I antigen [Sus scrofa] gene=Pig.11394	18	6	18	3	375	41.9	5.19	44735513.9492	54246698.1009	60151660.8918	4962872.90755	58678904.7841	51473848.2888	24695691.5683	49416267.2665	32885265.0
Pig.08460.1	High	poly [ADP-ribose] polymerase 6 isoform X1 [Sus scrofa] gene=Pig.08460	4	4	18	3	1163	129.0	8.19	25989382.2804	38106500.3923	29623705.655	19576903.6103	15287237.5292	38516136.5266	22155031.3724	27919244.4947	60789646.0
Pig.05784.1	High	AP-1 complex subunit beta-1 isoform X3 [Sus scrofa] gene=Pig.05784	5	4	4	1	942	104.0	5.12	0.0	0.0	0.0	0.0	0.0	0.0	0.0	0.0	10536936.0
Pig.07592.1	High	tubulin alpha-1B chain [Mus musculus] gene=Pig.07592	12	4	12	4	451	50.1	5.06	14561686.9786	40242110.9944	34189397.422	85087463.0822	54673023.391	59406905.3738	46807036.2863	95372777.1776	62871767.75
Pig.22659.1	High	galactokinase [Sus scrofa] gene=Pig.22659	15	5	7	5	396	42.6	5.8	55681135.9409	21213791.2067	45502087.6399	2061837.19729	2096249.50579	66499902.8852	2927280.34565	50673789.6586	45842793.75
Pig.02824.1	High	plastin-2 [Sus scrofa] gene=Pig.02824	11	6	31	2	587	65.7	5.47	62621817.7544	49001289.7087	45133034.7488	30873831.739	43036288.3662	36161366.2532	48848406.5704	46280422.2304	43543642.0
MSTRG.5665_m.5182	High	uncharacterized protein C19orf60 homolog isoform X2 [Sus scrofa] gene=MSTRG.5665	10	3	73	3	335	37.9	8.0	2303075041.4	1436417295.21	1521025289.39	1279019639.16	1528723068.53	1911595838.19	1390658847.17	1344601032.09	790908586.0
Pig.06130.1	High	ADP-ribosylation factor 1 [Homo sapiens] gene=Pig.06130	25	3	9	3	181	20.7	6.8	29608640.145	8448124.61616	9942476.65757	18029663.1672	3564193.07303	29188564.6294	6705304.94193	61797784.8463	31456130.0
Pig.17248.1	High	LOW QUALITY PROTEIN: serine hydroxymethyltransferase, mitochondrial [Sus scrofa] gene=Pig.17248	12	5	19	4	483	53.5	7.72	49713059.2854	29138377.0119	69907310.1555	11206342.0217	3091254.98428	92786390.8373	19969764.0658	57246304.9594	56361412.5
Pig.03668.1	High	myosin regulatory light chain 2 protein isoform 1 [Sus scrofa] gene=Pig.03668	23	3	7	3	178	20.5	4.75	17393831.7798	43310026.2195	46336377.3959	45737048.3532	44427868.6874	52972884.9618	47659818.2465	34658487.4333	54497603.0
Pig.05385.1	High	proteasome subunit alpha type-3 [Sus scrofa] gene=Pig.05385	20	4	11	4	255	28.4	5.44	171892975.875	82516379.4116	111866381.539	70125627.5318	58734860.8577	119317468.794	74790526.7717	89288387.402	108130355.0
Pig.22925.1	High	redox-regulatory protein FAM213A isoform 1 [Sus scrofa] gene=Pig.22925	23	5	26	5	229	25.6	9.01	24869723.9555	96788435.506	75418029.5741	98500333.0992	125629135.775	62813019.2906	105401292.877	122091483.662	89105802.125
Pig.20015.1	High	rho GDP-dissociation inhibitor 1 isoform X1 [Sus scrofa] gene=Pig.20015	27	4	9	4	219	25.0	5.06	28984075.6104	24857182.9928	47820143.1852	7961683.77466	25053182.7451	43885904.3661	11779348.3102	18734799.6692	70602201.0
Pig.17286.1	High	myosin light polypeptide 6 isoform MLC3sm [Mus musculus] gene=Pig.17286	37	5	27	5	151	17.0	4.55	218892793.553	166084095.949	174821189.919	172106038.13	194148754.771	231627317.928	167572758.808	126223723.803	174371514.0
Pig.10431.1	High	40S ribosomal protein S4, X isoform [Homo sapiens] gene=Pig.10431	21	6	14	6	263	29.6	10.15	422320817.426	196720051.439	231458708.643	188865316.965	229294901.974	312426875.954	208564803.25	257023667.721	187524429.0
MSTRG.14491_m.15554	High	histidine ammonia-lyase [Sus scrofa] gene=MSTRG.14491	20	3	10	3	205	22.3	6.64	12289768.1741	77003383.5955	56792010.1386	67024118.6561	79128488.8733	53050693.6658	64729654.7702	77299388.622	55998115.0
Pig.07120.1	High	cytochrome c [Bos taurus] gene=Pig.07120	38	4	38	4	105	11.7	9.5	61453028.1985	162762471.01	201688707.166	66964563.1467	79052165.3879	190425206.396	52625331.876	168812819.522	114909840.0
Pig.05879.1	High	60S ribosomal protein L6 [Sus scrofa] gene=Pig.05879	20	5	22	5	284	32.2	10.73	311990333.698	123622278.812	52383410.9371	69336670.9965	68096411.9494	131837232.539	66371357.6902	58002529.0998	113272114.25
Pig.06535.1	High	eukaryotic initiation factor 4A-II [Rattus norvegicus] gene=Pig.06535	13	5	17	5	407	46.4	5.48	104330662.658	132274733.05	114227829.959	64033275.437	59896155.2603	118900280.854	67966017.8635	109928189.435	96490763.0
Pig.07656.1	High	LOW QUALITY PROTEIN: keratin, type II cytoskeletal 75 [Sus scrofa] gene=Pig.07656	5	3	43	1	551	59.6	8.07	0.0	14841733.0191	26203807.8852	27054956.573	69549206.9485	75721683.5701	44970356.2254	29991235.2251	20423918.0
Pig.19617.1	High	Doublesex- and mab-3-related transcription factor C2 [Pteropus alecto] gene=Pig.19617	34	7	26	7	145	16.1	10.32	251674442.554	192859083.36	187227844.449	120327184.539	185694695.663	271513973.78	147981504.91	187975361.58	178935854.5
Pig.05603.1	High	L-gulonolactone oxidase [Sus scrofa] gene=Pig.05603	13	3	5	3	440	50.3	8.31	53109196.037	21260651.8026	34275413.8221	13375210.9267	62451315.4669	55459807.98	54661391.8583	35928271.8596	31212772.0
Pig.06404.1	High	tropomyosin alpha-4 chain-like, partial [Pan paniscus] gene=Pig.06404	11	5	21	3	393	44.5	5.01	0.0	47960535.4935	60125669.0414	35463214.6786	78679503.2604	59819838.5438	35018151.5975	27666589.7658	61738849.5
Pig.19586.1	High	valacyclovir hydrolase precursor [Sus scrofa] gene=Pig.19586	17	4	8	4	298	33.3	8.82	15472925.438	300772704.871	233086110.301	223383335.488	298672866.96	244641175.542	310462061.497	331147716.526	168313787.0
Pig.01693.1	High	dihydropyrimidine dehydrogenase [NADP(+)] precursor [Sus scrofa] gene=Pig.01693	5	4	9	4	1025	111.4	6.7	53223918.3277	50422675.2755	37223591.1464	41687298.5264	44054137.3119	57097008.1851	26989243.4757	48616947.5451	46425492.0
Pig.16623.1	High	alpha-1B-glycoprotein [Sus scrofa] gene=Pig.16623	10	4	14	4	500	54.4	6.42	1880901.22628	96007376.0903	69297586.6961	126574937.52	58647422.7113	60534245.6302	100663348.505	86337095.7293	35772160.0
Pig.04898.1	High	acyl-protein thioesterase 1 [Sus scrofa] gene=Pig.04898	22	3	4	3	230	24.8	6.86	30219884.5436	32408342.9563	21281581.0853	0.0	6191485.43813	27940031.3214	2757304.47102	3564489.20349	63149906.0
Pig.17831.1	High	acyl-CoA dehydrogenase family member 9, mitochondrial isoform X2 [Sus scrofa] gene=Pig.17831	8	4	5	4	621	68.6	7.93	4509693.22662	30417028.934	29023447.4149	7745672.49701	14649757.7816	26974741.6768	14428287.9998	24395859.9398	45431531.0
Pig.11241.1	High	AP-2 complex subunit beta [Sus scrofa] gene=Pig.11241	5	4	4	1	951	105.6	5.31	16044339.9812	8637655.56689	5601442.21291	2916247.91717	0.0	5705203.744	5046458.19434	6588533.01232	12332507.0
MSTRG.7213_m.7006	High	surfeit locus protein 1 isoform X2 [Sus scrofa] gene=MSTRG.7213	21	5	17	5	271	30.5	10.62	396720965.153	82309510.515	104373164.001	95572884.9742	132077879.213	181847365.445	148547051.28	115287486.858	47822435.5
MSTRG.7001_m.6881	High	transaldolase [Sus scrofa] gene=MSTRG.7001	15	3	16	1	230	25.3	8.53	59470333.6053	31100184.672	29562063.032	25616026.753	29545060.9858	33285318.4088	29175034.7648	24336091.2978	51284836.0
Pig.21649.1	High	nicotinate phosphoribosyltransferase isoform X1 [Sus scrofa] gene=Pig.21649	12	5	12	5	538	57.8	6.57	112465188.569	153115718.284	157690391.861	127371480.289	165850542.631	152054726.851	156590757.054	221434723.468	118146153.25
Pig.03385.1	High	protein ERGIC-53 [Sus scrofa] gene=Pig.03385	13	5	10	5	518	58.3	6.54	120812743.673	14926457.6196	31917011.8511	15500600.7038	23892238.1897	53273749.552	80808487.5109	143925780.155	132731273.5
Pig.04889.1	High	PREDICTED: 40S ribosomal protein S20, partial [Callithrix jacchus] gene=Pig.04889	13	2	15	2	184	20.1	10.37	183865880.832	107934106.036	110355302.752	88726973.4417	95533763.0943	143908219.645	83261157.7228	122484960.323	97279077.0
Pig.04804.1	High	T-complex protein 1 subunit delta [Sus scrofa] gene=Pig.04804	10	4	12	4	539	58.0	7.83	5012481.73617	34613105.1175	29707395.8016	24583522.888	24568387.6424	31492530.5844	33394380.5216	31295399.773	34251697.25
Pig.05485.1	High	Ras-related protein Rap-1b, partial [Bos mutus] gene=Pig.05485	27	4	9	3	184	20.8	5.78	74634865.6974	42168302.2561	34106407.4453	24430419.5286	10111179.6957	43245120.3713	21039147.9127	36217615.0106	59083096.0
Pig.12636.1	High	peroxiredoxin-1 [Camelus ferus] gene=Pig.12636	20	5	36	3	220	24.4	8.15	137862917.585	135277994.372	147734791.478	113327043.697	139996901.199	179959086.193	120560559.897	170173070.759	235022280.0
Pig.17744.1	High	glucosidase 2 subunit beta precursor [Sus scrofa] gene=Pig.17744	11	5	11	5	537	60.5	4.45	50463736.6886	13037026.7447	38798193.8763	9407601.63452	5861289.28646	39867891.0364	33978918.1915	39640178.4577	52725684.5
Pig.20035.1	High	60S ribosomal protein L13a [Fukomys damarensis] gene=Pig.20035	37	6	10	6	158	18.4	10.3	295874489.854	105171201.421	119003856.332	107466462.818	96451722.0931	157147099.904	80376430.013	106643166.159	93565714.25
Pig.06846.1	High	histone H2AX [Sus scrofa] gene=Pig.06846	14	3	68	1	274	29.5	11.47	45047464.3464	89751708.052	26957696.8003	29882955.2291	26174371.3073	72528326.8064	18764910.8362	39496588.7936	4316205.5
Pig.14589.1	High	sarcosine dehydrogenase, mitochondrial [Sus scrofa] gene=Pig.14589	12	3	21	3	324	34.4	8.48	20391237.5388	194534107.672	157637208.076	153204952.724	186459745.364	95927426.3923	173425036.652	190119564.048	105523015.5
MSTRG.35605_m.39234	High	cytochrome P450 2C23-like [Sus scrofa] gene=MSTRG.35605	26	5	28	1	220	25.1	7.87	99099018.0671	820306743.331	592327178.642	761395910.396	410946981.595	565870173.994	614882590.45	359196008.205	60581229.0
Pig.17564.1	High	cytochrome P450 1A1 [Sus scrofa] gene=Pig.17564	8	4	10	2	516	58.4	7.87	0.0	1153114.63523	6137815.3202	935079.00373	0.0	6018507.18512	2928037.7199	8650524.69739	1364674.5
Pig.23629.1	High	IgG heavy chain constant region, partial [Sus scrofa] gene=Pig.23629	11	3	38	2	347	38.5	7.75	13350260.8156	88559043.1548	87885838.4648	101345970.169	62895402.0601	25146910.9411	91104170.0449	68583952.2107	11129704.0
Pig.23443.1	High	cytochrome P450 4A24 isoform X1 [Sus scrofa] gene=Pig.23443	9	5	16	1	526	59.5	9.22	29620490.2009	13276855.492	7518349.37757	6882248.49881	4847550.1756	18520886.4446	5204150.35742	36830436.6765	0.0
Pig.08726.1	High	nucleolin isoform X1 [Sus scrofa] gene=Pig.08726	8	6	14	6	698	75.4	4.94	58676506.3073	79921070.2076	109584948.375	57096722.9193	61830743.3766	161993017.358	87743805.6859	89780824.6024	92325382.0
Pig.23524.1	High	PCTP-like protein isoform X3 [Sus scrofa] gene=Pig.23524	19	3	3	3	240	27.2	7.75	41245229.2468	36611738.083	30611415.9986	33035181.2734	41111087.9317	68589317.9366	44759450.7328	37205121.2083	43071854.0
Pig.00614.1	High	alcohol dehydrogenase 4 [Sus scrofa] gene=Pig.00614	23	1	15	1	95	10.0	6.67	9536955.05063	65497724.9287	177441123.735	145165083.222	130402221.13	347706181.419	165985511.25	15618651.512	376388576.0
MSTRG.40847_m.46181	High	nuclear factor erythroid 2-related factor 3 isoform X1 [Sus scrofa] gene=MSTRG.40847	9	3	11	3	353	37.4	8.95	134574607.293	127640032.758	134454193.836	49195917.1986	53818946.5098	127022454.267	119520876.561	101488755.944	102134435.0
Pig.16014.1	High	probable proline dehydrogenase 2 isoform X3 [Sus scrofa] gene=Pig.16014	4	4	8	4	1014	109.9	8.24	117332728.293	158776783.177	97523094.9333	71935319.3875	78665208.9082	97051053.217	66857797.0088	102675277.388	87244924.0
Pig.11697.1	High	elongation factor 1-beta [Sus scrofa] gene=Pig.11697	16	3	11	3	225	24.8	4.67	54359373.4552	96854540.4237	124416455.477	57125374.6187	51956175.5969	136639736.441	55818537.6597	104779212.918	104565066.0
MSTRG.400_m.376	High	annexin A1 [Sus scrofa] gene=MSTRG.400	11	3	10	3	346	38.7	6.81	25147167.8936	11989340.4226	26187367.1823	11216311.3589	27885816.276	21943974.58	18193171.4123	9862987.50311	1921627.375
Pig.19629.1	High	pleckstriny-like domain family B member 3-like protein [Camelus ferus] gene=Pig.19629	5	4	10	4	1028	113.1	7.64	38633670.9778	47889010.4464	55349246.1602	16787055.2154	47122227.0344	36426248.8269	43431866.1033	67429928.2207	22331743.5
Pig.10277.1	High	hydroxyacylglutathione hydrolase, mitochondrial isoform X4 [Sus scrofa] gene=Pig.10277	8	4	25	4	583	63.4	7.52	82923740.3848	103143217.874	127275324.547	110889112.864	122681328.566	139321605.038	113308054.866	78191073.0488	87166214.0312
Pig.15400.1	High	histone H1.4 [Bubalus bubalis] gene=Pig.15400	15	4	37	4	219	22.0	11.11	643276916.721	949014369.881	556316381.526	77591567.7519	265361496.52	331834228.886	107797805.805	626462318.142	152552897.75
Pig.20857.1	High	glutathione S-transferase P-like isoform X1 [Sus scrofa] gene=Pig.20857	13	2	21	2	228	25.5	8.84	57158104.0506	72586139.7652	79029911.8914	48860265.4639	52762913.4488	62846622.4118	69506648.8573	70065755.6198	83863940.0
Pig.18644.1	High	asialoglycoprotein receptor 1 [Sus scrofa] gene=Pig.18644	13	3	13	3	286	32.4	5.3	193701961.584	78155308.171	94330781.6912	87670164.8229	61937630.383	135792191.829	70637145.0949	94883220.6174	109940604.0
Pig.03140.1	High	centrosomal protein of 85 kDa isoform X1 [Sus scrofa] gene=Pig.03140	3	2	14	2	894	100.3	6.09	73449187.2418	54289853.4448	59630720.6506	50768781.8914	49673853.2976	76985670.8188	44043945.0266	17581436.414	87949344.0
Pig.02538.1	High	sideroflexin-1 [Sus scrofa] gene=Pig.02538	13	4	17	4	322	35.6	9.23	118608917.759	73259160.9733	81451861.1078	60713722.4758	83232327.7077	73927727.4423	68287979.5484	101356068.218	41937610.5
Pig.15864.1	High	aminomethyltransferase, mitochondrial [Sus scrofa] gene=Pig.15864	14	4	12	4	403	43.8	8.07	80612720.8754	105018876.096	106331614.579	41146871.1509	62591949.1632	59163420.7077	51882543.7157	47090821.423	88749002.0
MSTRG.25122_m.26212	High	apolipoprotein C-III precursor [Sus scrofa] gene=MSTRG.25122	46	4	35	4	96	10.7	4.93	699786789.142	339896242.049	286232570.254	384663504.559	371479941.698	563098022.797	413862754.623	315182926.156	416246322.0
MSTRG.39225_m.43787	High	heat shock 70 kDa protein 12B isoform X2 [Sus scrofa] gene=MSTRG.39225	3	5	5	5	1839	196.5	7.12	4626792.86377	3867938.81165	0.0	0.0	0.0	5964515.70313	0.0	0.0	33352743.75
Pig.14030.1	High	LOW QUALITY PROTEIN: NADH-cytochrome b5 reductase 3-like [Sus scrofa] gene=Pig.14030	16	5	30	5	301	34.1	7.87	131013893.536	131265231.021	215558655.617	117101631.49	60348544.7541	169899802.394	191104456.032	234737191.309	123791728.0
Pig.16610.1	High	ubiquitin-like protein ISG15 [Sus scrofa] gene=Pig.16610	14	2	6	2	167	18.6	5.9	22291720.7964	16530931.9454	12892140.9781	0.0	42383993.3209	38922641.1658	24459118.0851	6979243.79799	43390626.0
Pig.04308.1	High	Eukaryotic translation initiation factor 2 subunit 1 [Myotis davidii] gene=Pig.04308	15	4	4	4	315	36.1	5.08	24894599.6673	12167857.0671	13888398.2735	11156360.7682	8429220.65375	19821985.5798	9670936.61569	13035268.7754	22252279.5
Pig.15073.1	High	D-beta-hydroxybutyrate dehydrogenase, mitochondrial [Sus scrofa] gene=Pig.15073	19	3	16	3	198	21.4	9.06	50380687.334	87043007.7563	80391202.3816	177449006.58	91685188.2005	104660630.086	149638389.277	165534096.068	291077240.0
MSTRG.11659_m.12348	High	tropomyosin alpha-3 chain-like [Lynx pardinus] gene=MSTRG.11659	14	5	19	3	284	32.8	4.72	78899400.9314	60012953.6215	79075289.3091	50781706.2432	69817932.2387	85137035.8122	59196913.5327	85896216.6406	93857768.0
MSTRG.30061_m.32287	High	synaptic vesicle membrane protein VAT-1 homolog [Sus scrofa] gene=MSTRG.30061	11	4	11	4	400	42.7	6.19	58756820.3883	55787763.7291	87542503.9829	53527924.5426	40327068.1216	75064665.5197	78117693.8288	66690460.8938	105270528.0
Pig.14752.1	High	DNA damage-binding protein 1 [Bos mutus] gene=Pig.14752	6	6	6	6	1168	129.9	5.33	2169665.15627	8891261.03902	9576479.7733	3903262.02904	11992481.8442	12606346.5821	7938765.26448	13594221.4292	26275269.75
Pig.07819.1	High	TPA: 60S ribosomal protein L14 [Bos taurus] gene=Pig.07819	16	3	17	3	213	23.3	10.86	130200166.748	99771327.714	91836150.4336	77471603.9126	79367617.6488	147061213.225	76973608.7752	116863439.217	114896889.0
Pig.15105.1	High	cystathionine beta-synthase isoform X1 [Sus scrofa] gene=Pig.15105	11	4	11	4	569	62.5	7.34	28245731.8351	70386819.0241	82288934.0664	12179006.9448	15581216.4996	44606632.7438	36088087.0049	88118270.4904	40078607.0
Pig.11873.1	High	glutathione synthetase [Sus scrofa] gene=Pig.11873	12	4	13	4	474	52.3	6.04	25125854.4981	24499326.935	32459917.6928	31935766.5323	36301117.6953	35972036.8488	11117900.6382	10645293.7682	66089083.5
Pig.15678.1	High	leucine-rich repeat-containing protein 59 [Sus scrofa] gene=Pig.15678	11	3	9	3	366	40.5	9.35	9020671.10017	52852547.9054	58299486.8557	39510429.1726	12095573.1595	76604704.6078	28127221.5291	58653098.8148	76860370.0
Pig.12982.1	High	erythrocyte band 7 integral membrane protein [Sus scrofa] gene=Pig.12982	13	3	3	3	284	31.2	7.75	138277728.259	0.0	133935751.341	0.0	91934589.129	116071798.298	0.0	164020094.559	58170244.0
Pig.12980.1	High	Ras-related protein Rab-14, partial [Bos mutus] gene=Pig.12980	25	4	6	4	215	23.9	6.21	4918822.44373	27127839.8421	21960915.9241	18147072.4348	13190131.8368	38599182.4449	20145277.5055	44104383.0426	43148633.0
Pig.01719.1	High	PREDICTED: 60S ribosomal protein L5 isoform X1 [Tursiops truncatus] gene=Pig.01719	12	3	7	3	297	34.3	9.72	139022318.045	66540554.6807	76808499.2717	56620694.9517	53328699.7958	95681258.6351	45897642.7712	60249681.0289	60667830.5
Pig.07076.1	High	gamma-glutamylcyclotransferase isoform X1 [Sus scrofa] gene=Pig.07076	23	4	15	4	188	21.1	5.3	123195444.625	79073367.9099	79347305.8613	60611979.0543	99104075.2472	122199895.871	101819101.106	80124752.5652	106317853.5
Pig.20510.1	High	NADH dehydrogenase [ubiquinone] iron-sulfur protein 3, mitochondrial [Sus scrofa] gene=Pig.20510	21	4	5	4	264	30.2	7.49	1941718.31819	13271262.246	6860056.4102	15186994.0429	10809951.7876	8179080.92153	8161216.75653	4301527.52233	28334614.5
Pig.15052.1	High	transferrin receptor protein 1 [Sus scrofa] gene=Pig.15052	8	6	13	6	768	86.1	6.3	178231729.925	48030778.6582	41154336.9529	40249263.9997	30639756.333	127321570.782	32391413.2387	33783804.2063	123651942.75
Pig.03244.1	High	F-actin-capping protein subunit beta isoform X2 [Monodon monoceros] gene=Pig.03244	12	4	12	4	272	30.6	6.0	23353619.0894	48706723.5635	57889109.7406	49700956.4127	63575564.3224	62763063.426	65493989.4108	78001203.3517	62358403.5
Pig.03339.1	High	cytosolic non-specific dipeptidase [Sus scrofa] gene=Pig.03339	9	3	13	3	475	52.7	5.48	185042294.744	53667330.1411	65926126.2649	40540721.7177	68601051.5479	75592876.5118	70391529.084	80879378.9085	109482476.0
Pig.09039.1	High	14-3-3 protein theta [Homo sapiens] gene=Pig.09039	12	3	27	1	245	27.7	4.78	4542524.40645	18608358.6416	17621242.4961	16093439.64	11673504.9136	20331798.1001	22707383.4454	15357804.2661	0.0
Pig.19407.1	High	60S ribosomal protein L27a [Sus scrofa] gene=Pig.19407	9	3	23	3	375	40.9	11.37	306828915.729	466147536.83	482369608.075	373828409.856	424094879.76	597724378.772	409286494.079	474485597.232	227585266.0
Pig.02579.1	High	transmembrane emp24 domain-containing protein 9 [Sus scrofa] gene=Pig.02579	21	5	25	5	235	27.1	7.47	127801116.442	51668116.7466	68164439.0854	49926884.8827	68482069.6592	82213178.2957	73750633.5359	58574550.4859	102261422.0
Pig.04244.1	High	kynureninase isoform X1 [Sus scrofa] gene=Pig.04244	10	4	4	4	591	66.3	7.27	1979169.26544	42777977.7074	28003269.2864	42830533.4394	30025277.5882	68315709.4762	46456117.1654	35899281.9818	30740763.5
MSTRG.37911_m.42942	High	LOW QUALITY PROTEIN: annexin A6 [Sus scrofa] gene=MSTRG.37911	40	2	15	1	60	6.8	8.73	15724269.7873	49857630.1486	63820454.3148	52247150.4548	43197918.9209	82470808.7671	48613884.8411	20461552.5775	107695595.0
Pig.14195.1	High	RecName: Full=Villin-1 gene=Pig.14195	7	5	10	5	827	92.7	5.87	73910279.1379	35324401.9472	27595372.8044	23269360.3305	22668426.3981	44516996.1504	44753334.5399	9929026.06873	34922223.5
Pig.03336.1	High	prostaglandin reductase 3 isoform X1 [Sus scrofa] gene=Pig.03336	10	3	14	3	377	40.4	8.75	37440965.2688	109996802.936	81833400.18	70399660.4614	54120442.9055	81927085.1915	83093640.6333	115797484.97	106564818.125
Pig.02646.1	High	glutathione reductase, mitochondrial [Sus scrofa] gene=Pig.02646	9	3	6	3	519	56.2	8.27	504136920.162	237675281.989	174730697.966	174006901.881	232456536.52	263868187.798	126846839.745	152760472.695	185414452.0
Pig.17565.1	High	cytochrome P450 1A2 [Sus scrofa] gene=Pig.17565	6	3	19	1	516	58.4	8.87	272376.605699	36111820.6031	43612954.6095	63294952.3863	27397152.3364	26742482.8166	34995290.9477	53851630.1654	31788434.0
MSTRG.19045_m.20398	High	PREDICTED: 60S ribosomal protein L13 [Camelus dromedarius] gene=MSTRG.19045	20	4	19	4	211	24.3	11.63	292304887.752	169779579.056	173052171.89	113544560.026	126619624.307	173720371.628	90891449.5097	183593692.76	25552128.25
Pig.13712.1	High	T-complex protein 1 subunit zeta [Sus scrofa] gene=Pig.13712	8	4	12	4	531	57.9	6.76	25434146.0252	33748413.3176	36514106.4019	20491709.729	16812459.0082	26679870.8184	21045142.558	29522225.6967	82984048.5
Pig.06121.1	High	Short transient receptor potential channel 1 [Acipenser ruthenus] gene=Pig.06121	3	4	27	1	1603	180.0	7.05	16017152.1547	9716620.13604	13434126.0036	5936222.02151	6866626.96459	13628418.156	6776644.69387	8579526.34973	0.0
Pig.13353.1	High	glutamate--cysteine ligase catalytic subunit isoform X1 [Sus scrofa] gene=Pig.13353	6	4	7	4	654	74.3	5.52	9114102.83984	44231474.5283	48228519.7369	22265312.6217	5135662.42447	45140165.2931	12919537.7125	45083733.864	56581436.0
Pig.09172.1	High	2-acylglycerol O-acyltransferase 2-A [Sus scrofa] gene=Pig.09172	12	4	13	4	361	40.4	10.04	10611057.1325	12313060.6472	21281505.9891	46131169.3866	28879053.5077	20942153.8129	35665769.4011	30871205.0731	22987243.75
Pig.06434.1	High	acetolactate synthase-like protein isoform X1 [Sus scrofa] gene=Pig.06434	8	2	2	2	638	68.5	8.53	9772889.25865	14615109.5259	0.0	14654761.7132	9712958.55419	20461934.0876	13266047.9245	0.0	4289571.5
MSTRG.11316_m.11737	High	microsomal glutathione S-transferase 3 [Sus scrofa] gene=MSTRG.11316	18	2	16	2	151	16.7	9.44	57673217.8444	31875323.2233	56328498.7573	43384357.0986	49324122.9687	50035510.5917	47086025.7919	85955178.3987	48693522.0
MSTRG.7318_m.7234	High	carnitine O-acetyltransferase isoform X1 [Sus scrofa] gene=MSTRG.7318	6	4	14	4	880	98.0	9.52	167276621.793	85197741.0245	105541956.194	77346956.7094	122188443.74	143713565.879	117997391.948	97191514.0981	59101757.0
Pig.18461.1	High	lysosome-associated membrane glycoprotein 1 precursor [Sus scrofa] gene=Pig.18461	14	4	7	4	413	43.9	8.88	76231261.7107	36127899.0331	27021328.1534	22958414.3182	40816488.7882	50326797.4536	34978118.0099	16420048.8896	30951811.0
Pig.09733.1	High	proteasome activator complex subunit 2 [Sus scrofa] gene=Pig.09733	13	2	13	2	239	27.3	5.73	26768932.0252	19894466.4411	26128961.4342	11701416.9448	16933967.9574	18613474.5783	20969575.7078	24803552.055	60238025.5
Pig.18669.1	High	mitochondrial 2-oxoglutarate/malate carrier protein isoform X1 [Sus scrofa] gene=Pig.18669	13	4	21	4	328	35.3	9.8	1811512.08765	42185374.71	47464962.4331	41967323.9079	45071851.7903	48369238.194	47828651.4206	52582606.3827	45687084.5
Pig.04175.1	High	peptidyl-prolyl cis-trans isomerase D [Sus scrofa] gene=Pig.04175	13	5	8	5	370	40.8	6.73	32708864.4186	69194370.9879	58152569.8743	15595530.3922	37562341.11	59553892.2194	64651371.74	62540955.8535	59023673.5
Pig.05678.1	High	hypothetical protein parPi_0011654, partial [Paroedura picta] gene=Pig.05678	20	2	5	2	154	17.9	8.51	21180881.703	19313724.9506	21800424.0938	17431501.3569	17010000.9467	56560379.9413	32483509.0287	34468900.0063	40140967.0
Pig.05584.1	High	mitochondrial peptide methionine sulfoxide reductase isoform X11 [Sus scrofa] gene=Pig.05584	21	3	15	3	193	21.9	7.33	38380270.2653	91863606.8091	75102593.7497	58569932.2971	54462502.099	71792176.7302	72918279.231	75182083.1478	49637883.25
Pig.17807.1	High	60S ribosomal protein L30 [Homo sapiens] gene=Pig.17807	31	3	10	3	115	12.8	9.63	84426976.4724	50927250.1483	47225094.3475	39240865.5607	43849840.4713	58122944.938	33906037.6451	55053384.5365	91622368.0
Pig.20473.1	High	myosin-14 isoform X2 [Sus scrofa] gene=Pig.20473	3	4	5	3	2064	235.0	5.59	70861858.7249	46385487.8359	16941213.3131	41271797.8967	39438498.0244	24363875.4619	54078364.3406	48633149.1036	11747805.5
Pig.08047.1	High	beta-2-glycoprotein 1 isoform X1 [Sus scrofa] gene=Pig.08047	15	3	5	3	345	38.3	8.06	2324330.00786	6842292.00047	6843024.40419	6014881.25704	0.0	5926864.81531	5428608.40607	10374154.8074	42700723.0
Pig.11336.1	High	PREDICTED: LOW QUALITY PROTEIN: uncharacterized protein LOC106837883 [Equus asinus] gene=Pig.11336	14	5	119	3	455	50.9	11.03	5062568788.69	2112384991.19	2405591761.99	2007835938.02	2358324503.97	3342879295.65	1414597430.05	2402701212.15	2182490408.0
Pig.17328.1	High	beta-1,3-galactosyltransferase 4-like protein [Camelus ferus] gene=Pig.17328	10	5	25	5	455	51.5	9.83	672870400.156	285858316.894	290181153.826	212660361.662	253691740.176	450111910.439	247309692.745	178554969.814	267267836.0
Pig.01763.1	High	N(G),N(G)-dimethylarginine dimethylaminohydrolase 1 isoform X1 [Sus scrofa] gene=Pig.01763	20	5	28	5	285	31.2	5.66	139414183.726	173560354.163	115431190.083	109904001.303	184333411.783	125422282.54	116265171.824	127460050.314	98350581.5
Pig.09349.1	High	apolipoprotein B-100 isoform X1 [Sus scrofa] gene=Pig.09349	1	4	6	4	4668	527.4	7.06	16453259.6267	26347060.5773	16197144.9817	27770568.8621	28077003.9326	33271450.1647	26503610.8143	27100726.6952	35188041.0
Pig.13702.1	High	vitamin K epoxide reductase complex subunit 1 isoform X1 [Sus scrofa] gene=Pig.13702	17	2	9	2	163	18.1	9.17	18004367.82	24140202.2867	42353251.7444	50966084.5241	29349983.0471	50283984.8165	26050957.384	58821056.9273	62588352.25
Pig.12691.1	High	very-long-chain 3-oxoacyl-CoA reductase isoform X1 [Sus scrofa] gene=Pig.12691	9	3	9	3	479	52.4	9.23	10697275.717	7881957.25681	24020931.5536	23377375.4311	15585662.5032	19450113.4679	29419443.4711	29388536.6549	30016855.0
Pig.17343.1	High	alpha-1-acid glycoprotein isoform X2 [Sus scrofa] gene=Pig.17343	20	4	22	4	203	23.0	6.01	65938636.2137	188609424.47	142799749.348	68600646.5241	53670460.147	87930055.0275	60092913.8315	147597020.923	38256730.0
Pig.04934.1	High	RecName: Full=Sodium/potassium-transporting ATPase subunit beta-1; AltName: Full=Sodium/potassium-dependent ATPase subunit beta-1 gene=Pig.04934	20	4	10	4	303	35.1	8.53	120900837.114	26245593.3517	40187633.1627	51061948.6145	58797199.9615	52949130.5881	59857862.2467	37683824.4847	89652752.5
Pig.06646.1	High	alpha-methylacyl-CoA racemase [Sus scrofa] gene=Pig.06646	12	4	11	4	386	42.2	8.06	13598020.6064	89957656.2199	92699504.7045	118766950.253	116415680.627	45085440.8908	141766828.593	100159490.531	36243990.0
Pig.07316.1	High	2-oxoisovalerate dehydrogenase subunit beta, mitochondrial isoform X1 [Sus scrofa] gene=Pig.07316	10	3	13	3	396	43.3	6.29	24242591.9117	57734232.8927	60289986.5009	73741346.8063	83178738.7246	107381185.752	82263218.3222	82594977.6926	41004625.0
Pig.20507.1	High	mitochondrial carrier homolog 2 [Sus scrofa] gene=Pig.20507	8	2	9	2	303	33.4	8.07	1239160.91933	16540569.9287	20594881.1729	15687005.0642	17514457.1594	27426316.8241	19218942.6569	34544448.8444	30785260.0
Pig.07442.1	High	14-3-3 protein beta/alpha [Myotis brandtii] gene=Pig.07442	11	3	27	1	264	30.0	4.82	18727102.5461	11895685.313	8767151.00138	8117749.5079	10621820.2513	6589904.63403	5669362.00273	0.0	11730141.0
Pig.02599.1	High	heterogeneous nuclear ribonucleoprotein H isoform X2 [Bos taurus] gene=Pig.02599	9	3	6	1	472	51.2	6.8	18406989.5187	34547300.9433	29500708.7785	10313886.8021	11538084.1489	46728730.8526	13038200.3324	33773535.8902	30335596.0
Pig.17105.1	High	carnitine O-palmitoyltransferase 1, liver isoform [Sus scrofa] gene=Pig.17105	6	4	5	4	756	86.0	8.57	82116369.949	21286419.6391	20328777.2879	14669261.7645	7388920.2828	60837829.2915	12343798.4537	13326718.9239	58003705.25
Pig.12722.1	High	ATP synthase subunit g, mitochondrial [Sus scrofa] gene=Pig.12722	38	3	13	3	103	11.3	9.52	111628318.371	29724861.9457	46926757.8881	33443085.1562	21816759.7298	44828989.3534	58106385.0019	67693977.0034	85059490.0
Pig.17291.1	High	proliferation-associated protein 2G4 isoform X1 [Sus scrofa] gene=Pig.17291	12	3	3	3	394	43.8	6.55	62498249.0151	19780636.2757	5878513.60581	13014206.0744	12155556.7648	36705773.4516	13708189.7866	20909905.1374	26406558.0
Pig.16750.1	High	Ribosomal protein S6 [Homo sapiens] gene=Pig.16750	12	2	6	2	249	28.7	10.84	43108090.8033	36298157.2747	31340592.1568	27953432.8399	29706160.3941	63684935.5464	31775025.5045	59269521.6524	18492730.0
Pig.05701.1	High	glutathione S-transferase theta-1 [Sus scrofa] gene=Pig.05701	8	1	2	1	240	27.0	7.49	8733031.28086	14466057.1279	22759617.1692	18009106.6395	21265105.2149	21937424.7913	28263329.8027	17962552.2462	13262507.0
MSTRG.2113_m.1449	High	tropomyosin alpha-1 chain isoform X6 [Sus scrofa] gene=MSTRG.2113	14	4	18	2	284	32.7	4.74	0.0	14329365.1103	22158063.815	19407363.9017	52902822.6438	19769084.0159	17994825.1561	14429484.5284	8448209.25
Pig.15009.1	High	LOW QUALITY PROTEIN: enoyl-CoA hydratase domain-containing protein 3, mitochondrial [Sus scrofa] gene=Pig.15009	7	2	9	2	299	31.6	8.38	28178548.4413	37731093.9486	55132968.3023	4500138.72126	29332611.709	29351662.17	45810841.4511	60309025.7087	7022036.5
Pig.02648.1	High	hypothetical protein EI555_015654, partial [Monodon monoceros] gene=Pig.02648	8	2	3	2	309	35.6	5.43	2067893.56295	33180142.4993	20751257.5479	13861729.4696	24610191.366	25174368.9335	22462807.2281	22876062.7952	27973162.0
Pig.01403.1	High	25-hydroxycholesterol 7-alpha-hydroxylase-like isoform X1 [Sus scrofa] gene=Pig.01403	9	4	12	4	502	58.0	8.97	18014116.7161	199872517.799	58716297.3052	161221960.075	102526677.934	178889001.098	73407000.1204	103892142.121	7927770.25
Pig.12052.1	High	legumain [Sus scrofa] gene=Pig.12052	6	2	6	2	433	49.1	6.48	33448669.5288	29559092.0525	31689637.2287	36667959.0607	30937438.838	48518096.0072	42633941.9401	48102300.1481	55000986.0
Pig.01917.1	High	4-hydroxy-2-oxoglutarate aldolase, mitochondrial [Sus scrofa] gene=Pig.01917	12	4	11	4	348	37.7	9.01	8631899.06621	40144853.9441	53070226.9984	28936929.1723	38049863.9311	25922150.4102	20543809.8296	74333516.9579	25582227.0
Pig.05400.1	High	dehydrogenase/reductase SDR family member 7 [Sus scrofa] gene=Pig.05400	9	2	5	2	339	38.1	8.75	7497399.92808	0.0	0.0	30910762.0631	26201906.7608	15669251.3639	53695940.9021	27272397.4018	30035724.0
Pig.04071.1	High	leukotriene A-4 hydrolase [Sus scrofa] gene=Pig.04071	6	2	3	2	588	66.6	6.54	26267181.9148	15797915.6231	9696727.58177	8774759.40288	15141551.3349	15934651.2106	22730034.7065	16575326.0198	33744245.0
Pig.08079.1	High	hypothetical protein EI555_005518, partial [Monodon monoceros] gene=Pig.08079	7	4	10	4	636	70.6	9.5	21224772.7952	53360952.9814	53888164.5285	12917128.1446	21421481.5705	66654473.3646	16407380.9771	28667252.7193	43414908.0
Pig.18646.1	High	asialoglycoprotein receptor 2 isoform X1 [Sus scrofa] gene=Pig.18646	9	2	3	2	322	36.6	5.91	39520225.405	11061455.3901	15327359.1969	7892445.93496	10175892.8452	23700640.7897	0.0	16522550.4328	24588997.0
Pig.22221.1	High	tripeptidyl-peptidase 1 isoform X1 [Sus scrofa] gene=Pig.22221	4	1	9	1	320	34.4	6.25	30390755.7927	41847355.3862	31057440.9735	40667084.6545	33943210.786	43092251.4726	23631435.191	28800219.7441	59242756.0
Pig.14429.1	High	ribosomal protein L19 variant, partial [Homo sapiens] gene=Pig.14429	13	2	8	2	196	23.5	11.47	235189479.74	134052467.118	125311224.547	100698411.948	131666534.05	174610823.267	121217095.616	142935182.358	30958534.5
Pig.22634.1	High	40S ribosomal protein S14, partial [Bos mutus] gene=Pig.22634	23	3	16	3	151	16.3	10.05	320473628.758	102864804.618	97544211.0817	65814782.584	87804289.6533	145147534.792	76708202.9786	108874314.119	146722608.0
Pig.06356.1	High	60S ribosomal protein L18a [Canis lupus familiaris] gene=Pig.06356	25	4	8	4	176	20.8	10.81	48976422.0667	17228024.7271	20234247.7976	18454372.7235	10201298.8446	38511802.087	9061135.43296	29547770.3941	41947680.0
MSTRG.26043_m.27191	High	heterogeneous nuclear ribonucleoprotein U isoform X1 [Ursus arctos horribilis] gene=MSTRG.26043	4	2	8	2	825	90.6	5.86	38367947.0781	37678934.2186	37406058.772	11023022.7226	1860087.93976	52069551.4954	29442584.4975	32671466.6755	109997186.5
MSTRG.22670_m.24536	High	vitamin D-binding protein [Sus scrofa] gene=MSTRG.22670	7	3	10	3	487	54.5	5.63	34082581.2173	50843224.4127	43235743.9927	55857025.3016	32823936.2983	45186250.2545	45256950.1158	26633386.2742	44611731.0
Pig.11392.1	High	MHC class I antigen, partial [Sus scrofa] gene=Pig.11392	11	4	13	1	380	41.6	5.72	0.0	0.0	0.0	10479885.7076	0.0	0.0	0.0	0.0	27544978.0
Pig.05576.1	High	L-threonine 3-dehydrogenase, mitochondrial precursor [Sus scrofa] gene=Pig.05576	7	2	4	2	373	41.4	7.78	0.0	19453215.6854	0.0	0.0	0.0	0.0	0.0	0.0	17080353.5
Pig.19274.1	High	dihydrolipoyllysine-residue succinyltransferase component of 2-oxoglutarate dehydrogenase complex, mitochondrial precursor [Sus scrofa] gene=Pig.19274	7	3	10	3	455	49.0	8.82	8811267.13577	104573316.275	68271008.7308	38772659.53	38482655.2596	77917480.0017	33434070.916	103634664.289	74237228.0
Pig.20211.1	High	ATP-dependent (S)-NAD(P)H-hydrate dehydratase isoform 1 [Sus scrofa] gene=Pig.20211	10	3	13	3	347	36.4	7.83	43863828.1769	71355080.2287	35517213.7469	39791998.2937	31927105.2637	13261122.9992	15194131.7712	70496643.8341	20913188.5
Pig.10917.1	High	choline dehydrogenase, mitochondrial [Sus scrofa] gene=Pig.10917	6	3	10	3	597	65.4	8.24	17778826.0808	63347180.6994	75711945.0959	10207466.745	7155579.4031	46588987.2313	25896470.9109	52490880.499	82847668.0
Pig.23330.1	High	uncharacterized protein LOC110258824 [Sus scrofa] gene=Pig.23330	6	1	28	1	265	28.9	8.05	453868355.841	1173748301.79	1041436440.11	1519449859.43	862094627.284	186422916.858	888914646.471	670426964.878	86166187.0
MSTRG.29235_m.31435	High	60S ribosomal protein L23a [Zalophus californianus] gene=MSTRG.29235	18	3	13	3	178	20.3	10.35	156570486.644	60113466.8447	58161444.5187	66933496.8046	84707859.2956	99648634.8138	44398983.9978	86578069.6775	73932442.5
Pig.19140.1	High	peptidyl-prolyl cis-trans isomerase FKBP2 isoform X1 [Sus scrofa] gene=Pig.19140	17	2	2	2	162	17.7	9.32	0.0	0.0	0.0	0.0	0.0	0.0	0.0	0.0	25949722.0
Pig.05112.1	High	xaa-Pro aminopeptidase 1 isoform X1 [Sus scrofa] gene=Pig.05112	6	3	3	3	666	74.6	6.0	1160642.63128	0.0	11621124.3433	5932357.83626	0.0	1718752.3631	0.0	0.0	18847760.0
Pig.16146.1	High	Rps16 protein, partial [Mus musculus] gene=Pig.16146	31	5	25	5	146	16.4	10.21	505637341.734	204286666.241	254862474.838	180994215.092	194870906.113	436571197.864	174745351.918	256642990.893	168165113.0
Pig.07193.1	High	hypothetical protein parPi_0006153 [Paroedura picta] gene=Pig.07193	17	3	5	3	204	24.1	11.62	13557736.1141	19264016.5413	21778769.8013	24277144.806	17047019.1366	30306686.9589	10005030.333	20109365.3408	13586119.625
Pig.10822.1	High	ubiquinol-cytochrome c reductase binding protein [Sus scrofa] gene=Pig.10822	34	3	4	3	111	13.6	9.09	5630533.30893	15593830.7846	23642493.9101	14834998.2637	19724186.2855	66032893.4229	13094071.3663	27403426.7911	44081274.75
Pig.00849.1	High	heterogeneous nuclear ribonucleoprotein Q isoform 6 [Homo sapiens] gene=Pig.00849	6	3	7	3	562	62.6	7.56	82949611.4392	57754203.187	67895382.6898	40097919.898	37913084.5816	91139866.4005	59336310.741	58739261.0071	178969582.938
Pig.10976.1	High	heterogeneous nuclear ribonucleoproteins C1/C2 isoform X1 [Sus scrofa] gene=Pig.10976	11	3	5	3	307	33.7	5.08	6247394.37914	37627308.73	48353163.815	14820383.4096	2662610.1215	57037415.4819	29855208.9365	36886742.1249	47248275.0
Pig.22414.1	High	nucleoside diphosphate kinase 3 isoform 1 precursor [Sus scrofa] gene=Pig.22414	17	2	8	1	170	19.1	7.91	12361404.6418	6184663.27148	6766480.50542	0.0	0.0	6851085.45808	2609303.42989	0.0	7560765.0
Pig.19310.1	High	PREDICTED: very-long-chain enoyl-CoA reductase [Camelus ferus] gene=Pig.19310	10	3	6	3	308	36.0	9.45	5719623.29713	4039865.97567	27866504.2224	15507897.6178	19954029.389	9967498.44308	32367518.4129	30157618.5678	17377209.5
Pig.21396.1	High	prolargin [Sus scrofa] gene=Pig.21396	9	3	6	3	381	43.7	9.45	0.0	9558555.4407	20388958.0377	38593479.7536	35788157.8083	17701621.9944	33545357.9466	4569574.14036	8912022.25
Pig.04991.1	High	succinate dehydrogenase cytochrome b560 subunit, mitochondrial [Sus scrofa] gene=Pig.04991	17	2	10	2	169	18.5	9.82	26943127.151	64139297.7005	52847433.1547	71693172.1889	72375262.7033	32302730.4907	25916422.5899	77676739.8629	69841254.0
Pig.18154.1	High	protein S100-A12 [Sus scrofa] gene=Pig.18154	27	2	8	2	92	10.7	6.05	38553431.6769	5309919.66062	26640297.3689	16682649.8837	18399471.0566	13394110.2965	14761622.0447	14554454.4432	37684627.5
Pig.03657.1	High	mitochondrial enolase superfamily member 1 isoform X1 [Sus scrofa] gene=Pig.03657	8	3	8	3	443	49.6	6.04	2989533.77174	16682383.3102	22898981.9279	35862890.6097	18922652.7872	20613157.245	41469451.7022	38420901.43	42504688.0
Pig.06533.1	High	histidine-rich glycoprotein precursor [Sus scrofa] gene=Pig.06533	5	2	4	2	553	61.5	7.61	7502848.523	9529740.8465	8239231.6355	25824122.5274	10639711.1437	7445307.40408	9848204.83487	20717555.1779	17335296.5
Pig.18943.1	High	serpin A3-6 [Sus scrofa] gene=Pig.18943	7	3	9	1	423	47.3	6.61	0.0	12238118.1775	0.0	5326287.5665	0.0	1050543.4355	4970520.57294	0.0	1301294.0
Pig.00415.1	High	serum paraoxonase/arylesterase 1 precursor [Sus scrofa] gene=Pig.00415	10	3	6	3	355	40.0	5.52	0.0	28181606.8821	68679597.7365	33463290.4422	34355126.7404	13337679.7577	53876535.0821	100384565.247	22984441.25
Pig.08354.1	High	lysosome membrane protein 2 isoform X1 [Sus scrofa] gene=Pig.08354	8	3	12	3	480	54.2	5.3	0.0	32689376.2289	36216670.7331	31226833.8295	29313924.4447	38939720.9884	34793932.5584	28772833.6059	51747843.0
MSTRG.22619_m.24490	High	LOW QUALITY PROTEIN: UDP-glucuronosyltransferase 2B31-like [Sus scrofa] gene=MSTRG.22619	26	1	24	1	53	5.8	6.48	17749444.4671	159344320.577	114132483.786	184076685.212	97501518.7631	101576718.389	154019244.199	180329970.474	123364578.0
Pig.06054.1	High	LOW QUALITY PROTEIN: acyl-CoA dehydrogenase family member 11 [Sus scrofa] gene=Pig.06054	6	4	5	4	781	87.8	8.0	17860099.7206	148222643.904	18813520.7839	60808773.6954	87096439.6183	19811449.4712	32677897.8384	103387410.946	51342577.625
Pig.13013.1	High	D-3-phosphoglycerate dehydrogenase [Sus scrofa] gene=Pig.13013	6	3	8	3	533	56.6	6.79	54722800.9293	17432623.796	34605978.1225	62382845.2889	48601413.3545	32467667.6915	32995914.8444	30062106.5513	23039129.75
Pig.14505.1	High	xaa-Pro dipeptidase [Sus scrofa] gene=Pig.14505	5	2	6	2	493	54.9	6.16	98475662.5962	9644470.56637	8337602.04742	8503188.21453	11085911.8896	246319505.495	8434324.48247	25874812.9784	70099996.0
Pig.23868.1	High	immunoglobulin kappa variable region, partial [Sus scrofa] gene=Pig.23868	14	2	9	2	176	19.3	8.47	56854058.5689	86854974.3566	110908582.613	98941610.1027	76771480.3456	26909715.7378	86477095.459	89878058.4663	11262525.125
MSTRG.21523_m.23533	High	hypothetical protein DBR06_SOUSAS1810083, partial [Sousa chinensis] gene=MSTRG.21523	12	3	13	3	244	27.4	10.58	13332422.4631	79723529.36	80378055.3537	66885758.2	60363340.3453	117621052.976	55119069.0853	66432142.1933	56390143.9062
Pig.20658.1	High	ribonuclease inhibitor isoform X2 [Sus scrofa] gene=Pig.20658	6	2	2	2	510	54.4	5.19	10790658.7337	0.0	0.0	0.0	0.0	0.0	0.0	27273880.8052	58797838.0
Pig.03912.1	High	histidine triad nucleotide-binding protein 2, mitochondrial isoform 1 precursor [Sus scrofa] gene=Pig.03912	21	2	4	2	164	17.5	9.2	6503571.90469	26122042.1349	33206452.0932	6971297.5945	23694518.1978	30904259.2641	22100612.7811	38650149.2857	32359635.625
Pig.05938.1	High	gamma-butyrobetaine dioxygenase [Sus scrofa] gene=Pig.05938	10	3	5	3	387	44.7	7.27	1275758.90064	14493000.4814	15833182.0673	8328980.70134	14184897.5923	18142132.3119	14458120.0167	9121978.64735	32220960.0
Pig.18940.1	High	LOW QUALITY PROTEIN: serpin A3-5 [Sus scrofa] gene=Pig.18940	7	3	10	1	423	47.3	6.48	1500005.19526	5973361.05618	3269244.72842	0.0	8480127.70698	3259518.64737	5601710.04545	5920408.3282	0.0
Pig.09091.1	High	ATP5J2, partial [Cervus elaphus hippelaphus] gene=Pig.09091	20	2	12	2	121	13.7	9.82	9904215.22729	56812728.3908	89751583.3446	67998618.3208	32665961.1712	81954756.2612	109938057.605	105559326.391	88119647.0
Pig.11772.1	High	moesin isoform X1 [Sus scrofa] gene=Pig.11772	7	4	22	4	599	70.4	6.6	24061208.0815	83388075.7993	71637023.6388	45218901.0187	49911751.2324	81634368.4692	33229262.2095	95423284.2047	49796848.25
Pig.06840.1	High	hypothetical protein DBR06_SOUSAS510041, partial [Sousa chinensis] gene=Pig.06840	22	3	32	3	125	13.7	10.11	172790481.301	171122331.328	155470545.248	85793901.6635	117820705.837	142786323.138	130438526.016	153852694.398	158965598.0
Pig.19525.1	High	LOW QUALITY PROTEIN: galectin-3-binding protein [Sus scrofa] gene=Pig.19525	5	2	2	2	546	60.5	5.15	0.0	4328459.48434	3615395.18219	0.0	1313274.9481	4651883.06168	3207874.99442	4108507.17141	21749321.0
Pig.15434.1	High	acyl-coenzyme A thioesterase 13 [Sus scrofa] gene=Pig.15434	21	3	25	3	141	15.2	8.34	63965345.7072	300821951.869	315109081.39	211099694.237	209260636.561	227020042.306	144494995.86	275746664.416	143968764.0
Pig.12401.1	High	isochorismatase domain-containing protein 1 [Sus scrofa] gene=Pig.12401	12	2	2	2	297	32.1	7.39	0.0	5058552.37109	2896319.23881	0.0	5234074.50478	0.0	0.0	6374011.48257	16842819.0
Pig.00231.1	High	dipeptidyl peptidase 4 [Sus scrofa] gene=Pig.00231	6	5	8	5	910	103.2	6.51	17068999.2187	43235994.9383	55544167.1977	57576262.2534	48224648.5792	21151366.9798	19459592.5807	61089652.467	25010110.5
Pig.11452.1	High	chloride intracellular channel protein 1 [Sus scrofa] gene=Pig.11452	13	2	5	2	240	26.8	5.27	1593411.23485	25036086.8226	24116151.7472	13098503.8917	12892608.2584	32027828.1468	33544654.9623	24825446.5549	25922903.25
Pig.21300.1	High	keratin, type I cytoskeletal 19 [Sus scrofa] gene=Pig.21300	6	3	51	1	408	44.6	5.14	2610277.10227	2265024.74513	5099084.69195	5077555.81979	12590413.3276	11462487.1158	5969517.13114	4831301.25177	21419626.0
Pig.17355.1	High	eukaryotic translation initiation factor 3 subunit B isoform X1 [Monodon monoceros] gene=Pig.17355	4	3	3	3	755	85.1	5.47	106678324.946	26485156.3744	25145159.0072	35377307.3097	29700637.0283	49239646.3209	26679263.4209	16840133.9603	32014057.0
Pig.19885.1	High	cytochrome c1, heme protein, mitochondrial [Sus scrofa] gene=Pig.19885	8	2	7	2	326	35.4	8.98	439727.925795	6892304.06173	14905862.0148	12615098.48	12654339.1471	17939113.1623	6412856.84984	9986904.05842	22560318.0
Pig.07699.1	High	Hnrpa1 protein [Rattus norvegicus] gene=Pig.07699	10	2	2	2	320	34.2	9.23	15839036.3393	30160737.1308	31425530.0841	17455410.8192	0.0	41740425.0024	28710684.1667	28089947.312	33140797.5
Pig.12749.1	High	apolipoprotein A-IV precursor [Sus scrofa] gene=Pig.12749	6	2	3	2	382	43.4	5.68	85995634.9631	8856435.7646	0.0	4193627.12328	42632464.1057	19366232.9971	37067964.3319	0.0	1172077.5
Pig.15502.1	High	cytochrome c oxidase subunit 4 isoform 1, mitochondrial [Sus scrofa] gene=Pig.15502	13	2	13	2	180	21.0	9.28	32520440.5519	75570028.324	126465652.881	75561700.6004	138919874.526	95617286.8677	81895467.414	165562459.752	177600916.0
Pig.12720.1	High	tetratricopeptide repeat protein 36 [Sus scrofa] gene=Pig.12720	13	2	9	2	188	20.4	5.07	14243095.4315	118522974.718	89378607.9729	69491606.7846	86292131.454	31838688.4559	96086350.5043	97735763.8246	21983290.0
Pig.13531.1	High	unnamed protein product [Mus musculus] gene=Pig.13531	14	2	6	1	164	19.3	11.65	4544214.90044	23790542.2726	23100216.5099	22877820.2566	24070164.575	30750577.7748	17935053.3638	15727227.4325	24188260.0
Pig.09467.1	High	mCG49427 [Mus musculus] gene=Pig.09467	18	2	17	2	125	14.5	10.54	125333555.797	35168030.2571	30242291.7434	23698395.0703	37823616.4405	63600033.6133	28403305.6388	36970442.6251	12987762.0
Pig.12620.1	High	fatty-acid amide hydrolase 1 [Sus scrofa] gene=Pig.12620	5	2	6	2	579	62.8	7.62	0.0	33089226.7725	39335306.2946	30976284.793	35871373.909	37428082.1521	31322771.8279	31585324.9204	6659669.5
Pig.04846.1	High	PREDICTED: glutamine--fructose-6-phosphate aminotransferase [isomerizing] 1 [Panthera pardus] gene=Pig.04846	5	3	5	3	779	87.0	8.07	33821079.3585	12002847.2346	26582110.8107	9588932.17545	16542228.6101	18750547.2578	17778660.9428	22812708.7664	19607605.0
Pig.11393.1	High	MHC class I antigen [Sus scrofa] gene=Pig.11393	11	4	13	1	361	40.4	6.15	0.0	11406913.1401	13257026.3472	0.0	0.0	8306482.41777	0.0	16128946.7504	0.0
Pig.20858.1	High	NADH dehydrogenase [ubiquinone] flavoprotein 1, mitochondrial [Sus scrofa] gene=Pig.20858	9	3	3	3	464	50.5	8.07	50433630.9216	25344559.0646	25239265.774	22812930.2035	26623333.5042	43744207.0695	35311610.8838	23997717.0949	37445007.0
MSTRG.43256_m.47478	High	RecName: Full=Gelsolin; AltName: Full=Actin-depolymerizing factor; Short=ADF; AltName: Full=Brevin; Flags: Precursor gene=MSTRG.43256	4	2	3	2	787	87.3	7.87	5880371.57125	28592511.2881	22392523.5159	34878887.1266	42095279.678	30921172.2697	24176329.962	21448970.0086	37485412.0
Pig.00867.1	High	PREDICTED: 60S ribosomal protein L24 [Echinops telfairi] gene=Pig.00867	17	3	12	3	157	17.8	11.25	72952615.3624	62184490.5563	19378721.011	9744853.87959	29594029.6213	123715710.975	5817350.78696	96840490.1111	92573251.0
Pig.13885.1	High	60S ribosomal protein L37a isoform X1 [Sus scrofa] gene=Pig.13885	18	1	9	1	101	11.1	10.43	30587963.9102	11531945.1548	8017222.06955	7088697.92595	7380304.16585	16405192.1011	9573430.17058	13677371.8743	18397432.0
Pig.05003.1	High	nitrilase homolog 1 isoform X1 [Sus scrofa] gene=Pig.05003	7	2	4	2	345	38.0	8.28	2097850.92977	13030675.4158	18657291.8705	11839639.0488	15044328.1322	14067179.6981	8801070.83564	17244376.624	28326698.0
Pig.18664.1	High	proteasome subunit beta type-6 [Sus scrofa] gene=Pig.18664	13	3	14	3	241	25.7	4.94	156604993.281	75284341.3813	48887471.7305	66072301.1575	68655345.3258	79901341.2163	65533685.1676	63490186.9741	42606007.875
Pig.09415.1	High	immunoglobulin kappa variable region, partial [Sus scrofa] gene=Pig.09415	13	2	17	1	214	23.3	7.02	0.0	0.0	0.0	0.0	0.0	0.0	0.0	0.0	2992039.0
Pig.05894.1	High	serine dehydratase-like [Sus scrofa] gene=Pig.05894	4	1	5	1	450	47.4	6.46	0.0	3047830.45055	6432879.95081	0.0	0.0	0.0	0.0	5549666.29207	0.0
Pig.00504.1	High	60S acidic ribosomal protein P1-like isoform X2 [Physeter catodon] gene=Pig.00504	14	1	10	1	117	12.5	4.63	65968232.7086	133187321.934	92032812.6112	90710900.5651	95650940.801	141229392.072	88757684.6737	92988065.6713	115225661.625
Pig.00777.1	High	prolyl endopeptidase [Sus scrofa] gene=Pig.00777	6	3	3	3	712	81.0	5.85	0.0	3951944.5365	0.0	3167281.18589	0.0	7329638.70679	0.0	0.0	26308498.5
Pig.05491.1	High	RecName: Full=Lysozyme C-3; AltName: Full=1,4-beta-N-acetylmuramidase C; Flags: Precursor gene=Pig.05491	16	2	3	2	148	16.7	8.9	51594806.8295	15408311.2975	31064409.9032	0.0	6755117.98775	17377385.9621	10985200.2934	35282739.5509	2314578.25
Pig.03794.1	High	thioredoxin isoform X1 [Sus scrofa] gene=Pig.03794	12	2	14	2	186	20.9	8.24	194804032.311	90940374.5159	127472540.889	122352834.266	158915944.695	187798167.806	124410676.768	85914960.1152	188731697.75
Pig.20255.1	High	tricarboxylate transport protein, mitochondrial [Sus scrofa] gene=Pig.20255	7	2	8	2	308	33.7	9.76	3731966.00103	26760479.1286	46749581.7701	43143267.0947	18048334.3837	31367519.0811	42908487.2982	68419414.0229	45861837.0
Pig.14066.1	High	ras-related protein Rab-2A [Capra hircus] gene=Pig.14066	10	2	4	2	212	23.5	6.54	77988535.2124	55900827.4351	38906395.7951	34027195.2978	27139377.3324	52134758.737	34891830.969	58463750.5745	67448046.0
MSTRG.16350_m.17503	High	PREDICTED: 60S ribosomal protein L11 isoform X1 [Saimiri boliviensis boliviensis] gene=MSTRG.16350	17	3	15	3	182	20.7	9.6	100267215.004	60123708.1764	57162644.6927	40780309.1932	26861958.9542	90736471.0068	37655584.612	58111203.4434	57850623.5
MSTRG.17064_m.17973	High	Ubiquitin-conjugating enzyme E2 S [Heterocephalus glaber] gene=MSTRG.17064	16	3	7	3	184	20.6	11.91	130514929.876	35907323.4495	34639781.0728	26985664.9063	8427701.17171	64873859.7968	16673439.4536	32257951.4405	27045639.0
Pig.18598.1	High	26S proteasome non-ATPase regulatory subunit 3 [Sus scrofa] gene=Pig.18598	7	3	4	3	534	60.9	8.44	10848910.815	10989183.8943	18499910.2073	10328161.8737	8541005.28883	25887756.193	19346672.3183	29506904.3751	14837424.0
Pig.11509.1	High	mannosyl-oligosaccharide glucosidase [Sus scrofa] gene=Pig.11509	5	3	4	3	809	89.7	8.46	81805336.9018	60668214.5631	62827614.8535	44874941.0123	38573490.3317	59635272.3035	33405409.6885	45826886.3008	34615281.0
Pig.01445.1	High	60S ribosomal protein L7 [Sus scrofa] gene=Pig.01445	8	2	15	2	250	29.4	10.73	42370116.6451	93471602.4506	94566089.9339	93302876.9391	96033462.6374	148052874.682	77161395.2017	116569853.101	61968732.0
Pig.19158.1	High	LOW QUALITY PROTEIN: multifunctional protein ADE2 [Sus scrofa] gene=Pig.19158	7	3	8	3	449	49.6	8.02	14259057.8568	63751712.137	72004802.5338	62909796.2711	63781196.7957	82365118.2525	67988447.7344	42464576.7402	29364721.0
Pig.20601.1	High	hypothetical protein DBR06_SOUSAS1410185 [Sousa chinensis] gene=Pig.20601	12	2	9	2	257	28.0	11.03	198190477.277	27793647.8615	24845893.3572	19436433.8111	33637517.1516	63390266.5507	16373789.9223	32098767.0985	41147597.0
Pig.00141.1	High	PREDICTED: heterogeneous nuclear ribonucleoprotein A3 [Nomascus leucogenys] gene=Pig.00141	4	1	6	1	379	39.6	9.01	15667454.0547	31657443.0454	19006354.0553	42112021.2241	0.0	31269497.4779	17004904.832	0.0	32350670.0
Pig.11824.1	High	vitronectin precursor [Sus scrofa] gene=Pig.11824	7	3	4	3	459	52.5	5.83	10232305.4517	28825326.024	22829777.6157	19659133.8215	15851072.4755	37895087.8762	15491364.6505	21432413.5698	25651640.0
Pig.07665.1	High	keratin, type II cytoskeletal 1b [Sus scrofa] gene=Pig.07665	3	2	16	1	594	63.4	6.35	50468281.7651	26151981.9865	44876875.2426	24937958.7515	90258765.048	89876008.1196	49139659.104	30724293.5361	22074134.0
Pig.20036.1	High	60S ribosomal protein L13a isoform X3 [Sus scrofa] gene=Pig.20036	4	2	8	2	567	63.7	10.95	130631892.357	42864869.1731	72394056.2184	52285878.9351	56705812.1491	90572738.9072	18680462.8408	80311937.3541	52549802.0
Pig.12405.1	High	histidine triad nucleotide-binding protein 1 [Sus scrofa] gene=Pig.12405	29	3	6	3	126	13.7	6.87	94351978.0652	49055720.895	65923480.6932	49020813.5511	52473407.839	46661800.7695	36818921.4962	53078599.443	90964232.0
Pig.06759.1	High	signal sequence receptor, alpha [Sus scrofa] gene=Pig.06759	8	2	9	2	286	32.0	4.45	17598036.0295	119667453.654	87201581.3187	86965458.3756	79337872.5244	106326094.099	52707389.2652	92397306.1031	111256872.0
MSTRG.26705_m.27652	High	integrin beta-1 precursor [Sus scrofa] gene=MSTRG.26705	3	2	2	2	804	88.9	5.53	3746144.68029	7554304.44836	9873533.31606	6160930.2391	7681122.08055	1044833.33939	0.0	9265826.99712	20983897.0
MSTRG.14449_m.15530	High	phosphate carrier protein, mitochondrial [Sus scrofa] gene=MSTRG.14449	8	3	21	3	339	37.6	9.33	320710023.069	96543721.8013	100277313.544	106832568.228	111868156.979	133400001.735	121204102.281	156814503.602	116839794.0
Pig.02915.1	High	glucosamine 6-phosphate N-acetyltransferase [Sus scrofa] gene=Pig.02915	12	2	8	2	184	20.7	7.99	5632979.59044	24201782.2083	12045045.7227	19403421.6043	20389655.4302	17186893.9784	13383797.916	15562145.5034	20713533.5
Pig.13364.1	High	PREDICTED: E3 ubiquitin-protein ligase RING1 [Gorilla gorilla gorilla] gene=Pig.13364	4	2	5	2	715	73.8	5.92	632038244.954	359783684.241	366623238.132	380709589.806	475504137.342	426626103.838	411558848.7	355171325.956	17401504.0
Pig.06504.1	High	26S proteasome non-ATPase regulatory subunit 2 [Sus scrofa] gene=Pig.06504	4	3	3	3	908	100.2	5.2	0.0	13993674.2503	10895662.399	12331539.7597	5238484.10935	13429014.544	9123200.5422	18635690.5665	19434818.75
Pig.21518.1	High	protegrin-3-like [Sus scrofa] gene=Pig.21518	14	2	10	2	149	16.6	8.06	126766523.589	51696081.1153	85428901.1431	48494427.3312	76222556.9107	37927361.1338	51481979.1721	55716600.3215	54320798.0
Pig.11673.1	High	dipeptidyl peptidase 1 isoform X1 [Sus scrofa] gene=Pig.11673	7	2	5	2	407	46.2	7.96	10308672.6968	19229110.293	13272362.726	12160873.1548	10839775.7378	15341143.7276	9750556.15866	13265334.8429	17515711.5
Pig.17027.1	High	2-amino-3-ketobutyrate coenzyme A ligase, mitochondrial isoform X1 [Sus scrofa] gene=Pig.17027	5	1	3	1	429	46.1	8.41	20728650.2879	6253392.85904	12368360.37	6818552.31035	0.0	9733568.14153	0.0	15730437.883	0.0
Pig.17711.1	High	ELAV-like protein 1 [Sus scrofa] gene=Pig.17711	7	2	8	2	326	36.1	8.88	41496775.895	43956751.8649	37022780.0161	25495578.8918	10813721.9763	38275937.9694	22867333.4315	35042900.6254	38212650.0
Pig.13796.1	High	phosphotriesterase-related protein isoform X1 [Sus scrofa] gene=Pig.13796	12	3	13	3	297	33.1	5.77	55732855.5623	80073281.9821	79240280.359	45123826.2499	81046449.1636	58207912.2895	91862376.7464	83339768.0386	103989678.0
Pig.00282.1	High	UDP-glucose:glycoprotein glucosyltransferase 1 isoform X2 [Sus scrofa] gene=Pig.00282	2	3	7	3	1549	176.5	5.72	45612050.611	46565633.4976	50047975.1213	48678817.2816	49772477.0482	23906022.9471	62563870.5715	35919517.0309	18851349.0
Pig.06734.1	High	Sfrs7 protein [Mus musculus] gene=Pig.06734	10	2	5	1	238	27.4	11.84	4870820.05299	40335942.0128	16287233.5088	38576604.1682	18339600.1258	28927221.6611	0.0	10390044.3832	12444086.0
Pig.16774.1	High	tRNA-splicing endonuclease subunit Sen34 [Pteropus alecto] gene=Pig.16774	16	4	21	4	194	22.6	10.65	29863851.9098	93096928.0293	90626847.4219	77222218.6733	79738451.0191	127018473.087	72782878.2826	112537668.41	98942556.0
MSTRG.18532_m.19766	High	hypothetical protein PAL_GLEAN10011060 [Pteropus alecto] gene=MSTRG.18532	21	2	18	1	94	9.5	7.96	0.0	30518172.4968	0.0	0.0	0.0	0.0	0.0	35237310.4136	113527416.0
Pig.09379.1	High	all-trans-retinol 13,14-reductase [Sus scrofa] gene=Pig.09379	9	2	2	2	282	31.0	9.33	31089018.3338	8065118.49666	9580248.87562	10635491.3888	12350879.9906	20240421.6096	11233152.2651	18887981.687	36678022.5
Pig.00442.1	High	lanosterol 14-alpha demethylase [Sus scrofa] gene=Pig.00442	4	2	6	2	503	56.8	8.12	14781559.1736	4665363.09079	7384877.26031	0.0	0.0	0.0	639928.450404	9888722.36139	2139036.25
Pig.01118.1	High	methylcrotonoyl-CoA carboxylase beta chain, mitochondrial [Sus scrofa] gene=Pig.01118	6	3	3	3	563	61.2	7.83	39867424.1725	219701963.162	209398988.297	275895514.846	266936773.154	245524106.863	239136564.325	212690953.457	167953865.0
Pig.09024.1	High	1,2-dihydroxy-3-keto-5-methylthiopentene dioxygenase [Sus scrofa] gene=Pig.09024	18	3	11	3	179	21.6	5.25	540053747.327	224711966.586	178175287.01	358875022.822	384942575.274	338589875.134	386526505.68	179670771.466	80248896.5
Pig.02151.1	High	LOW QUALITY PROTEIN: protein SET-like [Sus scrofa] gene=Pig.02151	6	2	8	2	329	38.5	4.36	41745536.2264	44947256.2162	57172441.2456	20900639.1622	27868998.5728	44100322.6805	0.0	38258914.8148	61028156.5
Pig.03106.1	High	LOW QUALITY PROTEIN: acid sphingomyelinase-like phosphodiesterase 3b [Sus scrofa] gene=Pig.03106	9	3	3	3	471	52.9	6.48	3542266.32181	15139146.8613	17215523.3495	14877712.618	9649691.27733	23714619.7778	9212733.10806	12185729.1252	15061658.75
Pig.22232.1	High	immunoglobulin kappa variable region, partial [Sus scrofa] gene=Pig.22232	15	2	17	1	151	16.4	7.85	0.0	0.0	0.0	33004850.2156	0.0	0.0	0.0	0.0	1356387.875
Pig.02624.1	High	basigin isoform X1 [Sus scrofa] gene=Pig.02624	9	2	6	2	272	29.8	6.13	0.0	4046454.06001	13748486.6321	12481773.3655	18154713.8915	11399197.5694	5886952.61269	4521565.20326	17042978.0
MSTRG.9455_m.9689	High	PREDICTED: 40S ribosomal protein S2 [Camelus bactrianus] gene=MSTRG.9455	11	2	8	2	227	26.8	9.86	91188392.9275	259938672.176	266092640.767	490243161.707	506996180.168	275064882.557	497169623.432	252315542.808	174199249.0
Pig.01946.1	High	PDZ and LIM domain protein 1 [Sus scrofa] gene=Pig.01946	8	2	4	2	329	36.0	7.2	28084605.0203	34779225.432	16831328.5107	13420732.1139	17339141.9927	41342037.8584	19997436.0594	9515137.19725	0.0
Pig.15575.1	High	transmembrane emp24 domain-containing protein 4 isoform X2 [Sus scrofa] gene=Pig.15575	10	2	10	2	216	24.9	7.94	20780937.0957	10157179.3564	11759128.0854	11637300.2334	19363526.536	24327345.7996	11034531.2501	247958823.318	26166131.0
Pig.13772.1	High	hypothetical protein PAL_GLEAN10011060 [Pteropus alecto] gene=Pig.13772	13	2	20	1	150	15.1	8.6	0.0	114800090.802	64311654.6302	0.0	61842842.8957	73016170.8768	99801077.6622	154766640.276	415320384.0
Pig.05628.1	High	alpha-mannosidase 2 [Sus scrofa] gene=Pig.05628	3	4	8	4	1131	129.9	7.66	81280661.6083	37543349.5418	43682726.1941	55455185.3594	82149013.0584	47273183.8439	6069091.6727	39256495.8251	16014994.0
Pig.12184.1	High	isobutyryl-CoA dehydrogenase, mitochondrial [Sus scrofa] gene=Pig.12184	5	2	2	2	421	45.9	7.31	2823887.22345	3860468.50781	5648927.78648	23096474.5209	25209603.6141	0.0	0.0	24562979.5988	12765985.0
Pig.17592.1	High	thioredoxin domain-containing protein 17 [Sus scrofa] gene=Pig.17592	19	2	6	2	123	14.1	5.54	13104515.246	26335891.7692	34793532.994	21167191.8298	25473735.6821	47514277.933	18509403.5073	27892634.9706	45801874.0
Pig.14715.1	High	enoyl-CoA hydratase domain-containing protein 2, mitochondrial isoform X5 [Sus scrofa] gene=Pig.14715	8	2	11	2	298	31.9	9.11	40759612.0031	130428205.639	81423131.2034	49812933.2599	59792922.9861	60690116.3012	69372464.4063	134895707.71	20241044.0
Pig.12262.1	High	myeloid-derived growth factor [Sus scrofa] gene=Pig.12262	21	3	5	3	174	18.9	8.43	4266208.95153	50524317.7117	49509505.1453	48001735.091	51361762.7555	60117630.1024	35406795.9232	67592515.774	25623686.5
Pig.14677.1	High	proteasome subunit beta type-1 [Sus scrofa] gene=Pig.14677	15	3	3	3	241	26.3	7.81	17119995.3115	15387492.6392	11845794.0451	11270098.3449	8828068.228	9850655.01735	7206935.41085	16327853.9177	30512944.0
Pig.01288.1	High	aldo-keto reductase family 1 member B1 [Sus scrofa] gene=Pig.01288	9	3	10	1	287	32.3	7.2	5532113.38944	6334375.55982	0.0	0.0	0.0	12175722.0437	20901341.5478	6771750.79268	7733276.0
Pig.03561.1	High	PREDICTED: proteasome subunit alpha type-4 [Saimiri boliviensis boliviensis] gene=Pig.03561	10	3	10	3	261	29.5	7.72	82534766.3196	73038034.3951	75263029.1439	42976576.0084	54558982.0214	74333762.9377	40807396.2923	70837355.6788	75595072.0
Pig.21788.1	High	collagen alpha-1(VI) chain [Sus scrofa] gene=Pig.21788	3	2	3	2	1024	107.8	5.82	8904448.65663	0.0	0.0	4818760.95925	5811986.80069	1903718.12324	5206387.24159	0.0	11154324.0
Pig.01432.1	High	endoribonuclease LACTB2 [Sus scrofa] gene=Pig.01432	11	2	6	2	194	22.3	7.06	0.0	2416552.43016	8140354.39231	4485012.51129	5072938.00193	4400752.84787	6477992.05707	6807861.30403	2736610.25
Pig.02921.1	High	GMFB [Cervus elaphus hippelaphus] gene=Pig.02921	10	1	1	1	164	19.3	6.07	0.0	11248221.1301	9125388.94363	20680165.7156	17226350.7066	16303066.4247	20424938.3317	11885008.2624	11931450.0
Pig.20429.1	High	PREDICTED: 5-hydroxyisourate hydrolase-like [Ceratotherium simum simum] gene=Pig.20429	14	2	7	2	140	15.3	7.06	12631399.3054	25157004.6438	29695483.0826	42017940.3612	41533830.6014	52778590.0634	36264078.2084	33572731.9424	114454816.0
Pig.11471.1	High	complement component 4A [Sus scrofa] gene=Pig.11471	2	2	2	2	1729	190.8	6.99	0.0	9341886.14773	0.0	5773294.19501	4770393.68762	5614269.29527	6155090.67655	0.0	0.0
Pig.06141.1	High	PREDICTED: histone H2B type 3-A isoform X3 [Callithrix jacchus] gene=Pig.06141	34	2	34	1	67	7.4	9.88	1590548.71024	13409591.192	11020946.5699	11490471.2864	6531246.62954	14724704.2742	0.0	0.0	0.0
Pig.03208.1	High	basement membrane-specific heparan sulfate proteoglycan core protein isoform X1 [Sus scrofa] gene=Pig.03208	1	3	4	3	4308	459.6	6.7	5566556.13369	5768394.81264	0.0	0.0	0.0	0.0	0.0	0.0	7846324.4375
Pig.21192.1	High	PREDICTED: 40S ribosomal protein S26-like [Chlorocebus sabaeus] gene=Pig.21192	21	2	11	2	115	13.0	11.0	153249441.236	65315604.9475	83195623.5019	90453701.1685	71344108.9001	116638860.372	67866661.3926	79368742.3558	135646323.0
Pig.20692.1	High	probable ATP-dependent RNA helicase DDX17 isoform X1 [Ictidomys tridecemlineatus] gene=Pig.20692	4	2	3	2	652	72.5	8.68	11394617.3387	2733856.87252	7872650.63913	1856585.83999	0.0	11874068.6939	5212662.26348	14507983.0887	32140235.5
Pig.20405.1	High	hypothetical protein Cadr_00002435 [Camelus dromedarius] gene=Pig.20405	27	2	4	2	71	8.2	9.31	6712575.42083	0.0	133609356.019	45170978.0148	59932753.2395	102569241.033	52164889.4413	33678837.6285	26321877.75
Pig.14830.1	High	glycine N-acyltransferase isoform X1 [Sus scrofa] gene=Pig.14830	6	1	3	1	295	33.9	7.52	8280039.5718	7330329.82415	14810520.9391	6431504.68297	1666269.24227	2165840.85615	5932207.12879	38274402.5272	6536634.0
Pig.14434.1	High	PREDICTED: 60S ribosomal protein L23 [Orcinus orca] gene=Pig.14434	20	2	5	2	140	14.9	10.51	238831320.655	93060783.9048	85555559.4385	61242837.469	63722007.7075	49160050.9923	38567268.1245	114816037.922	100864516.0
Pig.09598.1	High	solute carrier organic anion transporter family member 1B3 isoform X1 [Sus scrofa] gene=Pig.09598	4	2	9	2	685	76.0	8.98	68680110.6058	25882570.7894	13654545.168	22167457.7758	23462119.5175	45485212.5697	33093381.71	50075295.0552	39786983.0
Pig.14905.1	High	guanine nucleotide binding protein, beta 1, isoform CRA_a, partial [Mus musculus] gene=Pig.14905	12	3	3	3	340	37.4	6.0	0.0	0.0	5698850.30084	0.0	0.0	18527097.4592	5514408.74601	0.0	31798283.5
Pig.03465.1	High	periostin isoform 2 precursor [Sus scrofa] gene=Pig.03465	4	1	4	1	387	42.3	5.44	3542903.82651	19709724.1169	27274733.5853	10039856.3956	1947104.02071	19125937.9477	14719906.1977	7134572.55383	17811202.0
Pig.20052.1	High	ferritin light chain [Sus scrofa] gene=Pig.20052	15	1	3	1	107	12.1	6.27	0.0	3907149.23937	7003700.83461	24106012.9976	13865645.9308	6042212.49492	5244258.5078	6138409.95064	0.0
Pig.04296.1	High	ras-related protein Rab-15 isoform X1 [Sus scrofa] gene=Pig.04296	10	2	2	1	212	24.4	5.86	42076869.4794	29924367.9218	37782565.9419	0.0	9801470.58538	48832741.9283	24346022.6512	53673597.9832	47115884.0
Pig.19015.1	High	unnamed protein product, partial [Gulo gulo] gene=Pig.19015	16	3	4	3	168	19.7	8.43	40751023.18	29244422.0527	39862010.8311	23615178.3124	29662817.3661	28133193.0787	30510218.1613	27464136.7666	29333172.5
Pig.03037.1	High	tyrosine--tRNA ligase, cytoplasmic isoform X1 [Sus scrofa] gene=Pig.03037	5	3	7	3	528	59.0	7.21	68537632.2313	32037414.274	73195319.2916	38297221.7664	81413869.8431	48227471.7407	51108838.2923	55432638.872	42671361.0
MSTRG.29125_m.31372	High	PREDICTED: LOW QUALITY PROTEIN: 14-3-3 protein epsilon [Monodelphis domestica] gene=MSTRG.29125	18	2	21	1	89	10.2	4.98	111585556.297	41554164.8659	46160914.7462	36819279.1926	49557756.8946	48600274.6637	38579065.3904	37297783.7828	29925432.0
Pig.07884.1	High	lactotransferrin precursor [Sus scrofa] gene=Pig.07884	5	3	15	2	695	76.6	8.38	0.0	4610835.80617	5784742.54187	5981341.18878	7706468.84466	2611661.74992	0.0	0.0	4874122.5
Pig.05131.1	High	long-chain-fatty-acid--CoA ligase 5 [Sus scrofa] gene=Pig.05131	4	3	4	3	877	97.1	6.18	4878351.24656	5675908.70486	15501672.7378	7556273.17227	13945281.952	24150515.5246	19285757.0594	7946893.78269	21803927.0
Pig.15020.1	High	ATP synthase-coupling factor 6, mitochondrial [Sus scrofa] gene=Pig.15020	26	2	15	2	108	12.4	9.31	86874856.0338	33434774.5711	53138010.5811	28350649.9734	29171214.6175	46096977.8748	44756370.1653	39245557.1175	39438136.0
Pig.02057.1	High	CD166 antigen isoform X1 [Sus scrofa] gene=Pig.02057	5	2	4	2	583	64.8	7.02	27074466.3266	21128987.3775	13402284.4757	19165383.2302	17114716.7678	0.0	14772344.2784	12685592.2565	20646962.5
MSTRG.17961_m.19251	High	PREDICTED: cytochrome c oxidase subunit 7A1, mitochondrial [Camelus dromedarius] gene=MSTRG.17961	9	1	6	1	150	16.6	11.0	17529343.827	18956808.7015	58646428.8692	47743551.6709	51908331.1555	15779965.5481	53681524.7454	77390822.579	50537682.0
Pig.16909.1	High	NADH dehydrogenase [ubiquinone] 1 alpha subcomplex subunit 2 [Sus scrofa] gene=Pig.16909	14	1	8	1	99	11.1	9.91	36184941.083	14470027.6392	15176994.8892	19087759.7426	14363750.4118	22542577.2257	16048619.2279	13099764.1409	17807630.0
MSTRG.26147_m.27290	High	cysteine and glycine-rich protein [Lynx pardinus] gene=MSTRG.26147	11	2	3	2	246	26.0	8.79	27133721.7819	20795435.5769	23757933.4665	16853404.483	20886055.8842	17553937.5078	17505189.5955	20811734.2112	21390821.0
Pig.02832.1	High	PREDICTED: translationally-controlled tumor protein isoform X1 [Odobenus rosmarus divergens] gene=Pig.02832	12	2	2	2	172	19.6	4.93	59944722.7706	52330668.5931	48528020.5974	0.0	0.0	48728790.1427	0.0	0.0	67898864.0
Pig.04361.1	High	acyl-coenzyme A thioesterase 4-like [Sus scrofa] gene=Pig.04361	3	1	3	1	458	50.2	8.7	5209024.15028	14930687.922	0.0	20526244.2288	0.0	0.0	0.0	0.0	0.0
Pig.04148.1	High	methylsterol monooxygenase 1 isoform X1 [Sus scrofa] gene=Pig.04148	5	1	6	1	293	35.2	7.11	25362915.4046	11187823.9387	12620485.616	8235030.83136	18217206.9373	2341806.67308	12994762.9016	19901009.1833	0.0
MSTRG.9244_m.9421	High	transmembrane protein 120A [Sus scrofa] gene=MSTRG.9244	13	4	10	1	238	25.9	9.63	4315688.02589	8395656.34785	10032202.5382	6920133.83055	5661546.95061	14260514.5807	12720712.9265	14202758.1614	15949818.0
Pig.00962.1	High	1,4-alpha-glucan-branching enzyme [Sus scrofa] gene=Pig.00962	5	2	5	2	677	77.3	6.64	16463035.6507	22576133.5675	22623858.4856	34804666.5107	39233122.6621	34175256.0457	47110294.9638	30901022.8193	19044018.0
Pig.04766.1	High	ceruloplasmin precursor [Sus scrofa] gene=Pig.04766	3	2	16	2	1065	121.8	6.11	107145948.922	70438400.3029	55949908.9187	62053982.4764	59336703.7206	77221967.8664	67142667.2727	54841876.9825	33625068.0
Pig.13236.1	High	heme-binding protein 1 [Sus scrofa] gene=Pig.13236	10	2	8	2	189	21.1	5.78	119261975.292	56154725.1577	46137277.9134	35612506.2078	39884029.9107	55266658.6054	55085957.5817	52803083.0678	60968383.25
Pig.06639.1	High	PREDICTED: activated RNA polymerase II transcriptional coactivator p15 [Nomascus leucogenys] gene=Pig.06639	24	3	11	3	127	14.4	9.6	72134712.1782	45341664.06	85048920.4314	87069320.8122	70124856.482	105986949.903	93266640.5397	43467193.2997	43573515.0
Pig.19065.1	High	ras-related protein Rab-5C [Bos taurus] gene=Pig.19065	10	2	4	2	216	23.5	8.41	6049717.59215	35364579.4076	34053477.805	8584864.70212	7035560.72406	57993265.0106	26377367.8127	42919171.1825	44782835.25
Pig.13398.1	High	phosphatidylcholine transfer protein isoform X1 [Sus scrofa] gene=Pig.13398	7	2	3	2	312	35.7	6.67	23050055.4842	4444105.04647	13729253.9881	7373487.83225	14399668.0553	7804417.77823	5932811.2918	6356027.16582	2854611.0
Pig.12622.1	High	cytochrome b-c1 complex subunit 6, mitochondrial isoform X1 [Sus scrofa] gene=Pig.12622	15	1	1	1	117	13.9	4.63	0.0	0.0	0.0	0.0	0.0	0.0	0.0	0.0	21528086.0
Pig.01749.1	High	interferon-induced guanylate-binding protein 1 isoform X1 [Sus scrofa] gene=Pig.01749	2	2	4	2	1046	117.8	6.84	2269737.42119	13055258.8932	11571444.6856	7322607.08024	7081236.994	0.0	13723549.9799	16947726.0211	18394715.0
MSTRG.1043_m.567	High	L-2-hydroxyglutarate dehydrogenase, mitochondrial isoform X1 [Sus scrofa] gene=MSTRG.1043	5	2	3	2	464	51.0	8.69	2262662.67171	7880799.4237	5816598.26974	8450119.90221	11460070.7788	12146404.9991	10314529.8152	8849827.41414	11209890.0
Pig.01476.1	High	inositol monophosphatase 1 isoform X1 [Sus scrofa] gene=Pig.01476	9	2	3	2	277	30.2	4.97	3377007.68407	13472922.2896	15360560.285	862451.276088	8009333.73629	13821309.9454	1047549.26554	931493.418758	16712184.0
Pig.00625.1	High	histone H2A.Z [Homo sapiens] gene=Pig.00625	20	3	59	1	128	13.5	10.58	0.0	0.0	0.0	0.0	0.0	21950441.1937	14469113.6896	0.0	39447276.0
Pig.09433.1	High	cytochrome c oxidase subunit 5B, mitochondrial precursor [Sus scrofa] gene=Pig.09433	19	2	22	2	129	13.8	8.51	410329585.993	316843553.123	336705300.914	195550753.581	170596909.306	254821046.104	220320440.077	340442132.651	353100107.0
Pig.12323.1	High	small glutamine-rich tetratricopeptide repeat-containing protein alpha [Sus scrofa] gene=Pig.12323	6	2	3	2	313	34.2	4.93	150848863.381	41099936.1878	86753377.5521	58025654.088	80539464.4994	49363190.465	66188990.0901	128388619.266	43046514.5
Pig.16336.1	High	up-regulated during skeletal muscle growth protein 5 [Sus scrofa] gene=Pig.16336	28	1	7	1	58	6.4	9.83	21701198.3347	28253957.2576	34476141.5729	28896519.4414	33726736.7597	42411741.6569	37294244.0622	44755008.0974	38779316.0
Pig.03011.1	High	PREDICTED: splicing factor, proline- and glutamine-rich isoform X2 [Chlorocebus sabaeus] gene=Pig.03011	3	1	2	1	599	66.2	9.66	0.0	22530190.6753	15215128.1153	0.0	15494676.2711	30542401.315	14455057.0685	0.0	12435912.0
Pig.20846.1	High	carnosine synthase 1 isoform X1 [Sus scrofa] gene=Pig.20846	3	2	2	2	1036	111.0	6.83	6572259.42227	7114056.55849	7040820.58033	6257151.24832	7143258.70826	12413068.5902	6677297.92637	9065786.66414	23829533.0
Pig.08012.1	High	60S ribosomal protein L38 [Pteropus alecto] gene=Pig.08012	36	3	3	3	70	8.2	10.1	8442146.38058	38522188.0731	38798434.7304	23272386.4135	26335077.3984	44869043.6683	24885806.9334	33230211.5266	37644236.5
Pig.19124.1	High	LOW QUALITY PROTEIN: reticulon-3 [Sus scrofa] gene=Pig.19124	1	1	4	1	942	102.4	4.98	63747921.6231	17794774.7259	58792040.9057	15311339.3106	57384726.1827	21326569.7372	62580767.2183	32056138.7487	27215680.5
Pig.15694.1	High	nucleoside diphosphate kinase A [Sus scrofa] gene=Pig.15694	10	1	3	1	120	13.8	9.64	29057698.4799	16703271.7736	20052326.3263	12711605.1294	8069729.37989	20149979.6683	9809191.63418	17566342.7655	23866207.0
Pig.08847.1	High	40S ribosomal protein S17 [Bos indicus x Bos taurus] gene=Pig.08847	24	2	2	2	135	15.5	9.85	0.0	16877171.0466	6704242.93827	22965517.7916	0.0	20298774.8667	14810752.2946	15403922.7366	61289388.0
Pig.01769.1	High	pyruvate dehydrogenase E1 component subunit alpha, somatic form, mitochondrial [Sus scrofa] gene=Pig.01769	6	2	10	2	390	43.3	8.03	7083628.85755	30542687.0999	49509279.4015	23737710.1801	21243473.5774	31793522.6237	15436451.1868	44732387.8663	11717856.0
Pig.10036.1	High	2-hydroxyacyl-CoA lyase 1 isoform X1 [Sus scrofa] gene=Pig.10036	4	2	5	2	581	63.6	7.37	42557365.9826	146537317.762	140693119.807	263864333.908	205458033.766	305548442.78	160184338.038	117822659.726	171932416.0
Pig.01142.1	High	endopeptidase 24.16 type M2 [Sus scrofa] gene=Pig.01142	3	2	2	2	745	85.0	6.29	5858860.42784	43076750.7703	38797612.0399	25573923.9967	29371823.8046	40461809.2539	26565627.662	34412237.2634	22322613.0
Pig.14383.1	High	corticosteroid 11-beta-dehydrogenase isozyme 1 isoform 1 [Sus scrofa] gene=Pig.14383	9	2	12	2	204	22.1	9.13	125669244.499	32443599.6259	39899105.6358	64170980.7184	72424766.1947	34570872.7185	73366189.2411	24958327.413	10066925.0
Pig.17718.1	High	unnamed protein product, partial [Gulo gulo] gene=Pig.17718	17	1	7	1	69	7.8	10.7	0.0	46340780.9585	48398825.2329	31429255.0675	37382006.8303	72125276.2614	42020700.6542	0.0	0.0
Pig.02694.1	High	cytochrome P450 4V2 isoform X1 [Sus scrofa] gene=Pig.02694	2	1	1	1	527	61.3	7.52	0.0	0.0	2445412.55419	0.0	4115503.88454	0.0	6815390.79629	5208972.27499	0.0
Pig.07582.1	High	peptidyl-prolyl cis-trans isomerase FKBP11 [Sus scrofa] gene=Pig.07582	11	3	9	3	275	30.3	8.85	86175153.9314	29197292.9401	45715812.7723	24723878.5152	21921681.4251	47067829.723	34213046.4232	59727146.0408	68727495.0
Pig.09150.1	High	transferrin receptor protein 2 isoform X2 [Sus scrofa] gene=Pig.09150	2	1	7	1	804	88.7	6.34	2956729.49667	13318416.4885	8000919.72577	10433507.0741	9299446.14673	10768631.0018	9055464.82943	12181298.9709	0.0
MSTRG.18532_m.19774	High	hypothetical protein PAL_GLEAN10011060 [Pteropus alecto] gene=MSTRG.18532	21	2	14	1	96	9.7	7.96	0.0	16327419.9737	0.0	0.0	0.0	26620705.438	0.0	0.0	0.0
Pig.05092.1	High	ubiquilin-1 isoform X1 [Sus scrofa] gene=Pig.05092	8	3	3	3	589	62.5	5.11	68021463.3065	43252271.8474	79745296.7415	81689439.1745	101863249.681	58978683.9121	132876898.299	76506329.8175	77243511.75
Pig.11159.1	High	bifunctional glutamate/proline--tRNA ligase isoform X2 [Sus scrofa] gene=Pig.11159	2	3	3	3	1512	170.0	7.2	0.0	0.0	1436964.09204	942816.835997	0.0	2336358.4844	612940.991839	1536987.53037	2756752.75
Pig.17053.1	High	thioredoxin, mitochondrial [Sus scrofa] gene=Pig.17053	9	1	4	1	166	18.4	8.62	0.0	11203067.5004	20769206.365	0.0	0.0	18118619.0519	0.0	17617878.2213	19032572.0
Pig.06336.1	High	hypothetical protein EI555_001154, partial [Monodon monoceros] gene=Pig.06336	2	1	4	1	574	62.6	5.97	1545033.69437	11718427.0209	13384935.7002	0.0	0.0	6987762.35594	0.0	6870551.9982	7904644.5
Pig.04827.1	High	Ras-related protein Rab-1A, partial [Bos mutus] gene=Pig.04827	9	2	2	1	205	22.7	6.21	0.0	0.0	0.0	0.0	6097172.29624	0.0	6344340.78114	0.0	27485460.0
Pig.14698.1	High	hypothetical protein DBR06_SOUSAS1610065, partial [Sousa chinensis] gene=Pig.14698	8	1	2	1	173	20.3	10.49	56449626.4426	22200111.4433	37814676.9059	25872786.2825	32394036.4834	23032395.0642	30413330.945	31956372.6252	21652992.5
Pig.02351.1	High	mitochondrial import inner membrane translocase subunit Tim8 A [Bos taurus] gene=Pig.02351	11	1	6	1	97	11.0	5.16	35366796.2466	191455853.854	260399298.251	154627571.721	170957969.212	276420917.302	87909123.1726	221780570.771	79480664.0
Pig.15577.1	High	2-oxoglutarate dehydrogenase, mitochondrial isoform X1 [Sus scrofa] gene=Pig.15577	2	3	7	3	1038	117.3	6.95	0.0	36171270.3072	38286940.9571	27629970.3829	28185068.4565	39717698.2196	22463060.7927	41265206.0655	20254696.0
Pig.21052.1	High	vacuolar protein sorting-associated protein 35 [Sus scrofa] gene=Pig.21052	3	2	2	2	796	91.6	5.49	123413885.647	70540620.9576	83880665.6538	92663742.6331	90617631.7438	68660528.2555	100138183.257	120794375.123	63681300.0
Pig.12804.1	High	cadherin-1 precursor [Sus scrofa] gene=Pig.12804	1	1	3	1	978	107.8	5.08	0.0	44188573.9729	68194145.1496	37382406.5013	38222333.7205	45915920.1661	0.0	56127743.0025	0.0
Pig.03204.1	High	PREDICTED: cell division control protein 42 homolog isoform X1 [Mesitornis unicolor] gene=Pig.03204	7	1	1	1	191	21.3	6.04	5917740.55488	15102391.5935	12054411.906	6710696.58795	0.0	16278960.6606	0.0	11323703.8533	32607460.0
Pig.12717.1	High	coatomer subunit delta [Sus scrofa] gene=Pig.12717	2	1	1	1	511	57.2	6.21	0.0	0.0	9044325.79952	0.0	0.0	13579513.1921	0.0	13316554.9734	20610800.0
Pig.00662.1	High	unnamed protein product [Mus musculus] gene=Pig.00662	8	1	1	1	149	16.8	9.13	0.0	0.0	0.0	0.0	0.0	0.0	0.0	0.0	19130086.0
Pig.11813.1	High	galectin-9 isoform 1 [Sus scrofa] gene=Pig.11813	7	2	2	2	355	39.7	9.58	12785916.3815	11462640.839	10122594.7271	0.0	0.0	17897602.8196	6353894.52366	5573053.85198	7181907.5
Pig.13108.1	High	LOW QUALITY PROTEIN: mitochondrial 10-formyltetrahydrofolate dehydrogenase [Sus scrofa] gene=Pig.13108	5	3	21	1	606	67.2	5.73	1697771.21862	100689917.506	129501979.884	0.0	148536714.829	46084060.5346	0.0	122998696.285	0.0
Pig.11335.1	High	histone H1.5 [Sus scrofa] gene=Pig.11335	15	2	8	2	191	19.2	10.86	53362653.0576	25151777.9907	14329144.8484	3661519.68891	3553672.50305	22885362.4258	5200848.14439	19052869.3698	13145147.0
Pig.14202.1	High	unnamed protein product, partial [Gulo gulo] gene=Pig.14202	5	2	5	2	369	41.9	9.23	5183655.31815	14720043.7357	16147741.314	21012529.8021	11337625.1943	22308841.3104	15085257.8178	24338836.3741	18911020.5
Pig.04538.1	High	PREDICTED: nucleophosmin isoform X1 [Odobenus rosmarus divergens] gene=Pig.04538	7	2	3	2	294	32.6	4.77	32178962.1933	14948449.1191	39572804.6163	2771638.91077	4978637.8431	12895380.1288	5398596.62137	5325355.56244	12477504.6875
MSTRG.10508_m.11392	High	NADH dehydrogenase [ubiquinone] 1 beta subcomplex subunit 9 [Sus scrofa] gene=MSTRG.10508	15	2	6	2	179	21.8	8.63	45145450.1755	29008073.3199	29586817.2967	36931420.8848	38031504.9528	50245279.5234	40955376.3946	36398437.9524	44930807.0
Pig.16314.1	High	lysosomal alpha-mannosidase isoform X1 [Sus scrofa] gene=Pig.16314	2	2	5	2	1019	114.8	6.84	22702059.3004	9440767.32888	0.0	6600813.52449	4834138.20796	12910613.2821	1812001.04894	6417475.12893	23450747.0
Pig.07395.1	High	protein-glutamine gamma-glutamyltransferase 2 [Sus scrofa] gene=Pig.07395	3	2	7	2	687	77.2	5.31	0.0	9391970.80624	6629203.0576	12200945.6263	12459363.9138	9426254.46038	8626606.12689	795522.074939	6662192.125
Pig.14161.1	High	aspartyl aminopeptidase [Sus scrofa] gene=Pig.14161	3	1	2	1	475	52.3	7.01	4345758.18749	5456772.03603	10529066.8385	0.0	7777654.97844	7499510.32785	6410417.21612	8824572.41495	7341753.5
Pig.15856.1	High	mannose-1-phosphate guanyltransferase beta [Sus scrofa] gene=Pig.15856	6	2	2	2	360	39.8	6.52	41895961.993	22733296.3816	22364741.7355	10398141.5158	14362838.8153	36353720.3263	8215625.64451	23869587.2876	47690762.0
Pig.04946.1	High	mitochondrial pyruvate carrier 2 [Sus scrofa] gene=Pig.04946	16	2	7	2	127	14.2	10.43	67457510.7986	26832550.8656	37168761.253	22496122.1015	26518324.1733	29481792.0829	12129373.6988	50338427.9458	17541451.5
MSTRG.35044_m.38864	High	PREDICTED: 40S ribosomal protein S24 isoform X1 [Oryctolagus cuniculus] gene=MSTRG.35044	9	1	9	1	132	15.3	10.9	11243047.9187	44655850.8438	28970241.4205	26976923.0756	27083908.1236	62966708.2563	27016077.9146	28021988.5672	40377060.0
Pig.17031.1	High	RecName: Full=Galectin-1; Short=Gal-1; AltName: Full=Lectin galactoside-binding soluble 1 gene=Pig.17031	8	2	6	2	298	32.8	6.52	0.0	6557178.85529	6704187.59462	3625844.62571	13429018.1073	7164158.5328	3351980.63965	2693103.33647	3936444.75
Pig.01588.1	High	ras-related protein Rap-1A isoform X2 [Sus scrofa] gene=Pig.01588	13	2	4	1	180	20.7	6.64	0.0	0.0	0.0	0.0	0.0	0.0	0.0	0.0	3404531.25
Pig.19149.1	High	peroxiredoxin-5, mitochondrial [Sus scrofa] gene=Pig.19149	29	2	6	2	76	7.9	7.97	0.0	10072544.4554	23951264.1025	624409.537789	0.0	8421610.24466	11899998.5906	28186234.8284	0.0
Pig.01703.1	High	ATP-binding cassette sub-family D member 3 [Sus scrofa] gene=Pig.01703	2	1	2	1	656	75.1	9.36	0.0	6609156.1614	0.0	0.0	0.0	2301842.54216	6376082.57614	9748885.77482	3462195.5
Pig.19947.1	High	isoaspartyl peptidase/L-asparaginase isoform X1 [Sus scrofa] gene=Pig.19947	9	2	4	2	304	31.6	7.17	78357200.6836	20655500.6493	22993192.4641	33302439.158	0.0	18481313.8899	22439396.5499	29971574.3728	12112231.75
Pig.06424.1	High	cytochrome P450, family 4, subfamily F, polypeptide 55 isoform X3 [Sus scrofa] gene=Pig.06424	3	2	6	2	562	64.8	7.52	1811502.98554	1010417.40546	7404418.66359	11496928.8366	21212891.9728	10617682.1346	28937604.3201	10244519.3122	6434578.5
Pig.16833.1	High	splicing factor U2AF 65 kDa subunit isoform b [Homo sapiens] gene=Pig.16833	5	2	2	2	471	53.1	9.09	0.0	7491523.18186	10920080.5967	5722595.52943	4276542.08706	11224859.27	37560805.0717	8259256.79977	24189618.5
Pig.13415.1	High	serine/arginine-rich splicing factor 1 [Otolemur garnettii] gene=Pig.13415	9	2	3	2	248	27.7	10.36	14387495.9577	17336938.7555	25974526.82	14505876.4091	22967493.3381	35001568.633	18801473.6783	20037356.7634	24950281.0
Pig.19519.1	High	cytochrome b-c1 complex subunit Rieske, mitochondrial [Sus scrofa] gene=Pig.19519	7	1	2	1	204	22.6	7.83	16671656.3873	48680631.3663	39755092.011	60097301.034	64402106.9093	71520075.2305	33286865.0413	48756279.7596	28936774.0
Pig.04073.1	High	PREDICTED: probable imidazolonepropionase [Echinops telfairi] gene=Pig.04073	16	2	4	2	141	15.0	9.26	78160766.424	65291866.5766	44447457.3657	68327059.3488	81504243.0891	54501506.6613	61019500.7126	72519734.2484	10212731.0
Pig.01643.1	High	proteasome subunit alpha type-5 [Mus musculus] gene=Pig.01643	5	1	1	1	241	26.4	4.79	14069675.9483	25365761.1853	26243046.5278	11495222.3545	16707949.9888	32478114.5507	18568925.0546	19195512.315	32519834.0
Pig.01376.1	High	F-actin-capping protein subunit alpha-2 [Canis lupus familiaris] gene=Pig.01376	9	2	4	1	286	33.0	5.85	3995228.04744	0.0	0.0	0.0	0.0	0.0	0.0	0.0	14929501.0
Pig.21017.1	High	LOW QUALITY PROTEIN: solute carrier family 22 member 10 [Sus scrofa] gene=Pig.21017	5	2	2	2	552	62.3	8.18	8859337.52463	8647482.25656	17123867.7235	26131385.1794	17929069.6496	29238383.5825	20816752.5981	20652215.2306	12231929.625
Pig.03006.1	High	proteasome subunit beta type-2 [Sus scrofa] gene=Pig.03006	5	1	9	1	201	22.8	6.68	8377998.98694	65666247.8167	44331032.5468	37715457.3017	38212993.3341	52974582.1033	35883675.1155	37589986.7753	50374592.0
Pig.12359.1	High	receptor expression-enhancing protein 6 isoform X1 [Sus scrofa] gene=Pig.12359	3	1	4	1	518	55.6	9.19	13432533.9028	0.0	0.0	17382609.8886	87917288.2047	111931730.028	0.0	75037091.4186	136267952.0
Pig.08249.1	High	reticulon-4 isoform X3 [Sus scrofa] gene=Pig.08249	1	1	3	1	1160	125.8	4.55	38819610.2359	28304679.4689	30191006.5739	34716579.5715	19635191.0989	42113055.0338	21040302.1041	36687625.8549	40360243.25
Pig.18320.1	High	proteasome subunit beta type-4 [Sus scrofa] gene=Pig.18320	10	3	10	3	264	29.0	5.91	103585069.23	60863320.3779	65455721.3232	47099587.6589	56360543.3569	68335499.4918	28660254.9408	56978876.3643	55424226.25
Pig.23230.1	High	immunoglobulin heavy variable 3-23 [Sus scrofa] gene=Pig.23230	9	1	4	1	176	19.3	8.47	5501651.6586	24933788.9169	11610807.1232	29439962.9125	22066638.7132	2610925.79236	18710584.1716	8977192.12105	1746728.875
Pig.17208.1	High	bile salt sulfotransferase [Sus scrofa] gene=Pig.17208	3	1	1	1	398	46.5	6.54	1731433.67996	0.0	0.0	7493729.63718	3956542.50839	0.0	0.0	4731248.02997	3574577.25
Pig.19033.1	High	60S ribosomal protein L27-like protein [Camelus ferus] gene=Pig.19033	11	2	9	2	158	18.1	10.56	56233400.2676	57281231.6201	70481023.1088	55962838.9646	80901437.6249	109125570.115	58279964.1496	84729921.3313	42709358.0
Pig.11566.1	High	annexin A11 isoform X1 [Sus scrofa] gene=Pig.11566	4	2	6	2	502	53.9	7.3	7359984.64731	26093189.3806	25284557.9916	25948464.431	29625346.3919	29382321.9283	10988853.8709	18643245.7475	22404567.0
Pig.07823.1	High	beta-catenin 1 [Ovis aries] gene=Pig.07823	2	2	5	2	800	87.8	5.97	4276446.50605	28640103.9063	25517847.4658	26270916.1611	21319185.236	46342117.1604	28066226.6004	26127568.3589	23561556.0
Pig.17573.1	High	cytochrome c oxidase subunit 5A, mitochondrial [Sus scrofa] gene=Pig.17573	11	2	18	2	152	16.7	6.92	437909915.514	106479164.949	235763020.396	215833833.787	212275768.834	193518031.824	163699702.639	193478267.237	145887224.0
Pig.04371.1	High	ectonucleoside triphosphate diphosphohydrolase 5 isoform X1 [Sus scrofa] gene=Pig.04371	6	2	2	2	429	47.6	5.24	2040304.3512	5987101.94772	6233355.9243	7711864.97617	9840338.16619	26046729.5676	0.0	33805144.9369	9334003.25
Pig.17198.1	High	alpha-soluble NSF attachment protein isoform X1 [Phyllostomus discolor] gene=Pig.17198	5	1	1	1	282	31.7	5.86	0.0	0.0	0.0	0.0	0.0	0.0	0.0	0.0	11164983.0
Pig.01818.1	High	glycerol kinase isoform X1 [Sus scrofa] gene=Pig.01818	4	2	4	2	587	63.8	6.07	32603402.544	25314762.546	25977580.5511	11670898.3338	30554994.9	105228641.663	282482303.238	22562643.4939	41540859.0
Pig.04096.1	High	LOW QUALITY PROTEIN: early endosome antigen 1 [Sus scrofa] gene=Pig.04096	2	1	1	1	624	72.6	5.59	13834433.1438	0.0	0.0	0.0	0.0	23163415.1353	0.0	23826341.2863	10563134.0
Pig.20488.1	High	AP-2 complex subunit alpha-1 isoform X1 [Sus scrofa] gene=Pig.20488	2	2	4	2	821	90.3	6.4	0.0	12289055.8537	11788096.8413	5574326.50166	4182274.38589	19828873.208	0.0	12048306.319	15913413.25
Pig.08207.1	High	adrenodoxin, mitochondrial precursor [Sus scrofa] gene=Pig.08207	7	2	2	2	261	27.9	6.52	23731205.343	61833369.2898	62821536.5194	43164734.37	13675845.839	64855604.3111	46471670.1496	72646630.9812	47504734.0
MSTRG.16742_m.17850	High	PREDICTED: 60S ribosomal protein L22 isoform X1 [Chlorocebus sabaeus] gene=MSTRG.16742	17	1	9	1	78	8.3	9.72	222081132.327	81933460.4688	73293508.3803	53185274.8857	62736340.9925	106986760.63	62647048.4456	77753634.6835	71524064.0
Pig.09394.1	High	MICOS complex subunit MIC60 isoform X1 [Sus scrofa] gene=Pig.09394	3	2	5	2	758	83.7	6.52	5829923.03285	3340969.3151	2968452.0308	0.0	0.0	2961868.90671	0.0	5443442.12685	6744050.5
Pig.18010.1	High	band 3 anion transport protein isoform X1 [Sus scrofa] gene=Pig.18010	2	2	3	2	943	105.7	5.83	0.0	18368722.5562	10087367.9524	13123711.0877	1904711.53832	8756300.262	13791429.2006	3411405.05172	4390316.6875
MSTRG.13500_m.14492	High	nascent polypeptide-associated complex subunit alpha isoform X1 [Sus scrofa] gene=MSTRG.13500	1	1	1	1	1013	101.1	9.88	0.0	0.0	0.0	0.0	0.0	0.0	0.0	0.0	11415842.0
Pig.11296.1	High	solute carrier family 2, facilitated glucose transporter member 2 [Sus scrofa] gene=Pig.11296	2	1	8	1	525	57.3	6.87	2913907.81325	0.0	37302337.5036	31104523.8928	21628636.5397	27101061.8995	54410738.7724	38244202.6023	53416048.0
Pig.02999.1	High	poly(ADP-ribose) glycohydrolase ARH3 [Sus scrofa] gene=Pig.02999	3	1	5	1	366	39.2	4.88	139842186.215	60355375.3172	47199021.6662	47252429.6633	52062137.792	64809826.3491	50879758.8818	38781341.7232	10411398.0
Pig.05730.1	High	PREDICTED: immunoglobulin iota chain-like [Rousettus aegyptiacus] gene=Pig.05730	13	2	7	2	157	16.7	10.59	112086273.764	93515525.65	129029904.348	162004489.338	136555499.269	54772651.1825	121288023.23	118274197.852	3447762.5
Pig.07997.1	High	Na(+)/H(+) exchange regulatory cofactor NHE-RF1 [Sus scrofa] gene=Pig.07997	4	1	2	1	365	39.3	5.39	0.0	6793376.80924	9540969.45348	7341841.79929	8157563.50972	0.0	10179769.8006	8642105.62151	15137924.0
Pig.14569.1	High	catenin alpha-1 [Dasypus novemcinctus] gene=Pig.14569	1	1	1	1	871	96.7	6.65	17943220.1965	4106263.02745	3205565.31374	2917445.14596	3830299.14623	5483842.66301	5327171.83718	4154753.77769	11419571.0
Pig.06103.1	High	retinol-binding protein 1 [Sus scrofa] gene=Pig.06103	16	2	2	2	135	15.8	5.11	12148125.2306	9075612.45499	12116618.1603	11095630.528	10231303.6302	20363372.7821	8544518.60612	11563487.0676	21183178.25
Pig.19241.1	High	delta(14)-sterol reductase [Sus scrofa] gene=Pig.19241	3	1	5	1	418	46.3	8.16	85993127.7777	29971494.7076	37047724.7066	41003304.0952	48383798.6734	38722791.5401	51612525.3668	48339172.2667	21478644.0
Pig.13112.1	High	thioredoxin reductase 1, cytoplasmic isoform X2 [Ursus arctos horribilis] gene=Pig.13112	2	1	1	1	628	69.2	8.29	2151333.68357	9860267.76157	7222081.75094	0.0	0.0	10215034.8476	3575307.47862	10490848.2205	1388883.625
Pig.16824.1	High	isochorismatase domain-containing protein 2 isoform X1 [Sus scrofa] gene=Pig.16824	13	1	1	1	204	22.3	8.38	1966076.28061	0.0	3585838.76421	0.0	0.0	0.0	0.0	0.0	7149673.5
Pig.06642.1	High	LOW QUALITY PROTEIN: threonine--tRNA ligase, cytoplasmic [Sus scrofa] gene=Pig.06642	1	1	2	1	723	83.3	6.92	0.0	1768904.66	2779541.24006	922021.556333	620565.656718	2370389.62921	1087160.05392	2477993.31079	1936742.125
Pig.20016.1	High	THO complex subunit 4 isoform X1 [Sus scrofa] gene=Pig.20016	4	1	8	1	256	26.9	11.15	23354862.5983	12256324.2654	11348717.8369	6661784.72433	6982197.55354	16121457.332	6418900.01204	7876853.66759	6579644.5
Pig.15822.1	High	mesencephalic astrocyte-derived neurotrophic factor precursor [Sus scrofa] gene=Pig.15822	15	2	2	2	179	20.3	8.54	5970866.54164	10509907.0698	5596955.37272	23218156.1963	20041026.8068	16794523.4626	24990290.2355	1928454.9205	30929620.5
Pig.12246.1	High	lon protease homolog, mitochondrial [Sus scrofa] gene=Pig.12246	3	2	2	2	960	106.8	6.39	2860226.15155	12412576.8216	19623874.4144	14257171.9964	4849933.03132	15705503.9323	14923878.8815	25185228.7132	21021264.0
Pig.14455.1	High	secernin-2 [Sus scrofa] gene=Pig.14455	4	1	1	1	439	48.1	5.81	0.0	0.0	0.0	0.0	0.0	0.0	0.0	0.0	9315602.0
Pig.08225.1	High	dihydrolipoyllysine-residue acetyltransferase component of pyruvate dehydrogenase complex, mitochondrial precursor [Sus scrofa] gene=Pig.08225	3	2	4	2	647	69.1	7.97	248797.096849	11185923.3799	9449083.71441	6432390.30427	5923995.3936	9071349.32436	12248568.7277	14171913.4722	20724331.0
Pig.12974.1	High	26S proteasome non-ATPase regulatory subunit 5 [Sus scrofa] gene=Pig.12974	5	2	3	2	504	56.1	5.33	50127718.6149	97145059.7374	76386079.8169	44858231.1129	90990557.242	127634490.591	105722541.108	107422155.009	118913430.0
Pig.20898.1	High	NADH dehydrogenase [ubiquinone] iron-sulfur protein 6, mitochondrial [Sus scrofa] gene=Pig.20898	12	1	1	1	123	13.3	8.51	8268568.77051	4088320.33722	4267361.49736	3087797.09462	0.0	2475383.43733	2807146.38714	0.0	1232627.875
Pig.12760.1	High	nicotinamide N-methyltransferase [Sus scrofa] gene=Pig.12760	6	1	2	1	264	29.5	6.14	0.0	4748337.79504	0.0	3095068.35669	0.0	0.0	0.0	0.0	1676099.25
Pig.09227.1	High	eukaryotic translation initiation factor 4H isoform 1 [Sus scrofa] gene=Pig.09227	5	1	2	1	248	27.3	7.36	4603212.64103	20107564.5077	14255677.6192	0.0	0.0	21456494.5165	8703336.36114	17763700.4187	22237784.0
Pig.01328.1	High	hypothetical protein Cadr_00008406, partial [Camelus dromedarius] gene=Pig.01328	3	1	1	1	381	44.9	4.68	23206941.6077	0.0	11923229.2678	0.0	0.0	6317772.76149	16837656.3729	0.0	17222056.0
Pig.15129.1	High	small ubiquitin-related modifier 3 [Sus scrofa] gene=Pig.15129	12	1	6	1	104	11.8	8.0	82598227.4855	37663357.9196	40097875.9693	21008831.3029	29897350.8328	45552253.3969	23232987.8992	37579655.6912	51818592.0
Pig.00323.1	High	platelet glycoprotein 4-like [Sus scrofa] gene=Pig.00323	4	2	3	2	448	50.4	8.82	130428977.395	52503220.1633	77013075.2261	56486430.389	78594388.6186	141101989.641	82997374.9439	53234144.3583	97776124.0
Pig.18790.1	High	macrosialin precursor [Sus scrofa] gene=Pig.18790	4	1	1	1	318	33.8	9.17	7008159.15196	9901245.1878	0.0	0.0	0.0	0.0	0.0	4026645.88342	10700361.0
Pig.06524.1	High	unnamed protein product [Homo sapiens] gene=Pig.06524	6	1	2	1	288	33.6	11.25	7486285.53689	0.0	3577741.47955	5118772.53423	4231223.31503	6357677.08126	4482418.14623	4126611.82435	12045221.0
Pig.14898.1	High	protein RER1 [Sus scrofa] gene=Pig.14898	6	1	3	1	196	22.9	9.47	855549.692968	4595056.60714	18870425.6998	7015440.72804	0.0	17176055.0759	17008982.294	11008882.1154	0.0
Pig.11818.1	High	transmembrane protein 97 [Sus scrofa] gene=Pig.11818	7	1	2	1	177	20.9	9.31	3253399.94845	23829841.5854	41044418.2889	36163371.0677	28561573.5706	30558610.1378	36589382.4519	48489435.0178	17746696.0
Pig.19054.1	High	bifunctional coenzyme A synthase precursor [Sus scrofa] gene=Pig.19054	3	1	6	1	562	61.7	7.09	8444454.39032	13566383.574	9442784.00583	5831657.3116	2855608.68355	13905444.7304	7871294.60717	9566468.00724	0.0
Pig.14050.1	High	NHP2-like protein 1 [Homo sapiens] gene=Pig.14050	9	1	4	1	128	14.2	8.46	0.0	5611595.45018	5469643.51263	4813723.51501	6263862.76792	6828148.34779	3771521.80034	7192593.907	0.0
Pig.03686.1	High	NADH dehydrogenase [ubiquinone] flavoprotein 2, mitochondrial [Sus scrofa] gene=Pig.03686	4	1	5	1	249	27.4	8.06	0.0	0.0	10016568.6873	0.0	10741652.9943	12983186.6411	9077986.88243	8951993.57588	20140510.0
Pig.19592.1	High	leukocyte elastase inhibitor [Sus scrofa] gene=Pig.19592	4	2	2	2	439	48.9	8.53	1791377.8616	11303154.6801	23836337.2029	18288303.1702	20935337.2725	27156030.2191	25507456.3247	6038009.09098	12763464.5
Pig.05137.1	High	caspase-7 isoform X1 [Sus scrofa] gene=Pig.05137	3	1	5	1	382	42.5	7.81	0.0	14418853.0912	9502701.50922	6731999.4388	6301727.40713	17687707.7238	9433448.20601	8228215.2644	12843029.0
Pig.04101.1	High	lumican precursor [Sus scrofa] gene=Pig.04101	3	1	3	1	341	38.8	6.24	0.0	26877152.2211	23093923.3552	20707841.1711	33753148.0191	27517285.8512	18090315.5966	0.0	9029357.0
Pig.00661.1	High	60S ribosomal protein L34 [Homo sapiens] gene=Pig.00661	15	2	3	2	117	13.3	11.47	102391170.788	33771307.5127	53367384.4925	19262922.6839	22083597.2595	61701597.6794	49494729.2282	75077684.8242	7790218.5
Pig.09252.1	High	methylmalonyl-CoA mutase, mitochondrial [Ovis aries] gene=Pig.09252	2	1	3	1	750	83.2	8.06	13055984.9328	3526291.02127	7020451.02497	0.0	2628532.13169	4860512.31054	4937606.2012	9956477.57466	11750396.0
Pig.06842.1	High	glucose-6-phosphate exchanger SLC37A4 isoform X6 [Sus scrofa] gene=Pig.06842	2	1	1	1	429	46.2	9.09	45664643.1427	1924669.62795	6950786.48662	18636940.6532	11950017.2595	11155864.3002	7234337.24199	7571945.55129	7551891.0
Pig.05798.1	High	phosphatidylinositol transfer protein beta isoform [Bos taurus] gene=Pig.05798	9	2	3	2	271	31.5	6.87	96790367.516	116621652.931	178216625.799	161522459.352	189852392.647	336472203.751	304987844.146	96672509.5284	306667489.344
Pig.23139.1	High	uncharacterized protein LOC110258822 [Sus scrofa] gene=Pig.23139	6	1	1	1	254	27.5	8.46	151386489.729	42425912.6767	32105429.6464	45636770.4541	43109262.4532	67383983.585	41223487.3911	35229347.4267	69502384.0
Pig.21282.1	High	sorting nexin-5 isoform X1 [Sus scrofa] gene=Pig.21282	4	1	2	1	404	46.8	6.76	9385895.34881	17357239.9257	13755368.1772	13047480.1619	11100477.0314	23643870.659	14425333.0656	0.0	0.0
Pig.03127.1	High	nuclear migration protein nudC [Sus scrofa] gene=Pig.03127	5	1	1	1	332	38.3	5.44	20718734.3413	6794429.93477	7447490.58167	4558949.69478	6446125.49617	7142262.97769	0.0	0.0	0.0
Pig.07643.1	High	LOW QUALITY PROTEIN: methyltransferase-like protein 7A [Sus scrofa] gene=Pig.07643	6	1	1	1	239	27.0	7.55	2839483.24414	0.0	31034230.141	46667431.7978	40672371.2261	45013074.5345	41192820.6284	23308632.7448	0.0
Pig.04996.1	High	NADH dehydrogenase [ubiquinone] iron-sulfur protein 2, mitochondrial precursor [Camelus ferus] gene=Pig.04996	3	2	6	2	627	70.1	7.36	2403606.53744	12649113.5628	15307266.5418	18249506.9858	11654143.4574	13342396.5447	14200126.8354	17857103.5808	12748753.0
Pig.06505.1	High	eukaryotic translation initiation factor 4 gamma 1 isoform X6 [Sus scrofa] gene=Pig.06505	1	1	1	1	1696	186.1	5.6	13416519.8989	2977134.45472	0.0	0.0	2282917.2018	5306558.66432	0.0	3681379.83423	11465526.0
Pig.20733.1	High	collagen alpha-1(XVIII) chain isoform X5 [Sus scrofa] gene=Pig.20733	1	1	2	1	1552	160.9	7.14	0.0	4703349.83597	0.0	0.0	5800666.9609	0.0	9071300.7437	2564130.99015	7552081.0
Pig.17426.1	High	cathepsin Z precursor [Sus scrofa] gene=Pig.17426	4	1	1	1	304	33.7	7.4	0.0	1517640.91464	2313129.59704	0.0	4389249.44696	1716949.15026	0.0	2799525.09074	12875310.0
Pig.10199.1	High	60S ribosomal protein L35 [Sus scrofa] gene=Pig.10199	8	1	10	1	123	14.5	11.15	202875886.976	67963075.9756	54457474.3852	43910570.904	60738128.913	93822594.7823	41436230.3973	55083355.6741	0.0
Pig.01685.1	High	UDP-N-acetylglucosamine transporter isoform X1 [Sus scrofa] gene=Pig.01685	3	1	2	1	447	48.8	9.76	0.0	24265650.3394	21109884.3521	21115364.9012	30922228.2525	32161997.6489	28394733.9803	7210071.62328	11568094.0
Pig.04870.1	High	N-acetyl-D-glucosamine kinase isoform X1 [Sus scrofa] gene=Pig.04870	5	1	1	1	344	37.3	5.96	3432070.10028	0.0	2703268.59797	3015366.43454	0.0	5262193.27356	4779017.75235	0.0	25476402.0
Pig.18347.1	High	cathepsin S [Sus scrofa] gene=Pig.18347	5	1	1	1	331	37.5	8.06	5376471.57796	8009242.57846	1987183.3959	8414765.69801	0.0	6538042.28893	4310721.96467	0.0	27363268.0
Pig.05699.1	High	macrophage migration inhibitory factor [Sus scrofa] gene=Pig.05699	8	1	17	1	115	12.4	7.88	4615497.27811	134814915.111	135991761.838	85940987.1294	118676775.619	77499869.1789	98141697.7395	126349414.203	176456432.0
Pig.00636.1	High	PREDICTED: ubiquitin-conjugating enzyme E2 D3 [Serinus canaria] gene=Pig.00636	7	1	7	1	166	19.0	6.52	20821246.2396	28762273.9139	34675302.9529	21721582.354	19630320.5956	40414396.7652	22413626.4185	35343191.3978	33688360.0
Pig.04315.1	High	retinol dehydrogenase 11 isoform X4 [Sus scrofa] gene=Pig.04315	4	1	2	1	316	34.9	9.07	0.0	0.0	7621571.8249	2079002.10246	0.0	0.0	13625414.092	4376732.06526	2664748.0
Pig.10928.1	High	inter-alpha-trypsin inhibitor heavy chain H1 precursor [Sus scrofa] gene=Pig.10928	2	1	1	1	897	99.3	6.89	0.0	0.0	0.0	0.0	0.0	0.0	0.0	5642560.25383	8878656.0
Pig.17319.1	High	protein CutA isoform X1 [Sus scrofa] gene=Pig.17319	7	1	4	1	202	21.7	8.18	8213533.48215	35402865.6164	27132369.3467	32134969.9288	25390482.7188	34259141.1892	26788111.8391	34574864.1859	15764153.0
Pig.18942.1	High	serpin A3-8 [Sus scrofa] gene=Pig.18942	5	2	2	2	403	44.6	6.34	17946435.5618	34358028.2712	16568391.5928	8588416.43883	17603917.1861	4053880.86383	16293855.5303	41361209.8262	13107109.75
Pig.09301.1	High	solute carrier family 22 member 7 [Sus scrofa] gene=Pig.09301	2	1	1	1	547	59.8	7.88	6125370.05385	3499994.06257	2600421.35868	0.0	0.0	6668162.38903	0.0	3829197.23527	6425661.5
Pig.08957.1	High	PREDICTED: 60S ribosomal protein L17 isoform X1 [Cercocebus atys] gene=Pig.08957	10	2	5	2	184	21.4	10.17	113891211.629	23645897.3656	41421646.3826	16605046.5812	37399217.7349	67338023.2691	40410861.0768	54910734.1632	23986912.0
Pig.00669.1	High	caspase-6 isoform X2 [Sus scrofa] gene=Pig.00669	5	1	1	1	240	26.8	5.78	0.0	0.0	0.0	0.0	0.0	0.0	0.0	0.0	15755478.0
Pig.06860.1	High	thy-1 membrane glycoprotein precursor [Sus scrofa] gene=Pig.06860	6	1	1	1	161	17.9	8.94	0.0	10847956.1772	3725618.60031	9386473.93148	8269301.31304	4249992.29234	9175081.95534	4100299.42667	5694011.0
Pig.03521.1	High	60S ribosomal protein L21 [Homo sapiens] gene=Pig.03521	9	1	1	1	160	18.6	10.49	37782023.8594	0.0	0.0	0.0	0.0	14290070.6363	0.0	0.0	10113213.0
Pig.03616.1	High	proteasome subunit alpha type-7-like isoform X1 [Sus scrofa] gene=Pig.03616	4	1	4	1	250	27.9	8.87	34708263.1699	34607955.4825	32013620.369	21451611.6759	27641332.2189	33806127.7706	25029189.5492	28006142.8175	42803380.0
Pig.08232.1	High	beta,beta-carotene 9',10'-oxygenase isoform X1 [Sus scrofa] gene=Pig.08232	3	2	2	2	587	66.8	7.72	0.0	0.0	6515106.76783	3629050.69257	0.0	0.0	0.0	10935280.1979	14953547.5
Pig.10892.1	High	pyruvate dehydrogenase E1 component subunit beta, mitochondrial [Sus scrofa] gene=Pig.10892	6	2	2	2	360	39.2	6.65	68995090.7566	42528950.5159	64535215.2746	26464690.8167	31475150.9344	40562498.5281	28925120.6678	59142298.0805	47897808.0
Pig.20905.1	High	Na(+)/H(+) exchange regulatory cofactor NHE-RF3 [Sus scrofa] gene=Pig.20905	2	1	1	1	545	59.7	5.41	466886.259684	0.0	0.0	0.0	0.0	0.0	0.0	2090887.59659	25656192.0
Pig.18873.1	High	PREDICTED: 40S ribosomal protein S21 isoform X3 [Ovis aries musimon] gene=Pig.18873	11	1	9	1	83	9.1	8.5	87382748.1058	47523937.4771	46530910.2997	35380629.8614	46409071.0999	63172996.9265	29744553.647	35300565.6478	63627668.0
Pig.17721.1	High	ras-related protein Rab-11B [Otolemur garnettii] gene=Pig.17721	8	2	4	2	218	24.5	5.94	825392.615131	8634203.47445	3378920.89986	5128140.94418	4699099.51622	7888386.56389	4766260.36269	9589002.44304	6595911.5
Pig.11976.1	High	small nuclear ribonucleoprotein B [Homo sapiens] gene=Pig.11976	6	2	10	2	244	26.1	9.61	0.0	10849998.4403	16717661.4072	11424096.3669	10561542.6724	24076013.7232	8601715.1727	11310685.2611	15413681.0
Pig.02472.1	High	uncharacterized protein LOC112968325 [Apteryx rowi] gene=Pig.02472	5	1	2	1	222	23.9	10.07	2603466.93865	25224942.9911	17690050.6644	16164210.2857	15463147.8303	33455346.5669	8382934.36672	23799059.1424	22453170.0
Pig.16413.1	High	lysosomal acid phosphatase precursor [Sus scrofa] gene=Pig.16413	3	1	5	1	415	47.5	6.86	0.0	8697394.72928	7066751.07946	10056342.5768	7449383.79767	19043426.5916	5912608.34635	7042338.58404	14009219.0
Pig.07313.1	High	SH3 domain-binding glutamic acid-rich-like protein 2 isoform X1 [Sus scrofa] gene=Pig.07313	11	1	1	1	112	12.8	5.55	0.0	15960425.9694	0.0	10505662.0814	15006253.4456	9349625.39114	10247878.3274	0.0	7586333.5
Pig.07162.1	High	GPN-loop GTPase 3 [Myotis brandtii] gene=Pig.07162	5	2	2	2	440	50.5	5.07	4984718.51347	5236749.30842	6825226.32564	5029288.72296	31521125.8148	3252151.36175	11489385.8152	1565861.38954	14132960.5
Pig.18170.1	High	interleukin enhancer-binding factor 2 [Sus scrofa] gene=Pig.18170	3	1	1	1	390	43.0	5.26	8722822.63893	16549176.6588	15090909.3095	12049467.3778	10232814.3023	18774672.6475	8815412.42957	11885641.1416	11113576.0
Pig.12366.1	High	NADH dehydrogenase [ubiquinone] iron-sulfur protein 7, mitochondrial isoform X1 [Sus scrofa] gene=Pig.12366	3	1	5	1	331	35.1	11.08	1663214.07333	20166118.8457	21381170.1497	16105557.4289	16951341.6139	25039005.0774	23389238.8551	27678403.5105	12977720.0
Pig.07164.1	High	sarcoplasmic/endoplasmic reticulum calcium ATPase 2 isoform X1 [Sus scrofa] gene=Pig.07164	2	1	1	1	997	109.7	5.36	0.0	0.0	0.0	0.0	0.0	0.0	0.0	0.0	7607925.0
Pig.20551.1	High	tumor protein D54 isoform X1 [Sus scrofa] gene=Pig.20551	4	1	1	1	228	24.6	7.43	7044536.18399	6987278.95225	10989002.3651	0.0	8646091.12714	11348630.9768	0.0	0.0	11074986.0
Pig.00705.1	High	RecName: Full=Phosphoacetylglucosamine mutase; Short=PAGM; Short=PGlcNAc mutase; AltName: Full=Acetylglucosamine phosphomutase; AltName: Full=N-acetylglucosamine-phosphate mutase; AltName: Full=Phosphoglucomutase-3; Short=PGM 3 gene=Pig.00705	2	1	1	1	542	59.4	6.07	0.0	7907814.90905	10540198.1927	13673656.4742	12275861.5349	12360342.2542	9187191.77214	7916355.13371	38030352.0
Pig.03086.1	High	trans-2-enoyl-CoA reductase, mitochondrial [Sus scrofa] gene=Pig.03086	4	1	1	1	375	40.7	9.04	5913886.97103	4941793.18572	3631639.63361	4605444.8131	3212545.30795	3307763.81947	2427185.81946	5755864.5692	25255890.0
Pig.15721.1	High	LOW QUALITY PROTEIN: Golgi apparatus protein 1 [Sus scrofa] gene=Pig.15721	1	1	1	1	1197	136.5	6.95	0.0	4559555.61983	4777087.73305	0.0	0.0	6657828.61035	0.0	0.0	5251199.5
MSTRG.6608_m.6126	High	steroid hormone receptor err1-like [Lynx pardinus] gene=MSTRG.6608	14	1	3	1	79	8.6	6.0	21584631.3495	28584747.5704	37108462.8979	0.0	0.0	0.0	0.0	41715577.5991	5229262.5
Pig.08600.1	High	EF-hand domain-containing protein D2 [Sus scrofa] gene=Pig.08600	8	2	7	2	239	26.6	5.21	11083521.1121	11166284.4269	12229208.6114	6481067.30584	10657479.6245	10628743.4599	12275386.058	9626020.67547	10424267.5
Pig.09971.1	High	PREDICTED: ubiquitin-conjugating enzyme E2 variant 1 [Orycteropus afer afer] gene=Pig.09971	7	1	2	1	147	16.5	7.93	0.0	36230195.0773	33328200.8249	38525599.7825	20118790.7166	34362180.8548	65670988.9996	30788841.2702	17060156.0
Pig.03993.1	High	ethylmalonyl-CoA decarboxylase isoform X1 [Sus scrofa] gene=Pig.03993	8	2	2	2	300	32.9	7.77	0.0	0.0	3647735.89514	16790313.4271	12816229.595	8030302.54502	14448270.8318	3564196.90542	0.0
Pig.16149.1	High	LOW QUALITY PROTEIN: mitochondrial import inner membrane translocase subunit TIM50 [Sus scrofa] gene=Pig.16149	2	1	2	1	418	46.7	8.54	0.0	0.0	0.0	0.0	0.0	0.0	0.0	0.0	4733813.5
Pig.18233.1	High	eukaryotic translation initiation factor 5 [Pteropus alecto] gene=Pig.18233	2	1	2	1	431	49.1	5.58	0.0	0.0	2878565.21672	2460142.22365	0.0	1750838.59404	4352156.41374	3317263.34489	0.0
Pig.19576.1	High	enoyl-CoA delta isomerase 2, mitochondrial [Sus scrofa] gene=Pig.19576	3	1	1	1	414	45.2	9.01	0.0	0.0	29121725.7088	10024112.0169	10374283.3197	8208558.47496	12499722.0484	30934896.7118	1610694.0
Pig.15859.1	High	acylamino acid-releasing enzyme, AARE {EC 3.4.19.1} [swine, liver, Peptide, 732 aa] gene=Pig.15859	2	1	1	1	732	81.2	5.55	2213541.43524	7424039.84714	7480772.50064	0.0	14262142.1796	8967093.81017	0.0	8217045.54109	9524777.0
Pig.00290.1	High	synaptophysin-like protein 1 [Sus scrofa] gene=Pig.00290	4	1	1	1	259	28.4	8.62	0.0	0.0	0.0	0.0	0.0	0.0	0.0	0.0	26598662.0
Pig.21094.1	High	hemopexin isoform X1 [Sus scrofa] gene=Pig.21094	2	1	8	1	503	54.1	8.6	60455291.934	55149314.6359	28997820.0314	97028521.7499	45047481.6539	38582201.6844	50698034.0029	23534633.0093	33118112.0
Pig.09654.1	High	solute carrier family 22 member 1 [Sus scrofa] gene=Pig.09654	2	1	2	1	516	57.0	8.0	640189.110939	12966129.0122	7579489.53854	16331862.6874	10275953.3108	9563760.53709	11435903.8553	16635043.5931	5790834.0
Pig.05344.1	High	WD repeat domain 1, isoform CRA_c [Homo sapiens] gene=Pig.05344	3	2	7	2	594	64.9	6.8	54593788.1461	59405243.5313	57820888.5062	50534496.7896	43866846.4289	74646198.1825	62644762.7892	45039179.021	1880670.625
Pig.08487.1	High	LOW QUALITY PROTEIN: endoplasmic reticulum aminopeptidase 1 [Sus scrofa] gene=Pig.08487	3	2	2	2	920	104.8	5.97	0.0	0.0	0.0	2785002.2886	4406770.78584	2072468.63562	4871670.46522	0.0	20066747.0
Pig.21025.1	High	selenide, water dikinase 2 [Sus scrofa] gene=Pig.21025	4	1	1	1	419	44.3	5.44	0.0	13735970.7563	13939636.2917	0.0	0.0	0.0	32141100.2817	0.0	0.0
Pig.17157.1	High	small nuclear ribonucleoprotein Sm D2 isoform X1 [Sus scrofa] gene=Pig.17157	7	1	1	1	140	16.0	9.92	61675834.3072	20637719.9068	17554486.4118	12086697.9553	13258826.8454	17143157.0721	14293770.5697	13012126.7162	0.0
Pig.19802.1	High	hypothetical protein DBR06_SOUSAS8310134 [Sousa chinensis] gene=Pig.19802	9	1	17	1	202	21.3	7.91	275462637.819	2940248399.31	1448064824.48	2260576539.96	1325167562.6	2450902920.77	3169971837.8	1303047447.79	960412284.0
Pig.07226.1	High	scavenger receptor class B member 1 [Sus scrofa] gene=Pig.07226	2	1	3	1	509	57.5	7.9	11306507.1213	101447065.9	106823529.993	106365792.816	106073663.928	91202828.8546	98909649.6976	85757755.7492	36793976.0
Pig.18103.1	High	trimethyllysine dioxygenase, mitochondrial isoform X1 [Sus scrofa] gene=Pig.18103	4	1	1	1	421	49.6	7.9	0.0	0.0	0.0	0.0	0.0	4471767.84594	0.0	3442059.02287	1497893.625
Pig.12156.1	High	hypothetical protein DBR06_SOUSAS509910001, partial [Sousa chinensis] gene=Pig.12156	10	1	1	1	100	10.6	9.2	0.0	0.0	0.0	0.0	0.0	0.0	0.0	0.0	20379444.0
Pig.02026.1	High	CDGSH iron-sulfur domain-containing protein 1 [Sus scrofa] gene=Pig.02026	14	1	2	1	106	12.0	9.09	16224775.9426	25193856.4752	23880676.9273	27959160.3623	21583032.604	36666457.8978	39448602.5323	18215039.8415	17741940.5
Pig.16694.1	High	OCIA domain-containing protein 1 isoform X1 [Sus scrofa] gene=Pig.16694	5	1	5	1	247	27.8	7.17	4160012.30458	11774005.8022	12192971.2691	8221844.91421	12080592.5597	18761495.5026	9362162.078	17313291.0015	20650456.0
Pig.22336.1	High	LOW QUALITY PROTEIN: epiplakin [Sus scrofa] gene=Pig.22336	2	1	1	1	4528	487.2	5.63	0.0	0.0	0.0	0.0	0.0	0.0	0.0	0.0	2242327.25
MSTRG.8222_m.8079	High	TPA_inf: RTN4-C [Sus scrofa] gene=MSTRG.8222	10	1	7	1	78	8.7	9.58	0.0	26275523.8959	36872742.6727	31734904.5934	19820346.2681	31862216.6686	38351164.6851	30211388.0425	36031680.0
Pig.00305.1	High	26S proteasome regulatory subunit 7 isoform 1 [Homo sapiens] gene=Pig.00305	3	1	1	1	433	48.6	5.95	0.0	0.0	0.0	0.0	0.0	13064284.9586	0.0	8526633.39782	5212588.5
Pig.12816.1	High	cytochrome b5 type B [Sus scrofa] gene=Pig.12816	6	1	2	1	144	16.2	5.05	0.0	0.0	2136155.92027	1932968.78488	3959577.76302	0.0	0.0	987261.068363	1976465.21875
Pig.01680.1	High	lipoamide acyltransferase component of branched-chain alpha-keto acid dehydrogenase complex, mitochondrial isoform X1 [Sus scrofa] gene=Pig.01680	3	1	1	1	499	55.0	7.14	11837098.073	0.0	11816166.263	8408476.35699	5311498.07291	10345020.3726	0.0	0.0	0.0
Pig.15794.1	High	glycerate kinase [Sus scrofa] gene=Pig.15794	3	1	1	1	512	54.1	6.84	4321137.87012	4807727.93218	2851083.45713	0.0	0.0	0.0	0.0	4389740.25803	8468459.0
MSTRG.7099_m.6906	High	PREDICTED: tubulin beta-4B chain isoform X1 [Orycteropus afer afer] gene=MSTRG.7099	2	1	1	1	445	49.8	4.89	423256.897777	6652985.82201	3155144.34249	17158720.1138	7373500.11354	14033349.9487	7683271.21395	17719594.9794	9690506.0
Pig.18235.1	High	PREDICTED: creatine kinase B-type [Odobenus rosmarus divergens] gene=Pig.18235	3	1	1	1	381	42.7	5.87	0.0	9253677.69346	10345773.7916	0.0	0.0	6659912.18797	8562810.49664	7841433.97506	5533498.0
Pig.20051.1	High	glycogen [starch] synthase, muscle [Sus scrofa] gene=Pig.20051	1	1	1	1	737	83.7	6.16	0.0	6927812.02955	6095821.14675	9122642.04722	7062933.65742	0.0	5595592.32044	6961165.14361	5748920.0
Pig.15727.1	High	LOW QUALITY PROTEIN: alanine--tRNA ligase, cytoplasmic [Sus scrofa] gene=Pig.15727	1	1	1	1	947	104.7	5.64	21394163.7913	5427976.98725	4758580.01793	0.0	0.0	6418913.42293	5036491.29216	5944244.54894	1609474.125
Pig.11466.1	High	PREDICTED: complement factor B isoform X2 [Camelus bactrianus] gene=Pig.11466	1	1	3	1	1421	158.2	7.15	33440880.9775	16412129.7988	10453127.3506	16824406.0625	12135526.6808	16006513.3776	16709281.6923	14423717.6769	19677100.0
Pig.09740.1	High	Leucine-rich repeat-containing protein 16B [Tupaia chinensis] gene=Pig.09740	0	1	3	1	1931	211.9	7.23	0.0	8331093.19109	10282690.7775	10857717.1543	9013284.60306	14359277.7488	17593672.1537	14358936.6986	7755435.5
Pig.01996.1	High	lysosomal acid lipase/cholesteryl ester hydrolase isoform X2 [Sus scrofa] gene=Pig.01996	3	1	2	1	399	45.3	7.9	1596384.2341	7963340.63858	7012568.19693	11796625.4399	10061527.8264	9216804.44362	7340922.21941	7331458.1475	0.0
MSTRG.40556_m.45968	High	cortactin-binding protein 2 isoform X1 [Sus scrofa] gene=MSTRG.40556	11	1	1	1	96	10.4	4.48	850497.486051	23505320.6969	16874154.2952	10953850.3794	10304110.7922	24023774.2874	10091048.2329	14938016.6932	16922662.0
Pig.04416.1	High	lysosome-associated membrane glycoprotein 2 isoform 1 precursor [Sus scrofa] gene=Pig.04416	2	1	5	1	411	44.9	6.42	953082.736685	17921210.7528	17573569.7736	16247556.2494	15727168.6149	19847133.3664	14192432.5667	15449149.828	18118600.0
Pig.16710.1	High	LOW QUALITY PROTEIN: nucleobindin-2 [Sus scrofa] gene=Pig.16710	2	1	2	1	523	61.2	6.07	0.0	11246520.679	5126534.41048	4297455.077	3059706.837	3105800.477	2361941.32153	3572279.85708	8587858.0
Pig.08229.1	High	succinate dehydrogenase [ubiquinone] cytochrome b small subunit, mitochondrial [Sus scrofa] gene=Pig.08229	6	1	1	1	159	17.0	9.1	22566996.826	4726441.81211	9775266.76449	13159691.6608	14628938.7448	8183210.6948	7897549.9075	12263620.8048	3792211.25
Pig.17389.1	High	fibrillin-1 precursor [Sus scrofa] gene=Pig.17389	0	1	1	1	2871	312.1	4.93	7453718.54136	2543569.00236	0.0	998380.426282	0.0	1465267.20193	2531374.31765	2119424.1709	11201101.0
Pig.21585.1	High	protein arginine N-methyltransferase 1 isoform X1 [Sus scrofa] gene=Pig.21585	4	1	1	1	371	42.4	5.35	694219.374555	0.0	0.0	0.0	0.0	0.0	8304747.60424	0.0	4060340.0
Pig.09657.1	High	plasminogen precursor [Sus scrofa] gene=Pig.09657	1	1	1	1	815	91.2	7.64	0.0	0.0	0.0	0.0	0.0	0.0	0.0	2622795.99334	14036511.0
Pig.14458.1	High	pyridoxine-5'-phosphate oxidase isoform X2 [Sus scrofa] gene=Pig.14458	6	1	6	1	144	15.8	9.42	42118472.1938	51131603.9689	45053564.1909	48377056.0159	64694402.0228	42769774.963	49330899.4227	41116217.2437	0.0
Pig.05610.1	High	dihydropyrimidinase-related protein 2 isoform X1 [Sus scrofa] gene=Pig.05610	2	1	1	1	677	73.5	6.35	6709287.95257	3860795.66081	3223912.82357	0.0	2047762.40274	2901442.81927	0.0	2607093.05004	5132826.0
Pig.00455.1	High	sorcin isoform 1 [Sus scrofa] gene=Pig.00455	6	1	4	1	199	21.7	5.59	0.0	15596321.8942	11385626.2209	9533169.99321	7761302.34706	9400351.79159	6234795.25176	14979489.5928	10577840.0
Pig.09015.1	High	low molecular weight phosphotyrosine protein phosphatase isoform X1 [Sus scrofa] gene=Pig.09015	4	1	1	1	240	26.9	9.66	7632072.08252	19105085.798	20329691.9144	19389348.6991	21025020.5614	23268338.8522	17599030.4616	27536760.3955	27132550.0
Pig.16565.1	High	peptidyl-prolyl cis-trans isomerase FKBP4 [Sus scrofa] gene=Pig.16565	5	2	7	2	456	51.3	5.44	0.0	14594631.0508	21625255.2752	6139710.12615	19611253.5768	8020902.84835	4045281.44013	11021835.1541	11685961.5
MSTRG.26607_m.27616	High	inter-alpha-trypsin inhibitor heavy chain H2 precursor [Sus scrofa] gene=MSTRG.26607	4	2	3	2	946	105.7	7.17	19527043.1607	9338797.04155	6420670.12376	6429427.29967	3754576.1275	4006040.81884	4285011.58567	8018205.59868	7970908.5
Pig.18342.1	High	ceramide synthase 2 isoform X2 [Sus scrofa] gene=Pig.18342	1	1	2	1	704	77.0	9.96	7936461.65968	12140716.8634	23303247.5757	23906513.553	11224836.2266	27088804.3511	31579613.7544	27107495.9769	0.0
Pig.03782.1	High	guanine nucleotide-binding protein G(I)/G(S)/G(O) subunit gamma-10 isoform X1 [Sus scrofa] gene=Pig.03782	8	1	2	1	142	14.8	9.14	30472297.8555	11593227.4741	12709056.9263	17700180.3988	17862919.5532	16471776.8683	18186350.4477	13029912.7011	0.0
Pig.09037.1	High	isoamyl acetate-hydrolyzing esterase 1 homolog isoform X1 [Sus scrofa] gene=Pig.09037	3	1	1	1	249	27.3	5.97	0.0	2857148.18186	3624897.17588	2464206.99834	2550507.16954	4232887.23684	912722.284808	3291244.73091	4712064.5
Pig.13560.1	High	single-stranded DNA-binding protein, mitochondrial isoform X3 [Sus scrofa] gene=Pig.13560	12	1	1	1	148	17.1	9.6	0.0	4598326.27572	11151084.2327	11262775.779	0.0	6018552.51076	0.0	3390331.92058	0.0
Pig.08070.1	High	cytochrome c oxidase subunit 6C [Sus scrofa] gene=Pig.08070	20	2	10	2	75	8.6	10.14	127222026.053	23797591.652	77482325.9616	71827433.3874	78184609.3054	82969558.093	58485050.6792	62826489.8444	72004576.0
MSTRG.21705_m.23696	High	complement C4-A precursor [Sus scrofa] gene=MSTRG.21705	3	1	1	1	429	47.1	8.68	0.0	32664054.2141	0.0	0.0	0.0	0.0	0.0	32731976.4621	33856272.0
Pig.19654.1	High	platelet-activating factor acetylhydrolase IB subunit alpha [Pongo abelii] gene=Pig.19654	4	1	1	1	410	46.6	7.37	0.0	0.0	0.0	5112437.35621	0.0	0.0	0.0	0.0	4814471.5
Pig.19133.1	High	O-acetyl-ADP-ribose deacetylase MACROD1 [Sus scrofa] gene=Pig.19133	4	1	1	1	336	36.2	9.22	0.0	6326011.51865	13447082.2416	8245216.7379	5719206.1239	10676594.7195	6842868.72235	12475136.1584	14177478.0
MSTRG.23300_m.24820	High	cullin-7 isoform X1 [Sus scrofa] gene=MSTRG.23300	19	1	8	1	52	5.6	8.66	1834375.69764	31213613.2257	0.0	32649905.3091	32408855.7223	42020128.126	43667223.0893	30119973.0273	11007918.0
Pig.14093.1	High	putative aldo-keto reductase family 1 member CL2 [Sus scrofa] gene=Pig.14093	3	1	3	1	253	28.0	6.43	0.0	6241379.87518	0.0	0.0	29643170.2825	0.0	0.0	18181853.7965	0.0
Pig.01355.1	High	NADH dehydrogenase [ubiquinone] 1 alpha subcomplex subunit 5 isoform X1 [Sus scrofa] gene=Pig.01355	9	1	3	1	116	13.3	8.09	0.0	16680564.6559	23832492.2762	16279569.8194	15970256.0654	27641588.382	21273800.1269	22481651.3005	21803768.0
Pig.13890.1	High	peroxisomal trans-2-enoyl-CoA reductase [Sus scrofa] gene=Pig.13890	6	1	1	1	303	32.3	8.32	0.0	0.0	0.0	0.0	0.0	0.0	0.0	5701171.40286	3424138.5
Pig.05990.1	High	pirin [Sus scrofa] gene=Pig.05990	3	1	2	1	291	32.1	6.8	53125578.4086	189784795.399	119124942.032	157483107.48	136858397.835	124070927.082	196688853.717	235895404.78	507859.46875
Pig.08558.1	High	spermidine synthase isoform X2 [Sus scrofa] gene=Pig.08558	3	1	1	1	302	34.0	5.5	1120134.22254	5717741.94101	5449981.95539	4355705.91397	3534436.47251	12273342.258	1683713.0603	4931439.15458	0.0
Pig.14115.1	High	phenylalanine--tRNA ligase beta subunit isoform X1 [Sus scrofa] gene=Pig.14115	2	1	2	1	589	66.2	7.43	0.0	7813590.19015	5839730.82004	0.0	0.0	5317303.17741	0.0	5878239.41003	0.0
Pig.00413.1	High	paraoxonase 2 [Sus scrofa] gene=Pig.00413	5	1	2	1	354	39.4	5.5	0.0	3230420.91777	2789985.8962	0.0	0.0	0.0	4114376.64734	5698780.27834	12686771.0
Pig.04978.1	High	UDP-N-acetylhexosamine pyrophosphorylase isoform X1 [Sus scrofa] gene=Pig.04978	2	1	2	1	522	58.8	6.23	1355032.6639	6342835.00124	3643808.68113	4530910.90756	2798489.00289	2940244.60452	2807526.35103	4013727.57139	3086163.75
Pig.15600.1	High	ribokinase isoform X1 [Sus scrofa] gene=Pig.15600	2	1	1	1	504	55.4	8.69	0.0	6824822.58848	10466976.3689	9809879.97183	8612141.34507	4581269.45252	5158317.72422	3729359.05869	5362816.0
Pig.11885.1	High	RNA-binding protein Raly isoform X2 [Sus scrofa] gene=Pig.11885	3	1	1	1	343	37.1	10.05	1899186.83147	0.0	7679517.34692	0.0	0.0	8180560.31304	0.0	6693789.28838	4539234.5
MSTRG.876_m.518	High	mitochondrial import inner membrane translocase subunit Tim9 [Sus scrofa] gene=MSTRG.876	13	1	1	1	89	10.4	7.21	9995107.83499	6814430.01253	0.0	0.0	6352570.00873	10423910.3502	7120762.25688	0.0	7985358.5
Pig.17775.1	High	serine/threonine-protein phosphatase CPPED1 [Sus scrofa] gene=Pig.17775	4	1	1	1	313	35.4	5.55	4523222.57735	2135482.85887	2785168.08647	4255751.81752	5003384.95199	4096851.43979	4726206.34695	3035118.82311	0.0
Pig.17347.1	High	protein AMBP precursor [Sus scrofa] gene=Pig.17347	2	1	1	1	352	39.2	6.32	522822.924714	14245791.4788	13791430.386	10846880.2783	8419435.59746	20523793.7736	12853996.4955	14459674.4253	14314237.0
Pig.16185.1	High	cytochrome P450 2B22 precursor [Sus scrofa] gene=Pig.16185	3	1	3	1	513	58.2	7.42	7141177.75627	29316079.2641	23210019.7533	23611015.4507	0.0	23111678.4871	0.0	35580922.2117	0.0
Pig.23125.1	High	tubulin--tyrosine ligase-like protein 12 [Sus scrofa] gene=Pig.23125	1	1	1	1	805	90.6	6.76	0.0	3398255.76069	3699731.97558	0.0	2050307.08307	1704851.99391	0.0	2934228.07634	5422572.0
Pig.12495.1	High	saccharopine dehydrogenase-like oxidoreductase [Sus scrofa] gene=Pig.12495	2	1	1	1	409	45.0	9.0	0.0	50645209.8215	51829874.7467	48420490.9888	23248180.8979	55538226.4775	16525953.2023	35904249.192	18816874.0
Pig.01881.1	High	NADH dehydrogenase [ubiquinone] 1 beta subcomplex subunit 8, mitochondrial [Sus scrofa] gene=Pig.01881	6	1	2	1	186	21.7	6.13	0.0	5498575.48869	9979872.21125	3617943.42028	9613467.48861	2148363.38277	12951709.5204	0.0	15018584.0
Pig.20809.1	High	epidermal growth factor receptor kinase substrate 8-like protein 2 isoform X2 [Sus scrofa] gene=Pig.20809	1	1	1	1	783	87.4	7.85	8490092.73086	62358925.4668	74088336.2986	43610280.5224	49685799.5702	70453576.936	47456872.5887	64055538.2445	42279968.0
Pig.19134.1	High	stress-induced-phosphoprotein 1 [Sus scrofa] gene=Pig.19134	2	1	1	1	543	62.4	6.76	0.0	0.0	0.0	0.0	7867052.63998	0.0	6017127.01478	10203503.2444	8487129.0
Pig.11641.1	High	40S ribosomal protein S15a isoform X1 [Sus scrofa] gene=Pig.11641	5	1	5	1	169	19.3	9.64	144311932.285	0.0	63904284.641	69191464.427	68775980.2367	75416399.9637	0.0	0.0	36022272.0
Pig.20037.1	High	aldehyde dehydrogenase family 16 member A1 isoform X1 [Sus scrofa] gene=Pig.20037	1	1	1	1	1017	109.2	8.59	2332240.99146	15559139.0705	8822408.71571	0.0	6039483.44737	10855471.1901	0.0	8712597.36871	17331988.0
Pig.08842.1	High	signal peptidase complex catalytic subunit SEC11A [Tupaia chinensis] gene=Pig.08842	2	1	1	1	365	40.8	10.29	2729983.24486	6024609.59757	7255731.41385	6382486.84756	0.0	11012573.5971	7316782.25567	10456602.92	11477041.0
Pig.23239.1	High	immunoglobulin kappa variable region, partial [Sus scrofa] gene=Pig.23239	8	1	1	1	135	14.5	8.7	22117463.919	8850803.89311	10371547.9085	24417815.6152	8456952.93974	7162194.11022	11470859.5115	8841255.31818	12594083.0
Pig.20055.1	High	nucleobindin-1 isoform X1 [Sus scrofa] gene=Pig.20055	2	1	1	1	467	54.1	5.11	9549063.71357	0.0	0.0	0.0	1761310.47896	3420062.76569	0.0	0.0	3705829.0
Pig.19119.1	High	solute carrier family 22 member 9-like isoform X1 [Sus scrofa] gene=Pig.19119	1	1	1	1	557	61.5	6.52	0.0	0.0	0.0	2556627.63666	3258410.06414	4149980.09917	4203340.54413	2333304.09338	0.0
Pig.12548.1	High	TNFAIP3-interacting protein 1 isoform X1 [Sus scrofa] gene=Pig.12548	1	1	4	1	633	71.6	6.32	56437090.5158	24597866.5367	32322455.3717	22401620.0849	0.0	19360599.5341	31508760.7035	27918365.7434	7997568.5
Pig.11561.1	High	glutaredoxin-3 [Sus scrofa] gene=Pig.11561	4	1	1	1	334	37.2	5.73	28747784.0999	71909708.3478	57322038.0244	35189682.1712	44436654.5115	85935058.6582	61343359.6634	46383525.083	45743108.0
Pig.11888.1	High	peroxisomal membrane protein 4 isoform X1 [Sus scrofa] gene=Pig.11888	5	1	2	1	209	24.0	9.95	0.0	0.0	0.0	3845177.19349	0.0	0.0	0.0	0.0	5739211.0
Pig.08545.1	High	PREDICTED: protein LZIC isoform X3 [Tursiops truncatus] gene=Pig.08545	4	1	2	1	190	21.5	4.94	0.0	6186554.98836	6637084.88436	1255949.2522	3390629.34467	4263011.49838	5307609.31474	4924679.52952	2458251.0
Pig.04068.1	High	LOW QUALITY PROTEIN: cilia- and flagella-associated protein 54 [Sus scrofa] gene=Pig.04068	0	1	5	1	3152	358.5	8.24	213955430.288	44281267.6344	73130582.5221	79798492.7209	106544318.505	100641014.005	82694408.8999	68879028.4152	78602272.0
Pig.21546.1	High	protein phosphatase 1 regulatory subunit 7 [Sus scrofa] gene=Pig.21546	2	1	1	1	360	41.4	5.0	0.0	4551775.14887	4798253.39942	2080109.97013	908101.202569	9311322.88884	3682470.57314	6883211.06747	4396277.5
MSTRG.1996_m.1136	High	endonuclease/reverse transcriptase [Sus scrofa] gene=MSTRG.1996	11	1	4	1	70	8.4	10.05	260630761.82	103812410.973	70868390.7404	67026760.3812	75878442.6837	114054921.326	42567382.8897	49761777.7022	37063424.0
Pig.10510.1	High	keratinocyte-associated protein 2 [Sus scrofa] gene=Pig.10510	12	1	2	1	137	14.8	9.61	11328800.5109	3141395.51173	2485282.3692	0.0	0.0	5380715.61707	2624283.65936	3708103.00912	1884256.375
Pig.07606.1	High	bax inhibitor 1 isoform X1 [Sus scrofa] gene=Pig.07606	3	1	2	1	263	29.2	8.62	0.0	3560583.45048	8997550.95483	13770460.0128	5697670.93203	7799060.94175	10541399.4089	11654300.7733	7309441.5
Pig.16122.1	High	heterogeneous nuclear ribonucleoprotein L, isoform CRA_b [Homo sapiens] gene=Pig.16122	2	1	2	1	587	64.1	8.43	84209650.9053	25599857.5419	20231073.9125	20556294.7978	18363782.0078	35261549.9631	16210871.213	20633329.1353	15009722.0
Pig.05637.1	High	receptor expression-enhancing protein 5 [Sus scrofa] gene=Pig.05637	5	1	3	1	189	21.4	7.83	0.0	1945590.89969	13443965.5207	6682341.14696	9062140.79604	13574305.8835	7729764.18761	10693246.2513	11044254.0
Pig.20968.1	High	arylsulfatase D isoform X2 [Sus scrofa] gene=Pig.20968	2	1	1	1	522	56.2	10.08	0.0	0.0	0.0	0.0	67502037.5935	2253071.68608	0.0	53542898.0327	196073696.0
Pig.03053.1	High	eukaryotic translation initiation factor 3 subunit I [Sus scrofa] gene=Pig.03053	3	1	1	1	325	36.4	5.64	30757258.8879	10149106.1696	9300309.07997	5158110.3522	6928035.92465	12031316.4233	4575173.76599	8619164.49399	7652871.5
Pig.19481.1	High	ubiquilin-1-like [Sus scrofa] gene=Pig.19481	2	1	2	1	500	52.8	8.85	0.0	3604242.55407	3222361.38106	1162019.88272	1817305.15404	2456631.47236	1963533.09856	3099081.96099	3499119.0
Pig.01273.1	High	unnamed protein product, partial [Gulo gulo] gene=Pig.01273	10	1	1	1	170	18.8	7.88	5243319.83297	0.0	4953135.49611	0.0	0.0	4284122.49937	0.0	3940281.6452	11491828.0
Pig.04619.1	High	thiamin pyrophosphokinase 1 isoform X1 [Sus scrofa] gene=Pig.04619	3	1	1	1	278	31.6	5.06	0.0	2065380.67134	0.0	0.0	11181184.3871	0.0	0.0	0.0	21073028.0
Pig.09061.1	High	ras-related C3 botulinum toxin substrate 1 isoform Rac1 [Homo sapiens] gene=Pig.09061	4	1	1	1	192	21.4	8.5	0.0	36996624.7506	39214943.8847	24333635.334	31117371.1064	53091348.4287	24117137.3082	50542373.2622	27072428.0
Pig.07054.1	High	cytosolic 5'-nucleotidase 3A isoform X2 [Sus scrofa] gene=Pig.07054	5	1	2	1	295	33.8	5.29	11733212.6483	4283093.64726	5874339.89413	2571985.76504	4549143.28523	7636449.83406	5634171.4226	6169897.54698	13134468.5
Pig.00075.1	High	unconventional myosin-Ib isoform X2 [Sus scrofa] gene=Pig.00075	1	1	2	1	1136	131.8	9.36	0.0	7632203.62737	4477728.14449	4292468.51603	0.0	5035269.75524	3622224.33673	9723411.64493	15488590.0
Pig.21194.1	High	sulfite oxidase, mitochondrial isoform X1 [Sus scrofa] gene=Pig.21194	2	1	1	1	566	62.6	6.49	1936970.94275	13787667.4461	6349442.85572	8912079.48525	15838108.8873	10909340.4798	10484098.4033	10692042.8895	16714825.0
Pig.01051.1	High	microsomal glutathione S-transferase 2 [Sus scrofa] gene=Pig.01051	7	1	2	1	136	15.9	8.59	0.0	6819843.6269	13207521.4589	16893536.6688	15614317.9777	0.0	14606713.73	0.0	1555410.5
Pig.02758.1	High	cAMP-dependent protein kinase catalytic subunit beta isoform X2 [Sus scrofa] gene=Pig.02758	3	1	1	1	351	40.6	8.7	1529814.78663	14487104.7468	14267560.4819	10024450.9584	9129430.15622	11314990.0064	7557386.72672	16643857.8471	9921385.0
MSTRG.39959_m.44556	High	TPA: ATP synthase, H+ transporting, mitochondrial F1 complex, epsilon subunit-like [Bos taurus] gene=MSTRG.39959	16	1	8	1	51	5.7	9.92	103770573.907	48980283.0421	47679593.8176	47428985.3766	37361738.4144	61187397.4502	53459125.3452	39096869.1362	39945440.0
Pig.06348.1	High	gamma-interferon-inducible-lysosomal thiol reductase precursor [Sus scrofa] gene=Pig.06348	3	1	1	1	246	27.6	5.08	17927685.9274	0.0	6649940.62998	0.0	0.0	7726365.1568	2334158.76045	0.0	11110358.0
Pig.16411.1	High	PREDICTED: protein kinase C and casein kinase substrate in neurons protein 3 isoform X1 [Ursus maritimus] gene=Pig.16411	2	1	1	1	449	51.1	6.15	0.0	18297083.9595	15388988.7122	21410783.9452	19344724.7426	15941881.8184	18775852.1619	22316704.5639	18788260.0
Pig.04039.1	High	PCNA-interacting partner isoform X1 [Sus scrofa] gene=Pig.04039	1	1	13	1	577	64.8	9.0	1490784148.77	1075235125.42	930394396.303	881965618.081	980913756.623	666515254.223	949130473.513	1067858505.54	199779136.0
Pig.11571.1	High	mannose-binding protein A precursor [Sus scrofa] gene=Pig.11571	4	1	1	1	249	26.4	5.74	35169722.3406	9882401.54705	9845941.32432	10050304.7085	6457568.67505	10354797.6272	16246309.9953	15692931.6205	8840642.0
Pig.01031.1	High	membrane-associated progesterone receptor component 2 [Sus scrofa] gene=Pig.01031	4	1	1	1	223	23.8	4.88	3110461.47114	1271138.22275	18225118.8268	13247082.2141	19842703.1024	22279417.4936	14683757.5366	16186006.8998	12777277.0
Pig.06973.1	High	dolichyl-diphosphooligosaccharide--protein glycosyltransferase subunit STT3A isoform X1 [Sus scrofa] gene=Pig.06973	1	1	6	1	748	84.9	7.8	1748039.85647	9009995.70733	13428871.2704	10056417.4299	6443931.35854	15931558.7871	11436569.8135	16462627.0994	16349597.0
Pig.08462.1	High	beta-hexosaminidase subunit alpha precursor [Sus scrofa] gene=Pig.08462	2	1	1	1	529	60.6	6.21	0.0	0.0	3291717.16014	2399658.40989	2264306.44484	4173093.37199	0.0	0.0	0.0
Pig.05777.1	High	cytochrome b-c1 complex subunit 9 isoform X2 [Enhydra lutris kenyoni] gene=Pig.05777	10	1	9	1	73	8.3	9.99	698727.551878	16416867.2349	21269559.4995	20193721.6052	18720953.4865	28261940.3259	15590804.8769	19761291.4473	14772363.0
Pig.02906.1	High	UPF0568 protein C14orf166 homolog [Sus scrofa] gene=Pig.02906	3	1	1	1	244	28.0	6.65	0.0	865638.414565	3648621.39342	2069690.25285	2212485.24488	2970777.73137	1584523.07897	3289268.09769	2388219.0
Pig.20806.1	High	mitochondrial glutamate carrier 1 [Sus scrofa] gene=Pig.20806	2	1	1	1	322	34.4	9.54	498596.675196	0.0	0.0	0.0	0.0	0.0	0.0	25639611.4529	0.0
Pig.02204.1	High	thioredoxin-like protein 1 isoform X1 [Castor canadensis] gene=Pig.02204	2	1	2	1	292	32.7	4.96	3367384.52203	12594538.1127	11237775.6797	6556224.21611	12156329.7207	0.0	0.0	0.0	11478232.0
Pig.01496.1	High	regulator of microtubule dynamics protein 1 isoform X1 [Sus scrofa] gene=Pig.01496	4	1	3	1	241	27.7	5.85	0.0	22126914.7979	18292425.4347	13713037.606	14544662.9015	17763193.1383	11493036.3285	16729076.6631	13971477.0
Pig.16075.1	High	selenocysteine lyase isoform X1 [Sus scrofa] gene=Pig.16075	2	1	1	1	444	48.2	6.89	35484017.156	22332722.425	17998271.0614	16404821.7346	10322364.9786	24699625.375	13618471.5798	14058180.9235	24271506.0
Pig.06035.1	High	PREDICTED: protein transport protein Sec61 subunit alpha isoform 1 [Equus przewalskii] gene=Pig.06035	2	1	2	1	618	67.0	9.16	115556720.862	17695744.162	15522650.8912	13040787.1189	11581355.7701	24026934.9331	24897109.1992	20569546.5017	21433330.0
Pig.00250.1	High	uridine phosphorylase 2 [Sus scrofa] gene=Pig.00250	6	1	1	1	317	35.4	6.6	5104031.12363	2631314.18378	0.0	0.0	0.0	0.0	0.0	2816344.8578	6672583.0
Pig.17183.1	High	PREDICTED: AP-2 complex subunit sigma isoform X2 [Ovis aries musimon] gene=Pig.17183	3	1	5	1	227	25.9	8.62	13419622.4694	17208175.4282	15950090.2329	14802516.6517	15923377.9348	20238335.6956	12437070.9061	15751502.6575	0.0
Pig.12247.1	High	mCG5564, partial [Mus musculus] gene=Pig.12247	7	1	1	1	147	16.9	11.14	26697774.5784	11514889.454	14110026.2596	9425308.38349	11905623.5307	14004588.26	10820064.1067	12643609.7852	15302070.0
Pig.01316.1	High	PREDICTED: adenosylhomocysteinase 3 isoform X3 [Macaca fascicularis] gene=Pig.01316	1	1	1	1	571	62.8	7.78	11956963.9487	23205849.5836	30546608.9572	20447315.4381	26508663.8471	26487191.9894	24523363.6457	27292786.9565	19731946.0
Pig.02166.1	High	protein FAM162A [Sus scrofa] gene=Pig.02166	5	1	5	1	155	17.7	9.89	0.0	8013160.0379	11426780.773	9312016.98164	10246264.7555	9784650.60525	7864091.63585	13077152.8237	6238003.5
Pig.14266.1	High	nuclear transport factor 2 [Sus scrofa] gene=Pig.14266	6	1	1	1	127	14.5	5.38	9973153.54372	16326375.6901	17111597.4553	13067314.5466	16347096.8844	20162366.1845	12677332.6947	13220777.7715	29046302.0
Pig.08951.1	High	glycine cleavage system H protein, mitochondrial [Sus scrofa] gene=Pig.08951	6	1	1	1	177	19.5	8.4	2169217.72506	19908486.0875	30693904.6056	15616270.5834	18956905.8165	17642576.4699	20473469.5257	26050136.111	24091824.0
Pig.02779.1	High	uncharacterized protein LOC100157017 isoform X1 [Sus scrofa] gene=Pig.02779	4	1	1	1	368	39.8	6.84	0.0	2228763.81349	7379187.06	1970979.2222	7806478.30539	4292711.00727	8430312.39068	2954584.5758	2444620.0
Pig.12858.1	High	signal peptidase complex subunit 2 [Rattus norvegicus] gene=Pig.12858	8	1	1	1	102	11.9	8.91	0.0	0.0	0.0	0.0	0.0	0.0	0.0	0.0	10565903.0
Pig.08293.1	High	estrogen sulfotransferase isoform X1 [Sus scrofa] gene=Pig.08293	2	1	7	1	296	35.0	7.4	1265513.93951	10613773.2623	10127174.4135	12062755.0615	11950737.8195	10269126.56	18674064.7392	11672270.2337	8286506.0
Pig.19235.1	High	calpain-1 catalytic subunit isoform X2 [Balaenoptera acutorostrata scammoni] gene=Pig.19235	1	1	4	1	709	80.4	7.21	0.0	776986.291029	0.0	0.0	0.0	9681849.24974	0.0	3853870.60957	5654450.5
Pig.07701.1	High	coatomer subunit zeta-1 isoform X1 [Sus scrofa] gene=Pig.07701	6	1	1	1	182	20.8	4.65	19278217.8652	25486369.4212	51201258.3513	15034416.5474	20529212.2278	40509298.3757	23697728.6753	31149793.3636	13033447.0
Pig.16300.1	High	mucin-16 [Sus scrofa] gene=Pig.16300	0	1	1	1	6552	686.5	5.3	0.0	1623692.58694	2973839.11543	1514166.94501	1333847.42267	2780783.62882	1128312.59429	1991556.20619	2729132.25
Pig.09117.1	High	LOW QUALITY PROTEIN: zinc-alpha-2-glycoprotein [Sus scrofa] gene=Pig.09117	3	1	1	1	309	34.6	6.24	0.0	0.0	0.0	0.0	0.0	0.0	0.0	0.0	3984420.5
Pig.07421.1	High	serine/arginine-rich splicing factor 6 isoform X1 [Bos taurus] gene=Pig.07421	2	1	7	1	345	39.7	11.53	0.0	4940987.17007	7688574.04275	5052452.70318	4906656.9604	10236603.3105	3930805.5729	4824348.86597	7470285.0
Pig.06365.1	High	6-phosphogluconolactonase isoform X1 [Sus scrofa] gene=Pig.06365	3	1	1	1	248	26.6	5.81	1145225.79724	7959456.68556	6708458.52178	8539949.48847	10479383.0684	13345657.1872	9880563.56049	9792870.13515	11796854.0
Pig.20412.1	High	C-terminal-binding protein 1 isoform X1 [Bos taurus] gene=Pig.20412	2	1	1	1	441	47.6	6.77	0.0	683616.916679	2476984.28178	1550222.05582	2683261.3059	2508404.10073	2032852.63256	1682379.12668	0.0
Pig.00651.1	High	aminoacyl tRNA synthase complex-interacting multifunctional protein 1 [Sus scrofa] gene=Pig.00651	5	1	1	1	319	35.3	7.69	0.0	0.0	0.0	0.0	0.0	0.0	0.0	0.0	23937044.0
Pig.01714.1	High	transmembrane emp24 domain-containing protein 5 precursor [Sus scrofa] gene=Pig.01714	4	1	6	1	226	25.8	4.86	28768943.8305	5701192.55959	9440871.73733	13722427.8832	13476720.6624	16096166.5593	10459086.1569	8797876.35284	7344049.5
MSTRG.40151_m.45037	High	zyxin [Sus scrofa] gene=MSTRG.40151	6	1	9	1	140	14.9	10.26	16800416.9885	96600060.0616	91271905.2484	48819550.4333	80935252.0121	77907039.2171	82093489.8837	78823557.0527	25350384.0
Pig.19086.1	High	PREDICTED: importin-5 [Mustela putorius furo] gene=Pig.19086	1	1	1	1	1194	133.1	5.05	0.0	2585893.43339	5095299.47808	4208109.93316	3588919.66404	4768377.90053	0.0	0.0	4101469.5
Pig.07873.1	High	phosphatidylinositide phosphatase SAC1 isoform X1 [Sus scrofa] gene=Pig.07873	2	1	1	1	596	68.4	7.9	45309245.3366	305016575.526	284017934.682	272360284.502	350282650.73	242678135.151	310366498.537	211410456.139	0.0
Pig.09488.1	High	inosine triphosphate pyrophosphatase isoform X1 [Sus scrofa] gene=Pig.09488	4	1	1	1	221	24.4	6.54	14855631.4375	2825795.7087	3239446.91021	3768623.93682	4512956.7069	7204397.42121	3497047.9408	3456780.5206	0.0
Pig.06064.1	High	signal recognition particle receptor subunit beta [Sus scrofa] gene=Pig.06064	5	1	1	1	271	29.9	9.47	0.0	0.0	0.0	5479185.07995	0.0	0.0	0.0	0.0	5106931.0
Pig.15457.1	High	saposin-B-Val isoform X1 [Sus scrofa] gene=Pig.15457	2	1	1	1	529	58.5	4.88	0.0	0.0	0.0	0.0	858481.385243	0.0	1404187.82602	0.0	33386932.0
MSTRG.26039_m.27175	High	endonuclease/reverse transcriptase [Sus scrofa] gene=MSTRG.26039	11	1	3	1	70	8.1	6.25	18076310.9038	15866648.9336	15140663.2442	13286946.1062	16941834.3025	13813461.7173	15771806.5987	16022637.9042	7813781.0
Pig.01412.1	High	hydroxyacid-oxoacid transhydrogenase, mitochondrial [Sus scrofa] gene=Pig.01412	3	1	3	1	471	50.7	8.59	1188512.58068	771826.767048	959444.761482	10521885.0152	4142681.14459	4115182.62395	1806575.5834	4454376.75856	5334790.0
Pig.18071.1	High	hypothetical protein DBR06_SOUSAS40310035, partial [Sousa chinensis] gene=Pig.18071	3	1	3	1	310	34.9	9.96	38796300.2656	7915002.03708	8780514.30646	6790973.99574	7007066.61049	17180725.9532	9205573.03589	14924356.3081	19357216.0
Pig.04094.1	High	ubiquitin-conjugating enzyme E2 N [Pipra filicauda] gene=Pig.04094	5	1	1	1	152	17.1	6.57	0.0	2702666.34708	3758714.82681	1633568.65025	0.0	0.0	0.0	3783484.71365	8160584.5
Pig.13378.1	High	MHC class II antigen [Sus scrofa] gene=Pig.13378	3	1	1	1	261	29.7	7.83	0.0	7248548.08821	14862192.9679	6296716.5692	0.0	11571886.3892	0.0	6582186.39292	9945658.0
Pig.20799.1	High	chitinase domain-containing protein 1 precursor [Sus scrofa] gene=Pig.20799	3	1	1	1	393	44.6	8.95	15426764.2615	0.0	4176271.68726	4961299.73125	6518530.64681	0.0	0.0	0.0	8572412.0
Pig.07204.1	Medium	M-phase phosphoprotein 9 isoform X1 [Sus scrofa] gene=Pig.07204	1	1	2	1	1184	133.4	6.28	570825359.708	233908899.288	246133941.32	185766201.705	163799366.146	329645167.984	253695742.734	295893159.411	24443084.0
Pig.07300.1	Medium	cytochrome c oxidase subunit 7A2, mitochondrial [Sus scrofa] gene=Pig.07300	12	1	3	1	81	9.0	9.89	0.0	0.0	9242808.4917	7293439.60946	6495446.29733	11637292.6898	4829053.9914	9814087.9297	4677090.5
Pig.00645.1	Medium	inorganic pyrophosphatase 2, mitochondrial isoform X1 [Sus scrofa] gene=Pig.00645	4	1	1	1	300	33.8	6.86	0.0	2284261.15564	0.0	0.0	0.0	1378062.30574	1728910.37754	2170856.56097	0.0
Pig.04727.1	Medium	1-phosphatidylinositol 4,5-bisphosphate phosphodiesterase eta-1 isoform X1 [Sus scrofa] gene=Pig.04727	0	1	1	1	1699	190.1	7.83	1961601.07612	5189014.28792	7226571.13984	2219418.28494	0.0	5006087.51938	1474871.57848	7076917.40892	7156911.5
Pig.11865.1	Medium	PREDICTED: bleomycin hydrolase isoform X4 [Tursiops truncatus] gene=Pig.11865	1	1	7	1	624	69.6	7.68	10970964.7668	7704658.01243	11541635.5802	11770488.2574	14303841.9229	12361597.3539	10651673.7131	11400627.6437	10629386.0
Pig.20672.1	Medium	NAD-dependent protein deacetylase sirtuin-3, mitochondrial precursor [Sus scrofa] gene=Pig.20672	3	1	1	1	332	36.8	8.6	42263500.5872	31801613.7434	18907253.9811	21747452.9249	10331128.546	36850399.6256	40464781.2209	13602810.9814	0.0
Pig.07780.1	Medium	methylglutaconyl-CoA hydratase, mitochondrial isoform X2 [Sus scrofa] gene=Pig.07780	4	1	1	1	288	31.0	9.73	0.0	15415775.3189	12688237.8859	6005275.67216	9281834.62193	11279344.4277	6414154.03838	18559236.9786	0.0
Pig.20541.1	Medium	programmed cell death protein 6 isoform X1 [Sus scrofa] gene=Pig.20541	6	1	12	1	189	21.7	5.4	5113983.83562	126845657.796	104692508.47	214131301.267	132649689.47	185750835.742	156183575.7	111401794.385	32147204.0
MSTRG.2091_m.1252	Medium	endonuclease/reverse transcriptase [Sus scrofa] gene=MSTRG.2091	42	1	1	1	71	7.7	9.45	24327156.5892	75711324.9154	63325232.8468	54433050.5387	90820308.4837	66252366.7143	50060875.4203	56388025.7083	0.0
MSTRG.39780_m.44402	Medium	double-stranded RNA-binding protein Staufen homolog 1 isoform X4 [Sus scrofa] gene=MSTRG.39780	11	1	1	1	64	7.4	5.26	71604922.2124	46222164.4934	32190693.81	33652768.4048	24617738.235	17998574.3276	33527243.2704	54737286.6409	11778625.0
Pig.20387.1	Medium	haloacid dehalogenase-like hydrolase domain-containing protein 3 [Sus scrofa] gene=Pig.20387	3	1	5	1	251	27.8	7.15	0.0	4761802.25859	6293205.70455	2168187.86811	4085402.65325	5850781.75649	4701209.93235	6812890.16795	4583936.0
Pig.07360.1	Medium	fer-1-like protein 4 [Sus scrofa] gene=Pig.07360	1	1	1	1	1973	221.3	5.78	0.0	0.0	33017131.6867	34691248.1109	37008001.8832	36669112.0178	49888020.451	52599159.2931	0.0
Pig.20527.1	Medium	GDP-mannose 4,6 dehydratase isoform X1 [Sus scrofa] gene=Pig.20527	10	1	2	1	119	13.4	5.45	25315467.3503	12079558.3316	25255270.2816	0.0	0.0	40111804.6607	0.0	10338256.7414	9166239.0
Pig.08880.1	Medium	neurexin 3 isoform X5 [Sus scrofa] gene=Pig.08880	1	1	1	1	1684	185.2	5.73	41809028.982	0.0	0.0	10688587.8761	0.0	0.0	0.0	0.0	0.0
Pig.14186.1	Medium	sterol 26-hydroxylase, mitochondrial [Sus scrofa] gene=Pig.14186	2	1	1	1	498	57.0	8.95	0.0	36421639.6172	35247323.1917	0.0	25793443.6055	38344302.8193	46153804.8227	27748590.7031	5099859.5
Pig.14978.1	Medium	phosphatidylinositol 3,4,5-trisphosphate-dependent Rac exchanger 1 protein [Phyllostomus discolor] gene=Pig.14978	0	1	1	1	1653	185.4	6.43	2062953.07998	70939064.4641	94980240.9758	161934729.629	36319895.8411	82927537.0191	104189840.328	119459849.831	0.0
Pig.14449.1	Medium	importin subunit beta-1 [Sus scrofa] gene=Pig.14449	1	1	1	1	914	101.2	4.75	52614712.2665	12458072.9615	9069676.10066	10218606.3976	9912622.29614	19870153.1843	8975482.43117	10876924.5776	34773413.0
Pig.15682.1	Medium	MYCBP-associated protein [Sus scrofa] gene=Pig.15682	1	1	3	1	947	108.1	8.13	0.0	16532427.1695	9718139.01761	14697029.3145	8098234.6218	12335232.7841	2445957.51653	10153932.1653	496920.8125
Pig.06833.1	Medium	PREDICTED: actin-related protein 3 isoform X1 [Colobus angolensis palliatus] gene=Pig.06833	2	1	1	1	418	47.3	5.88	0.0	2458206.73269	0.0	0.0	0.0	3318414.41036	2635901.4127	3405381.00014	13005914.0
Pig.20134.1	Medium	septin-8 isoform X1 [Sus scrofa] gene=Pig.20134	2	1	1	1	482	55.6	6.13	0.0	3391858.36048	4072114.95185	2389250.67751	1249363.61858	3515493.79829	1291278.03306	3630230.27133	3086620.0
Pig.17007.1	Medium	unnamed protein product [Mus musculus] gene=Pig.17007	3	1	1	1	589	65.3	5.11	0.0	0.0	7791829.25935	0.0	0.0	4841731.60818	6018205.62194	11319002.5712	11954368.0
Pig.18354.1	Medium	threonine--tRNA ligase, mitochondrial isoform X1 [Sus scrofa] gene=Pig.18354	1	1	4	1	718	80.9	7.31	28128129.5294	9186092.44337	13968439.7448	20812810.424	24053249.4988	11203797.3329	13999762.2764	17038172.7757	7557090.5
Pig.19056.1	Medium	PREDICTED: alpha-N-acetylglucosaminidase [Lipotes vexillifer] gene=Pig.19056	2	1	1	1	702	77.7	5.94	0.0	7049843.35772	8697464.61686	8021072.12617	8141799.2893	0.0	0.0	0.0	38301356.0
Pig.21285.1	Medium	LOW QUALITY PROTEIN: methyltransferase-like protein 7A [Sus scrofa] gene=Pig.21285	7	1	1	1	180	20.7	7.97	0.0	0.0	0.0	0.0	0.0	0.0	0.0	0.0	310211072.0
Pig.07929.1	Medium	mitochondrial carnitine/acylcarnitine carrier protein [Sus scrofa] gene=Pig.07929	3	1	1	1	301	32.8	9.52	0.0	0.0	0.0	6187432.75091	0.0	0.0	11146122.1495	13121708.4094	1699277.0
Pig.17130.1	Medium	glutamine-dependent NAD(+) synthetase isoform X1 [Sus scrofa] gene=Pig.17130	2	1	1	1	706	79.1	6.7	0.0	0.0	0.0	0.0	0.0	0.0	0.0	0.0	3127317.75
Pig.06800.1	Medium	GMP reductase 1 isoform X2 [Sus scrofa] gene=Pig.06800	3	1	1	1	345	37.4	7.3	27213686.5024	74524438.0149	48916177.6041	36690696.7358	28944620.2937	67916552.2635	40813016.0808	55967787.9889	109591968.0
Pig.10554.1	Medium	NAD(P)H-hydrate epimerase precursor [Sus scrofa] gene=Pig.10554	3	1	5	1	288	31.5	7.66	130286421.206	91080665.9146	101471199.71	76873375.5545	103955347.389	127169144.86	105054274.514	86112468.1887	126290046.0
Pig.07965.1	Medium	LOW QUALITY PROTEIN: insulin receptor substrate 2 [Sus scrofa] gene=Pig.07965	1	1	1	1	1337	137.5	8.48	99278885.682	83387289.3291	36840494.806	86532235.6478	34139145.6068	81643772.8386	99304991.9082	15453134.2927	6586136.0
Pig.12394.1	Medium	protein PRRC1 [Sus scrofa] gene=Pig.12394	3	1	1	1	447	46.4	6.16	133460000.283	0.0	0.0	0.0	0.0	83276123.9011	0.0	0.0	7917982.5
Pig.21447.1	Medium	diphosphomevalonate decarboxylase [Sus scrofa] gene=Pig.21447	3	1	1	1	400	43.3	6.84	9945159.73422	14954744.604	20718010.5828	42276415.414	13408139.4874	0.0	20346964.0222	16095849.8433	10070013.0
Pig.02732.1	Medium	hypothetical protein Cadr_00027003 [Camelus dromedarius] gene=Pig.02732	5	1	3	1	167	18.8	9.26	119908566.399	39942137.2846	50375519.5522	44709964.8186	75512594.8096	46385987.2401	81578818.5844	39366680.6849	20122314.0
Pig.12846.1	Medium	protein VAC14 homolog [Sus scrofa] gene=Pig.12846	2	1	1	1	862	96.2	7.24	59030439.6552	126181411.549	75761211.4968	250417249.725	232447778.516	216592128.346	151624793.495	120087879.91	145619872.0
Pig.19375.1	Medium	sulfotransferase 1A3 [Sus scrofa] gene=Pig.19375	2	1	4	1	295	34.3	6.19	9268358.18568	15790557.7054	17394787.9618	18551562.7227	24240266.8101	14910180.5319	18840744.2739	27909139.9694	6287789.5
Pig.14596.1	Medium	surfeit locus protein 4 [Bos taurus] gene=Pig.14596	3	1	1	1	269	30.4	7.78	11948117.4109	2004001.55563	3573917.67077	4666404.65882	3219754.38545	5102933.45959	4702349.82401	6837666.79367	6810812.0
Pig.20338.1	Medium	dimethylaniline monooxygenase [N-oxide-forming] 3 [Sus scrofa] gene=Pig.20338	2	1	1	1	470	53.5	8.66	5387989.85301	1524527.18289	5465723.58068	7029904.6144	3297690.78456	2581936.07365	7298890.7572	8001562.80752	2149878.0
MSTRG.24808_m.25979	Medium	PREDICTED: A disintegrin and metalloproteinase with thrombospondin motifs 8 [Tursiops truncatus] gene=MSTRG.24808	14	1	6	1	57	6.5	10.27	63284350.7627	516943726.599	450451065.172	337938797.537	379444568.547	520494784.983	369975690.762	476159755.801	190474544.0
Pig.22801.1	Medium	NADH dehydrogenase [ubiquinone] 1 alpha subcomplex subunit 9, mitochondrial [Sus scrofa] gene=Pig.22801	5	1	1	1	240	27.6	9.13	0.0	3786127.05955	0.0	0.0	0.0	0.0	0.0	4611459.30284	8274801.0
Pig.16618.1	Medium	zinc finger protein 324A-like isoform X1 [Sus scrofa] gene=Pig.16618	2	1	1	1	641	68.7	10.26	380135444.361	175179747.108	59031713.8322	260812361.373	76227063.8882	219541416.351	284376216.891	41316322.9445	0.0
Pig.14038.1	Medium	NADH dehydrogenase [ubiquinone] 1 alpha subcomplex subunit 6 [Sus scrofa] gene=Pig.14038	6	1	1	1	128	14.9	9.85	0.0	3962494.4065	7391587.67698	5899606.2485	5152099.90943	9073366.08171	5389016.06688	6626102.41418	6670914.0
Pig.17887.1	Medium	serine/threonine-protein phosphatase 2A activator isoform X1 [Sus scrofa] gene=Pig.17887	3	1	1	1	357	39.8	5.95	747981.081284	16601595.5982	15880520.3613	10085979.3511	8755325.05405	13160212.7042	13413426.9279	12129864.9095	10680383.0
Pig.02962.1	Medium	NADH dehydrogenase [ubiquinone] iron-sulfur protein 5 [Sus scrofa] gene=Pig.02962	7	1	1	1	106	12.5	8.73	2787425.41686	0.0	7291004.24755	4487107.13602	2287350.91778	7659221.06185	5911594.59861	8549271.45644	4324799.5
Pig.10780.1	Medium	5-azacytidine-induced protein 2 isoform X1 [Sus scrofa] gene=Pig.10780	3	1	2	1	392	45.0	6.55	71550746.4488	30872718.8645	27297179.8016	23348000.222	46174571.0181	54982700.479	36414697.119	22155965.1367	0.0
Pig.04251.1	Medium	LOW QUALITY PROTEIN: thrombospondin type-1 domain-containing protein 7B [Sus scrofa] gene=Pig.04251	2	1	2	1	1618	180.6	7.72	2698406.95163	0.0	0.0	1257252.55791	1011311.2781	1001073.88701	675730.02421	2377406.37574	0.0
Pig.12644.1	Medium	uroporphyrinogen decarboxylase [Sus scrofa] gene=Pig.12644	3	1	1	1	367	40.8	5.69	0.0	1373389.94078	4498132.10757	0.0	3923238.6337	0.0	5114374.18567	0.0	8826525.0
Pig.00193.1	Medium	coiled-coil domain-containing protein 173 isoform X1 [Sus scrofa] gene=Pig.00193	2	1	11	1	521	63.0	9.26	37187362.6144	308306548.994	258553194.538	328905857.237	429969426.377	302037116.838	367621941.135	190541761.316	195813756.0
Pig.00198.1	Medium	LOW QUALITY PROTEIN: low-density lipoprotein receptor-related protein 2 [Sus scrofa] gene=Pig.00198	0	1	3	1	4652	520.9	5.21	193824456.72	97282150.3418	91475805.7919	55572849.3587	52484450.8614	127896403.634	75827472.7338	92149883.0269	74104552.0
Pig.17838.1	Medium	LOW QUALITY PROTEIN: coatomer subunit gamma-1 [Sus scrofa] gene=Pig.17838	1	1	1	1	874	97.6	5.41	29057372.9455	0.0	8489379.80268	0.0	5140090.11259	11349858.0401	8245275.59532	17757763.8337	11012875.0
Pig.09425.1	Medium	LOW QUALITY PROTEIN: fer-1-like protein 5 [Sus scrofa] gene=Pig.09425	0	1	1	1	2131	243.8	8.92	29891394.7187	125131618.045	156359632.128	152907454.614	159955800.86	97100552.5543	176066440.391	153845572.279	54995268.0
Pig.01450.1	Medium	transmembrane protein 70, mitochondrial isoform X1 [Sus scrofa] gene=Pig.01450	8	1	7	1	249	27.9	9.16	59417796.9356	42923687.8395	53254519.1436	44664016.8006	44299093.3961	56154924.3337	39399137.7712	55391030.037	0.0
Pig.18614.1	Medium	alpha-2-antiplasmin [Sus scrofa] gene=Pig.18614	2	1	1	1	488	54.7	5.6	0.0	0.0	0.0	0.0	0.0	2656836.92764	0.0	0.0	0.0
Pig.08583.1	Medium	PRAME family member 12-like [Sus scrofa] gene=Pig.08583	2	1	1	1	479	54.6	8.75	61369951.9839	54315149.8644	42543339.6799	49288685.8197	53308311.5184	35536277.5462	67143079.411	64628314.703	56394788.0
MSTRG.7213_m.7004	Medium	surfeit locus protein 1 isoform X2 [Sus scrofa] gene=MSTRG.7213	4	1	1	1	341	37.1	10.11	0.0	1250391.929	17363166.3521	6020645.36491	10640587.2687	0.0	0.0	16184793.1385	14491815.0
Pig.06062.1	Medium	inhibitor of carbonic anhydrase precursor [Sus scrofa] gene=Pig.06062	2	1	1	1	704	77.6	6.21	0.0	0.0	0.0	0.0	0.0	3092178.48668	0.0	0.0	4724767.0
Pig.08844.1	Medium	alpha-protein kinase 3 [Sus scrofa] gene=Pig.08844	0	1	6	1	1626	173.3	6.55	0.0	57084079.8193	35157698.5317	38789153.2806	32484357.7971	87242134.236	27526606.3819	44402354.7436	61098520.0
MSTRG.2186_m.1470	Medium	PREDICTED: sia-alpha-2,3-Gal-beta-1,4-GlcNAc-R:alpha 2,8-sialyltransferase, partial [Cariama cristata] gene=MSTRG.2186	9	1	1	1	105	11.7	10.01	0.0	32830551.3596	32225927.3205	38734451.6572	21425076.9515	35110724.9236	28382601.6926	45274090.8484	22759512.0
Pig.22226.1	Medium	RUN domain-containing protein 3A isoform X1 [Sus scrofa] gene=Pig.22226	2	1	11	1	446	49.8	5.43	1990643.23462	44317238.6424	32046637.221	40884474.4063	38859008.2864	73997313.0472	36577244.0357	26193868.0243	30566456.0
Pig.16388.1	Medium	carbohydrate sulfotransferase 1 [Sus scrofa] gene=Pig.16388	2	1	5	1	411	46.7	9.06	7852236.08044	86294876.3137	76080523.9249	80857837.093	84818824.6066	159955997.111	81197886.402	56602399.4177	240947824.0
Pig.05883.1	Medium	2'-5'-oligoadenylate synthase 3 [Vulpes vulpes] gene=Pig.05883	1	1	1	1	1422	163.0	8.5	7936893.56376	4770896.92596	0.0	0.0	14864283.653	5962519.7395	5285684.7856	4601723.58571	2763027.5
Pig.05017.1	Medium	patched domain-containing protein 3-like [Sus scrofa] gene=Pig.05017	1	1	19	1	946	106.4	5.53	566508980.279	162964600.376	262225076.282	271846479.488	325555628.491	309805808.199	306977318.718	248396010.612	198883984.0
Pig.11178.1	Medium	E3 ubiquitin-protein ligase TRIM37 isoform X1 [Sus scrofa] gene=Pig.11178	1	1	1	1	1115	124.8	5.83	0.0	0.0	0.0	0.0	0.0	6994746.70999	0.0	0.0	10586577.0
Pig.20939.1	Medium	histone-lysine N-methyltransferase EHMT1 isoform X3 [Sus scrofa] gene=Pig.20939	1	1	8	1	963	102.4	6.54	68040709.809	10441397.6009	17138284.7424	15886761.0278	25569266.9135	45346166.5894	23295169.1936	16528124.1522	13767237.0
