# Supplementary material for: Integrated Analysis of Liver Transcriptome, miRNA, and Proteome of Chinese Indigenous Breed Ningxiang Pig in Three Developmental Stages Uncovers Significant miRNA–mRNA–Protein Networks in Lipid Metabolism
Source: Front Genet. 2021 Sep 16;12:709521. doi: 10.3389/fgene.2021.709521 (PMC8481880; doi:10.3389/fgene.2021.709521)
Supplement: Supplementary File 7 — The relationship of miRNAs and mRNAs regulatory networks based on profile III–profile IV. [file Table_7.XLS]

## Sheet: Details of miRNA target gene
miRNA name	Target RNA id	Target RNA type	target gene id	target gene name	target gene description	start_miranda	end_miranda	score_miranda	energy_miranda	paired_miranda	start_rnahybrid	end_rnahybrid	energy_rnahybrid	pvalue_rnahybrid	paired_rnahybrid
ssc-miR-885-3p	Pig.21097.1	mRNA	Pig.21097	INTS1-201	integrator complex subunit 1 isoform X2 [Sus scrofa]	2846	2866	167	-29.13	miRNA: 3' uaGGUGAUGUGGGGCGACGGa 5' **|::||:|||**|||||||* target: 5' tcCTGCTGCACGACGCTGCCg 3'	3189	3209	-34.1	0.00511	<table class='targe_detail_paired'><tr><td>target:</td><td>5'</td><td>CUGCACGACGCUGCCG</td><td>3'</td></tr><tr><td></td><td></td><td>||:|||**|||||||*</td></tr><tr><td>miRNA:</td><td>3'</td><td >GAUGUGGGGCGACGGA</td><td>5'</td></tr></table>
ssc-miR-4332	Pig.02674.1	mRNA	Pig.02674	ASH2L-201	set1/Ash2 histone methyltransferase complex subunit ASH2 [Sus scrofa]	47	66	161	-25.41	miRNA: 3' ccgCGGGCCGCCGCCGGCAc 5' ***||||**|*||||||||* target: 5' ccgGCCCAACAGCGGCCGTa 3'	36	55	-36.7	0.000603	<table class='targe_detail_paired'><tr><td>target:</td><td>5'</td><td>AGGAACCGGCCCAACAGCGGCCGUA</td><td>3'</td></tr><tr><td></td><td></td><td>*****|||||******||||||||*</td></tr><tr><td>miRNA:</td><td>3'</td><td >-----GGCCGC-----CGCCGGCAC</td><td>5'</td></tr></table>
ssc-miR-885-3p	Pig.19842.1	mRNA	Pig.19842	FLII-202	protein flightless-1 homolog isoform X1 [Sus scrofa]	2381	2401	163	-30.2	miRNA: 3' uaGGUGAUGUGGGGCGACGGa 5' :*|::*|:|:|*||||||||* target: 5' gcCTGGTGCGCGCCGCTGCCc 3'	2374	2394	-34.4	0.005308	<table class='targe_detail_paired'><tr><td>target:</td><td>5'</td><td>GCCUGGUGCGCGCCGCUGCCC</td><td>3'</td></tr><tr><td></td><td></td><td>******|:|:|*||||||||*</td></tr><tr><td>miRNA:</td><td>3'</td><td >------AUGUGGGGCGACGGA</td><td>5'</td></tr></table>
ssc-miR-874	Pig.06485.1	mRNA	Pig.06485	MCF2L2-201	probable guanine nucleotide exchange factor MCF2L2 isoform X1 [Sus scrofa]	2250	2272	166	-29.47	miRNA: 3' cagccAGGGAGCCCGGUCCCGUc 5' |****|*||*||*|||||||||* target: 5' gaatcTGCCCCGAGCCAGGGCAa 3'	2250	2272	-34.8	0.00389	<table class='targe_detail_paired'><tr><td>target:</td><td>5'</td><td>CCC-CGAGCCAGGGCAA</td><td>3'</td></tr><tr><td></td><td></td><td>|||*||*|||||||||*</td></tr><tr><td>miRNA:</td><td>3'</td><td >GGGAGCCCGGUCCCGUC</td><td>5'</td></tr></table>
ssc-miR-874	Pig.12122.1	mRNA	Pig.12122	LOC101153053	receptor-type tyrosine-protein phosphatase V-like isoform X4 [Sus scrofa]	4834	4857	165	-32.86	miRNA: 3' cagccAGGGAGCC-CGGUCCCGUc 5' *|:**||*||*||*|||||||||| target: 5' tttccTCACTGGGAGCCAGGGCAg 3'	1466	1488	-36.9	0.00304	<table class='targe_detail_paired'><tr><td>target:</td><td>5'</td><td>UGCAGUUUCCUCACUGGGAGCCAGGGCAGG</td><td>3'</td></tr><tr><td></td><td></td><td>******|:||||****||*||||||||||*</td></tr><tr><td>miRNA:</td><td>3'</td><td >------AGGGAG----CC-CGGUCCCGUC-</td><td>5'</td></tr></table>
ssc-miR-4332	Pig.17213.1	mRNA	Pig.17213	SNX30	PREDICTED: DNA ligase 1 isoform X3 [Ovis aries musimon]	269	291	160	-36.66	miRNA: 3' ccGCG-GGCCGC--CGCCGGCAc 5' *||||**|||||**||||||||* target: 5' tgCGCGACGGCGGCGCGGCCGTc 3'	163	182	-26.8	0.006774	<table class='targe_detail_paired'><tr><td>target:</td><td>5'</td><td>ACGGCGGCGCGGCCGUC</td><td>3'</td></tr><tr><td></td><td></td><td>*|||||||**||||||*</td></tr><tr><td>miRNA:</td><td>3'</td><td >-GCCGCCG--CCGGCAC</td><td>5'</td></tr></table>
ssc-miR-885-3p	Pig.01741.1	mRNA	Pig.01741	LRRC8E-201	volume-regulated anion channel subunit LRRC8C [Sus scrofa]	360	381	162	-27.39	miRNA: 3' uaGGU-GAUGUGGGGCGACGGa 5' :*|||*|**|||*||||||||* target: 5' ggCCAGCACCACGCCGCTGCCg 3'	361	381	-32.7	0.002944	<table class='targe_detail_paired'><tr><td>target:</td><td>5'</td><td>-GCACCACGCCGCUGCCG</td><td>3'</td></tr><tr><td></td><td></td><td>*:||||***||||||||*</td></tr><tr><td>miRNA:</td><td>3'</td><td >AUGUGG---GGCGACGGA</td><td>5'</td></tr></table>
ssc-miR-885-3p	Pig.14651.1	mRNA	Pig.14651	RNASET2	ribonuclease T2 [Sus scrofa]	340	361	165	-28.27	miRNA: 3' uagGUGAUGUGGG-GCGACGGa 5' |**|||*:||||:*|||||||* target: 5' aagCACGGCACCTGCGCTGCCc 3'	342	362	-32.3	0.001226	<table class='targe_detail_paired'><tr><td>target:</td><td>5'</td><td>CUGGCGCUCUGCUGCCUG</td><td>3'</td></tr><tr><td></td><td></td><td>***:|:|:|:|||||||*</td></tr><tr><td>miRNA:</td><td>3'</td><td >A--UGUGGGGCGACGGA-</td><td>5'</td></tr></table>
ssc-miR-6782-3p	Pig.21791.1	mRNA	Pig.21791	AHNAK2	protein AHNAK2 [Sus scrofa]	283	304	172	-35.63	miRNA: 3' guCCCGCCCUCUGGUCUCCAGu 5' |||||*|*|:|*|||||||||: target: 5' caGGGAGAGGGCCCAGAGGTCg 3'	366	387	-31.3	0.005008	<table class='targe_detail_paired'><tr><td>target:</td><td>5'</td><td>UGCUCAGGGAGAGGGCCCAGAGGUCGC</td><td>3'</td></tr><tr><td></td><td></td><td>:*****||||||****|||||||||:*</td></tr><tr><td>miRNA:</td><td>3'</td><td >G-----CCCUCU----GGUCUCCAGU-</td><td>5'</td></tr></table>
ssc-miR-885-3p	Pig.08514.1	mRNA	Pig.08514	TNFRSF25-201	tumor necrosis factor receptor superfamily member 25 isoform X3 [Sus scrofa]	259	278	165	-30.76	miRNA: 3' uaGGUGAUGUGGGGCGACGGa 5' |*||:||:::*|||||||||* target: 5' acCCGCTGTG-CCCGCTGCCa 3'	646	666	-30.2	0.00857	<table class='targe_detail_paired'><tr><td>target:</td><td>5'</td><td>UGUG-CCCGCUGCCA</td><td>3'</td></tr><tr><td></td><td></td><td>|:::*|||||||||*</td></tr><tr><td>miRNA:</td><td>3'</td><td >AUGUGGGGCGACGGA</td><td>5'</td></tr></table>
ssc-miR-874	Pig.13192.1	mRNA	Pig.13192	MAL-201	MAL-like protein isoform X1 [Sus scrofa]	95	117	169	-32.28	miRNA: 3' caGCCAGGGAGCCCGGUCCCGUc 5' **|||*|:*|*|*|||||||||* target: 5' cgCGGGCTGTGGAGCCAGGGCAc 3'	96	118	-34.4	0.000315	<table class='targe_detail_paired'><tr><td>target:</td><td>5'</td><td>-CUGUGGAGCCAGGGCAC</td><td>3'</td></tr><tr><td></td><td></td><td>*|:*:||*|||||||||*</td></tr><tr><td>miRNA:</td><td>3'</td><td >GGGAGCC-CGGUCCCGUC</td><td>5'</td></tr></table>
ssc-miR-885-3p	Pig.20885.1	mRNA	Pig.20885	CACNA1E-201	LOW QUALITY PROTEIN: voltage-dependent N-type calcium channel subunit alpha-1B [Sus scrofa]	6193	6215	169	-31.38	miRNA: 3' uaGGUGAU-GUGG-GGCGACGGa 5' **||||*|*||||*||||||||* target: 5' ccCCACCACCACCACCGCTGCCa 3'	6188	6208	-35.9	0.006216	<table class='targe_detail_paired'><tr><td>target:</td><td>5'</td><td>CACCACCACCGCUGCCA</td><td>3'</td></tr><tr><td></td><td></td><td>*|*||||*||||||||*</td></tr><tr><td>miRNA:</td><td>3'</td><td >AU-GUGG-GGCGACGGA</td><td>5'</td></tr></table>
ssc-miR-885-3p	Pig.15469.1	mRNA	Pig.15469	ADAMTS14-201	LOW QUALITY PROTEIN: A disintegrin and metalloproteinase with thrombospondin motifs 14 [Sus scrofa]	542	562	162	-27.12	miRNA: 3' uagGUGAUGUGGGGCGACGGa 5' :|*|:||*::|*||||||||* target: 5' gtgCGCTCTGCGCCGCTGCCg 3'	501	521	-34	0.007045	<table class='targe_detail_paired'><tr><td>target:</td><td>5'</td><td>CUGCGCGCUGCUGUCC</td><td>3'</td></tr><tr><td></td><td></td><td>||:|:|*|:||||:|*</td></tr><tr><td>miRNA:</td><td>3'</td><td >GAUGUGGGGCGACGGA</td><td>5'</td></tr></table>
ssc-miR-885-3p	Pig.15854.1	mRNA	Pig.15854	CDHR4-201	cadherin-related family member 4 isoform X1 [Sus scrofa]	988	1010	161	-32.86	miRNA: 3' uaGGUGA-UGUGGG-GCGACGGa 5' |*||:||*:|*|||*|||||||| target: 5' aaCCGCTGGCCCCCACGCTGCCt 3'	442	462	-33.6	0.003917	<table class='targe_detail_paired'><tr><td>target:</td><td>5'</td><td>UGGC-CCCACGCUGCCUC</td><td>3'</td></tr><tr><td></td><td></td><td>|*:|*|||*||||||||*</td></tr><tr><td>miRNA:</td><td>3'</td><td >A-UGUGGG-GCGACGGA-</td><td>5'</td></tr></table>
ssc-miR-874	Pig.18806.1	mRNA	Pig.18806	CHD3-204	chromodomain-helicase-DNA-binding protein 3 isoform X2 [Sus scrofa]	2367	2390	165	-31.57	miRNA: 3' cagccAGGGAGCCC-GGUCCCGUc 5' *****||:|*:|||*||||||||* target: 5' acgctTCTCGTGGGCCCAGGGCAc 3'	5932	5954	-38.4	0.002057	<table class='targe_detail_paired'><tr><td>target:</td><td>5'</td><td>CCCUACGCCACACCUCCGGGGUACGGGGCGGC</td><td>3'</td></tr><tr><td></td><td></td><td>||||************||||***|:||||:|*</td></tr><tr><td>miRNA:</td><td>3'</td><td >GGGA------------GCCCG--GUCCCGUC-</td><td>5'</td></tr></table>
ssc-miR-6782-3p	Pig.09917.1	mRNA	Pig.09917	BTBD10-201	BTB/POZ domain-containing protein 10 isoform X3 [Sus scrofa]	186	207	164	-32.44	miRNA: 3' guCCCGCCCUCUGGUCUCCAGu 5' :||*|*||||*|:*|||||||| target: 5' taGTGGGGGACATGAGAGGTCa 3'	187	208	-35.2	0.000939	<table class='targe_detail_paired'><tr><td>target:</td><td>5'</td><td>GGGGGACAUGAGAGGUCAA</td><td>3'</td></tr><tr><td></td><td></td><td>|||:|||***||||||||*</td></tr><tr><td>miRNA:</td><td>3'</td><td >CCCUCUGG--UCUCCAGU-</td><td>5'</td></tr></table>
ssc-miR-6782-3p	Pig.13831.1	mRNA	Pig.13831	ADAMTS16-201	LOW QUALITY PROTEIN: A disintegrin and metalloproteinase with thrombospondin motifs 16 [Sus scrofa]	47	68	174	-29.38	miRNA: 3' guccCGCCCUCUGGUCUCCAGu 5' ****||*||||::||||||||* target: 5' acctGCAGGAGGTCAGAGGTCt 3'	42	63	-34.6	0.005015	<table class='targe_detail_paired'><tr><td>target:</td><td>5'</td><td>CCUGCAGGAGGUCAGAGGUCU</td><td>3'</td></tr><tr><td></td><td></td><td>***||*||||::||||||||*</td></tr><tr><td>miRNA:</td><td>3'</td><td >---CGCCCUCUGGUCUCCAGU</td><td>5'</td></tr></table>
ssc-miR-204	Pig.02582.1	mRNA	Pig.02582	COL23A1-201	collagen alpha-1(XXIII) chain isoform X2 [Sus scrofa]	1269	1291	161	-28.44	miRNA: 3' ucCGUAUCCUAC--UGUUUCCCUu 5' :|||*|*|||||**:||||||||: target: 5' ggGC-TTGGATGGAGCAAAGGGAg 3'	1267	1288	-33.4	0.002584	<table class='targe_detail_paired'><tr><td>target:</td><td>5'</td><td>U-GGAUGGAGCAAAGGGAGA</td><td>3'</td></tr><tr><td></td><td></td><td>|*|||||**:||||||||:*</td></tr><tr><td>miRNA:</td><td>3'</td><td >AUCCUAC--UGUUUCCCUU-</td><td>5'</td></tr></table>
ssc-miR-885-3p	Pig.08759.1	mRNA	Pig.08759	CSPG4-201	chondroitin sulfate proteoglycan 4 [Sus scrofa]	4126	4146	167	-27.42	miRNA: 3' uaGGUGAUGUGGGGCGACGGa 5' **|:|||*|*||*|||||||* target: 5' ccCTACTTCCCCACGCTGCCg 3'	4099	4119	-33.9	0.008042	<table class='targe_detail_paired'><tr><td>target:</td><td>5'</td><td>CAUGGAGCUGGAGGUGCUGCCUGCUGCCA</td><td>3'</td></tr><tr><td></td><td></td><td>|*************|:|**||:||||||*</td></tr><tr><td>miRNA:</td><td>3'</td><td >G-------------AUGUGGGGCGACGGA</td><td>5'</td></tr></table>
ssc-miR-874	Pig.19562.1	mRNA	Pig.19562	TYK2-201	non-receptor tyrosine-protein kinase TYK2 isoform X1 [Sus scrofa]	1787	1811	172	-31.17	miRNA: 3' caGCCAGG--GAGCCCGGUCCCGUc 5' **|*||||**||:*||||||||||* target: 5' agCTGTCCCACTTAGGCCAGGGCAc 3'	2221	2243	-33.7	0.007521	<table class='targe_detail_paired'><tr><td>target:</td><td>5'</td><td>CCCACUUAGGCCAGGGCAC</td><td>3'</td></tr><tr><td></td><td></td><td>|||**|:*||||||||||*</td></tr><tr><td>miRNA:</td><td>3'</td><td >GGG--AGCCCGGUCCCGUC</td><td>5'</td></tr></table>
ssc-miR-885-3p	Pig.10361.1	mRNA	Pig.10361	GLIS2-202	zinc finger protein GLIS2 isoform X1 [Sus scrofa]	1494	1513	161	-31.13	miRNA: 3' uaGGUGAUGUGGGGCGACGGa 5' **:|*|*|*|||||||||||* target: 5' caTCCCCA-ACCCCGCTGCCc 3'	1857	1877	-32.5	0.005176	<table class='targe_detail_paired'><tr><td>target:</td><td>5'</td><td>AGCCCCCCGCUGCCUG</td><td>3'</td></tr><tr><td></td><td></td><td>*:|*|||||||||||*</td></tr><tr><td>miRNA:</td><td>3'</td><td >AUGUGGGGCGACGGA-</td><td>5'</td></tr></table>
ssc-miR-4332	Pig.17609.1	mRNA	Pig.17609	ATP2A3-202	sarcoplasmic/endoplasmic reticulum calcium ATPase 3 isoform X1 [Sus scrofa]	2831	2850	162	-34.46	miRNA: 3' ccGCGGGCCGCCGCCGGCAc 5' **:|*|:|*:|||||||||| target: 5' ccTGGCTGCTGGCGGCCGTg 3'	2819	2838	-40	0.000286	<table class='targe_detail_paired'><tr><td>target:</td><td>5'</td><td>AACCCCUGGCUGCUGGCGGCCGUGG</td><td>3'</td></tr><tr><td></td><td></td><td>****||:|||****||||||||||*</td></tr><tr><td>miRNA:</td><td>3'</td><td >----GGGCCG----CCGCCGGCAC-</td><td>5'</td></tr></table>
ssc-miR-96-5p	Pig.03693.1	mRNA	Pig.03693	VAPA-201	vesicle-associated membrane protein-associated protein A isoform X1 [Sus scrofa]	595	617	167	-25.58	miRNA: 3' ucguUUUUACACGAUCACGGUUu 5' |***|::|||*||*:|||||||| target: 5' aagcAGGATGGGCCGGTGCCAAa 3'	595	617	-29.4	0.008059	<table class='targe_detail_paired'><tr><td>target:</td><td>5'</td><td>GGAUGGGCCGGUGCCAAAG</td><td>3'</td></tr><tr><td></td><td></td><td>::|||*||*:||||||||*</td></tr><tr><td>miRNA:</td><td>3'</td><td >UUUACACGAUCACGGUUU-</td><td>5'</td></tr></table>
ssc-miR-4332	Pig.20036.1	mRNA	Pig.20036	RPL13A	60S ribosomal protein L13a isoform X3 [Sus scrofa]	864	884	163	-39.13	miRNA: 3' ccgcGGGCCGC-CGCCGGCAc 5' ****|||||*|*||||||||| target: 5' ctgcCCCGGGGAGCGGCCGTg 3'	1177	1196	-34.8	0.001263	<table class='targe_detail_paired'><tr><td>target:</td><td>5'</td><td>CGGGGAGCGGCCGUGG</td><td>3'</td></tr><tr><td></td><td></td><td>|||*|*|||||||||*</td></tr><tr><td>miRNA:</td><td>3'</td><td >GCCGC-CGCCGGCAC-</td><td>5'</td></tr></table>
ssc-miR-885-3p	Pig.13328.1	mRNA	Pig.13328	CCN4-202	WNT1-inducible-signaling pathway protein 1 isoform X1 [Sus scrofa]	179	201	161	-30.8	miRNA: 3' uaGGU-GAUGUGGG-GCGACGGa 5' **|||*|**|||||*|||||||* target: 5' cgCCATCCCCACCCTCGCTGCCc 3'	180	200	-33.4	0.001367	<table class='targe_detail_paired'><tr><td>target:</td><td>5'</td><td>CCCCACCCUCGCUGCCC</td><td>3'</td></tr><tr><td></td><td></td><td>***|||||*|||||||*</td></tr><tr><td>miRNA:</td><td>3'</td><td >AU-GUGGG-GCGACGGA</td><td>5'</td></tr></table>
ssc-miR-7138-5p	Pig.21092.1	mRNA	Pig.21092	ARFIP1-201	arfaptin-2 isoform X1 [Sus scrofa]	582	603	163	-28.72	miRNA: 3' ucUACCUACCUGUGAACGACCCu 5' |*|*||:**|||||*|||||||: target: 5' aaACGGGGAGACAC-TGCTGGGg 3'	585	607	-30.6	0.005519	<table class='targe_detail_paired'><tr><td>target:</td><td>5'</td><td>GGAGACAC-UGCUGGGGG</td><td>3'</td></tr><tr><td></td><td></td><td>:**|||||*|||||||:*</td></tr><tr><td>miRNA:</td><td>3'</td><td >UACCUGUGAACGACCCU-</td><td>5'</td></tr></table>
ssc-miR-885-3p	Pig.18721.1	mRNA	Pig.18721	Pig.18721	uncharacterized protein LOC110260590 [Sus scrofa]	539	559	163	-29.34	miRNA: 3' uaGGUGAUGUGGGGCGACGGa 5' **|*:||*|:*|||||||||| target: 5' cgCGGCTCCGACCCGCTGCCt 3'	466	486	-33.4	0.001284	<table class='targe_detail_paired'><tr><td>target:</td><td>5'</td><td>GCGGCUCCGACCCGCUGCCUC</td><td>3'</td></tr><tr><td></td><td></td><td>***:|*|***||||||||||*</td></tr><tr><td>miRNA:</td><td>3'</td><td >A--UGUG---GGGCGACGGA-</td><td>5'</td></tr></table>
ssc-miR-4332	Pig.20319.1	mRNA	Pig.20319	AKAP9-208	LOW QUALITY PROTEIN: pericentrin [Sus scrofa]	5251	5271	160	-29.49	miRNA: 3' ccgCGGGCCG-CCGCCGGCAc 5' |**||||*||*|*|||||||* target: 5' gagGCCCTGCTGTCGGCCGTc 3'	4088	4107	-40.4	0.001333	<table class='targe_detail_paired'><tr><td>target:</td><td>5'</td><td>AGGCGGCCAGGCCGUGG</td><td>3'</td></tr><tr><td></td><td></td><td>*||||||**|||||||*</td></tr><tr><td>miRNA:</td><td>3'</td><td >GCCGCCG--CCGGCAC-</td><td>5'</td></tr></table>
ssc-miR-194a-3p	Pig.12122.1	mRNA	Pig.12122	LOC101153053	receptor-type tyrosine-protein phosphatase V-like isoform X4 [Sus scrofa]	4955	4975	161	-32.47	miRNA: 3' ucuauuguCGUCGGGGUGACc 5' :*|*::**||:|||||||||| target: 5' gcaagggtGCGGCCCCACTGg 3'	4954	4974	-36.9	0.002686	<table class='targe_detail_paired'><tr><td>target:</td><td>5'</td><td>GUGCGGCCCCACUGGG</td><td>3'</td></tr><tr><td></td><td></td><td>**||:||||||||||*</td></tr><tr><td>miRNA:</td><td>3'</td><td >GUCGUCGGGGUGACC-</td><td>5'</td></tr></table>
ssc-miR-138	Pig.06156.1	mRNA	Pig.06156	ZNF672-204	zinc finger protein 672 [Sus scrofa]	1238	1256	164	-26.61	miRNA: 3' cgGACUAAGUGUUGUGGUCGa 5' **|||**||:||:|||||||* target: 5' cgCTG--TCGCAGCACCAGCg 3'	1230	1250	-33.1	0.002258	<table class='targe_detail_paired'><tr><td>target:</td><td>5'</td><td>UCGCUGUCGCAGCACCAGCG</td><td>3'</td></tr><tr><td></td><td></td><td>******||:||:|||||||*</td></tr><tr><td>miRNA:</td><td>3'</td><td >UA----AGUGUUGUGGUCGA</td><td>5'</td></tr></table>
ssc-miR-7138-5p	Pig.14175.1	mRNA	Pig.14175	CNPPD1-201	protein CNPPD1 [Sus scrofa]	435	457	165	-28.65	miRNA: 3' ucUACCUACCUGUGAACGACCCu 5' *||||*||||:*:**|||||||: target: 5' tgATGAATGGGGGGCTGCTGGGg 3'	435	457	-30.7	0.00651	<table class='targe_detail_paired'><tr><td>target:</td><td>5'</td><td>AUGGGGGGCUGCUGGGGG</td><td>3'</td></tr><tr><td></td><td></td><td>||||:*:**|||||||:*</td></tr><tr><td>miRNA:</td><td>3'</td><td >UACCUGUGAACGACCCU-</td><td>5'</td></tr></table>
ssc-miR-885-3p	Pig.14625.1	mRNA	Pig.14625	NUP214-202	nuclear pore complex protein Nup214 isoform X1 [Sus scrofa]	3984	4005	170	-34.64	miRNA: 3' uaGGUGAUGUGG-GGCGACGGa 5' **|||||:|*||*:|||||||| target: 5' taCCACTGCCCCTTCGCTGCCt 3'	4166	4186	-34.6	0.007858	<table class='targe_detail_paired'><tr><td>target:</td><td>5'</td><td>UGCCCCUCGCUGCCUG</td><td>3'</td></tr><tr><td></td><td></td><td>|:|*||:||||||||*</td></tr><tr><td>miRNA:</td><td>3'</td><td >AUGUGGGGCGACGGA-</td><td>5'</td></tr></table>
ssc-miR-194a-3p	Pig.05610.1	mRNA	Pig.05610	DPYSL2-201	dihydropyrimidinase-related protein 2 isoform X1 [Sus scrofa]	1295	1317	161	-28.26	miRNA: 3' ucUAUUG-UCGUCG-GGGUGACc 5' ||:|*||*:|||||*|||||||* target: 5' agGTCACTGGCAGCGCCCACTGt 3'	1293	1313	-32	0.006665	<table class='targe_detail_paired'><tr><td>target:</td><td>5'</td><td>ACUGGCAGCGCCCACUGU</td><td>3'</td></tr><tr><td></td><td></td><td>||*:|||||*|||||||*</td></tr><tr><td>miRNA:</td><td>3'</td><td >UG-UCGUCG-GGGUGACC</td><td>5'</td></tr></table>
ssc-miR-885-3p	Pig.14060.1	mRNA	Pig.14060	ZC3H7B-201	zinc finger CCCH domain-containing protein 7B [Sus scrofa]	984	1005	166	-29.84	miRNA: 3' uaGGU-GAUGUGGGGCGACGGa 5' **||:*||*||*|||||||||* target: 5' ccCCGTCTCCAGCCCGCTGCCc 3'	1775	1795	-32.8	0.007802	<table class='targe_detail_paired'><tr><td>target:</td><td>5'</td><td>UGGUGCCACCCCAGAAGCCCCUGCUGCUGCCA</td><td>3'</td></tr><tr><td></td><td></td><td>|:****||||||*************||||||*</td></tr><tr><td>miRNA:</td><td>3'</td><td >AU----GUGGGG-------------CGACGGA</td><td>5'</td></tr></table>
ssc-miR-874	Pig.02428.1	mRNA	Pig.02428	COL4A5-202	collagen type IV alpha 5 chain, partial [Homo sapiens]	4135	4161	164	-41.55	miRNA: 3' caGCCAGGGAGCCC----GGUCCCGUc 5' |*:|||||**||||****||||||||| target: 5' gcTGGTCCACCGGGGGTCCCAGGGCAg 3'	4132	4154	-40	0.000789	<table class='targe_detail_paired'><tr><td>target:</td><td>5'</td><td>CCAC-CGGGGGUCCCAGGGCAGC</td><td>3'</td></tr><tr><td></td><td></td><td>||*|*||||****|||||||||*</td></tr><tr><td>miRNA:</td><td>3'</td><td >GG-GAGCCC----GGUCCCGUC-</td><td>5'</td></tr></table>
ssc-miR-7138-5p	Pig.14248.1	mRNA	Pig.14248	TPPP3-201	tubulin polymerization-promoting protein family member 3 [Sus scrofa]	429	451	162	-25.63	miRNA: 3' ucUACC-UACCUGUGAACGACCCu 5' |*|*||*|*||:||*||||||||* target: 5' aaAGGGCAAGGGCA-TTGCTGGGc 3'	421	443	-29.2	0.004018	<table class='targe_detail_paired'><tr><td>target:</td><td>5'</td><td>GGAAAGGGCAAGGGCAUUGCUGGGC</td><td>3'</td></tr><tr><td></td><td></td><td>|||**||:||******||||||||*</td></tr><tr><td>miRNA:</td><td>3'</td><td >CCUA-CCUGUG-----AACGACCCU</td><td>5'</td></tr></table>
ssc-miR-194a-3p	Pig.20412.1	mRNA	Pig.20412	CTBP1-201	PREDICTED: C-terminal-binding protein 1 isoform X2 [Ovis aries musimon]	1064	1086	169	-32.31	miRNA: 3' ucuAUUGUCGUCG--GGGUGACc 5' |**|::|||||||**|||||||| target: 5' accTGGCAGCAGCCACCCACTGg 3'	1057	1077	-36.9	0.000326	<table class='targe_detail_paired'><tr><td>target:</td><td>5'</td><td>ACCUGGCAGCAGCCACCCACUGGG</td><td>3'</td></tr><tr><td></td><td></td><td>***|::|||||||**||||||||*</td></tr><tr><td>miRNA:</td><td>3'</td><td >---AUUGUCGUCG--GGGUGACC-</td><td>5'</td></tr></table>
ssc-miR-4332	Pig.19843.1	mRNA	Pig.19843	LLGL1-201	LOW QUALITY PROTEIN: lethal(2) giant larvae protein homolog 1 [Sus scrofa]	1125	1146	172	-45.09	miRNA: 3' ccGCGGGCCG-CC-GCCGGCAc 5' |*||||||||*||*|||||||| target: 5' gaCGCCCGGCTGGCCGGCCGTg 3'	2301	2320	-37.7	0.000878	<table class='targe_detail_paired'><tr><td>target:</td><td>5'</td><td>CGGCUGGCCGGCCGUGC</td><td>3'</td></tr><tr><td></td><td></td><td>||||*||*||||||||*</td></tr><tr><td>miRNA:</td><td>3'</td><td >GCCG-CC-GCCGGCAC-</td><td>5'</td></tr></table>
ssc-miR-138	Pig.14236.1	mRNA	Pig.14236	HSF4-201	heat shock factor protein 4 isoform X2 [Odocoileus virginianus texanus]	643	663	165	-21.04	miRNA: 3' cggaCUAAGUGUUGUGGUCGa 5' |***|:|*|*||||||||||* target: 5' gaggGGTGCCCAACACCAGCc 3'	1595	1615	-31.8	0.006843	<table class='targe_detail_paired'><tr><td>target:</td><td>5'</td><td>GGACUGGCAGCACGUGGGCACCGGCUA</td><td>3'</td></tr><tr><td></td><td></td><td>:*********|||:***:||||:|||*</td></tr><tr><td>miRNA:</td><td>3'</td><td >UAA-------GUGU---UGUGGUCGA-</td><td>5'</td></tr></table>
ssc-miR-194a-3p	Pig.14153.1	mRNA	Pig.14153	SLC4A3-201	anion exchange protein 3 [Odocoileus virginianus texanus]	910	930	167	-31.85	miRNA: 3' ucuauuGUCGUCGGGGUGACc 5' *|**:*|||*||||||||||| target: 5' cgcagcCAGGAGCCCCACTGg 3'	905	925	-36.5	0.001935	<table class='targe_detail_paired'><tr><td>target:</td><td>5'</td><td>GCAGCCAGGAGCCCCACUGGC</td><td>3'</td></tr><tr><td></td><td></td><td>:||||****|||||||||||*</td></tr><tr><td>miRNA:</td><td>3'</td><td >UGUCG----UCGGGGUGACC-</td><td>5'</td></tr></table>
ssc-miR-7138-5p	Pig.15098.1	mRNA	Pig.15098	SLC37A1-201	glucose-6-phosphate exchanger SLC37A1 isoform X4 [Sus scrofa]	298	320	172	-28.15	miRNA: 3' ucuACCUACCUGUGAACGACCCu 5' ***|||:||**|||*|||||||: target: 5' tacTGGGTGTCCACCTGCTGGGg 3'	300	322	-32.7	0.002696	<table class='targe_detail_paired'><tr><td>target:</td><td>5'</td><td>GUGUCCACCUGCUGGGGC</td><td>3'</td></tr><tr><td></td><td></td><td>:||**|||*|||||||:*</td></tr><tr><td>miRNA:</td><td>3'</td><td >UACCUGUGAACGACCCU-</td><td>5'</td></tr></table>
ssc-miR-6782-3p	Pig.05099.1	mRNA	Pig.05099	STN1-201	CST complex subunit STN1 isoform X3 [Sus scrofa]	569	590	161	-23.87	miRNA: 3' gucccgcccUCUGGUCUCCAGu 5' *********|||:||||||||| target: 5' accttgtccAGATCAGAGGTCa 3'	564	585	-32.3	0.003141	<table class='targe_detail_paired'><tr><td>target:</td><td>5'</td><td>CCUUGUCCAGAUCAGAGGUCAC</td><td>3'</td></tr><tr><td></td><td></td><td>********|||:|||||||||*</td></tr><tr><td>miRNA:</td><td>3'</td><td >CCC-----UCUGGUCUCCAGU-</td><td>5'</td></tr></table>
ssc-miR-138	Pig.16618.1	mRNA	Pig.16618	ZNF324	zinc finger protein 324A-like isoform X1 [Sus scrofa]	1160	1178	164	-30.31	miRNA: 3' cgGACUAAGUGUUGUGGUCGa 5' *|||||**|:||:|||||||* target: 5' acCTGA--CGCAGCACCAGCg 3'	1159	1179	-34.2	0.002194	<table class='targe_detail_paired'><tr><td>target:</td><td>5'</td><td>--CGCAGCACCAGCG</td><td>3'</td></tr><tr><td></td><td></td><td>**|:||:|||||||*</td></tr><tr><td>miRNA:</td><td>3'</td><td >AAGUGUUGUGGUCGA</td><td>5'</td></tr></table>
ssc-miR-885-3p	Pig.13961.1	mRNA	Pig.13961	RUNX1-203	runt-related transcription factor 1 [Sus scrofa]	1000	1020	163	-26.74	miRNA: 3' uaGGUGAUGUGGGGCGACGGa 5' **|||*|*|*||*|||||||* target: 5' cgCCAGTTCCCCGCGCTGCCc 3'	289	309	-30.5	0.008365	<table class='targe_detail_paired'><tr><td>target:</td><td>5'</td><td>UGCUCUGUGCUGCCC</td><td>3'</td></tr><tr><td></td><td></td><td>|:|*|:*:||||||*</td></tr><tr><td>miRNA:</td><td>3'</td><td >AUGUGGGGCGACGGA</td><td>5'</td></tr></table>
ssc-miR-4332	Pig.18001.1	mRNA	Pig.18001	TMEM101-201	transmembrane protein 101 [Sus scrofa]	169	189	161	-36.52	miRNA: 3' ccGC-GGGCCGCCGCCGGCAc 5' **||*|*:||*|||||||||| target: 5' ttCGACATGGGGGCGGCCGTg 3'	597	616	-28.5	0.008436	<table class='targe_detail_paired'><tr><td>target:</td><td>5'</td><td>AUGGGGGCGGCCGUGC</td><td>3'</td></tr><tr><td></td><td></td><td>*:||*||||||||||*</td></tr><tr><td>miRNA:</td><td>3'</td><td >-GCCGCCGCCGGCAC-</td><td>5'</td></tr></table>
ssc-miR-885-3p	Pig.03069.1	mRNA	Pig.03069	TINAGL1-201	tubulointerstitial nephritis antigen-like isoform X1 [Sus scrofa]	1018	1040	166	-30.02	miRNA: 3' uaGGU--GAUGUGGGGCGACGGa 5' **|||**||||**|||||||||* target: 5' cgCCAGGCTACTGCCCGCTGCCc 3'	67	87	-32	0.004128	<table class='targe_detail_paired'><tr><td>target:</td><td>5'</td><td>GCUACUGCCCGCUGCCC</td><td>3'</td></tr><tr><td></td><td></td><td>:||||**|||||||||*</td></tr><tr><td>miRNA:</td><td>3'</td><td >UGAUGUGGGGCGACGGA</td><td>5'</td></tr></table>
ssc-miR-874	Pig.13553.1	mRNA	Pig.13553	TEAD1-201	PREDICTED: transcriptional enhancer factor TEF-5 [Otolemur garnettii]	8	30	161	-34.13	miRNA: 3' cagccagggaGCCCGGUCCCGUc 5' *||*****:*:|||||||||||| target: 5' atctacgatgTGGGCCAGGGCAg 3'	1	23	-41.5	5.4e-05	<table class='targe_detail_paired'><tr><td>target:</td><td>5'</td><td>CCCAUCUACGAUGUGGGCCAGGGCAGG</td><td>3'</td></tr><tr><td></td><td></td><td>|||**********:||||||||||||*</td></tr><tr><td>miRNA:</td><td>3'</td><td >GGGA---------GCCCGGUCCCGUC-</td><td>5'</td></tr></table>
ssc-miR-194a-3p	Pig.07199.1	mRNA	Pig.07199	VPS37B-201	vacuolar protein sorting-associated protein 37B [Sus scrofa]	653	673	161	-25.14	miRNA: 3' ucuaUUGUCGUCGGGGUGACc 5' ****|:|:*|*|||||||||* target: 5' ccccAGCGCCTGCCCCACTGc 3'	649	669	-29.5	0.008005	<table class='targe_detail_paired'><tr><td>target:</td><td>5'</td><td>CCAGCGCCUGCCCCACUGC</td><td>3'</td></tr><tr><td></td><td></td><td>*||||:***|||||||||*</td></tr><tr><td>miRNA:</td><td>3'</td><td >UGUCGU---CGGGGUGACC</td><td>5'</td></tr></table>
ssc-miR-4332	Pig.20365.1	mRNA	Pig.20365	NCAPH2-201	condensin-2 complex subunit H2 [Sus scrofa]	1718	1737	165	-36.83	miRNA: 3' ccgCGGGCCGCCGCCGGCAc 5' *|*|*|:||*|||||||||| target: 5' cggGGCTGGAGGCGGCCGTg 3'	1221	1240	-31.3	0.007477	<table class='targe_detail_paired'><tr><td>target:</td><td>5'</td><td>CGGGGCUGGAGGCGGCCGUGG</td><td>3'</td></tr><tr><td></td><td></td><td>|*||******||||||||||*</td></tr><tr><td>miRNA:</td><td>3'</td><td >GGCCG-----CCGCCGGCAC-</td><td>5'</td></tr></table>
ssc-miR-885-3p	Pig.14883.1	mRNA	Pig.14883	CEP104-201	centrosomal protein of 104 kDa isoform X4 [Sus scrofa]	2658	2679	162	-28.76	miRNA: 3' uaGGUGAUGUGGG-GCGACGGa 5' :*|||***|||||*|||||||* target: 5' gcCCAGGCCACCCGCGCTGCCg 3'	2640	2660	-34.5	0.00331	<table class='targe_detail_paired'><tr><td>target:</td><td>5'</td><td>CUGCUGGCCCGGCUGCUG</td><td>3'</td></tr><tr><td></td><td></td><td>||:|**:|||*|||||:*</td></tr><tr><td>miRNA:</td><td>3'</td><td >GAUG--UGGGGCGACGGA</td><td>5'</td></tr></table>
ssc-miR-138	Pig.07765.1	mRNA	Pig.07765	LZTS1-201	leucine zipper putative tumor suppressor 1 [Sus scrofa]	545	565	161	-25.22	miRNA: 3' cggacuaaGUGUUGUGGUCGa 5' **|**|**||||:|||||||* target: 5' tgcccacaCACAGCACCAGCa 3'	541	561	-31.7	0.006416	<table class='targe_detail_paired'><tr><td>target:</td><td>5'</td><td>CCCACACACAGCACCAGCA</td><td>3'</td></tr><tr><td></td><td></td><td>******||||:|||||||*</td></tr><tr><td>miRNA:</td><td>3'</td><td >UAA---GUGUUGUGGUCGA</td><td>5'</td></tr></table>
ssc-miR-138	Pig.12829.1	mRNA	Pig.12829	IST1-201	IST1 homolog isoform X1 [Sus scrofa]	1219	1239	161	-29.68	miRNA: 3' cggaCUAAGUGUUGUGGUCGa 5' |*:*|:||||||:||||||:| target: 5' ggtgGGTTCACAGCACCAGTt 3'	1221	1241	-33	0.003117	<table class='targe_detail_paired'><tr><td>target:</td><td>5'</td><td>UUCACAGCACCAGUUG</td><td>3'</td></tr><tr><td></td><td></td><td>||||||:||||||:|*</td></tr><tr><td>miRNA:</td><td>3'</td><td >AAGUGUUGUGGUCGA-</td><td>5'</td></tr></table>
ssc-miR-874	Pig.09189.1	mRNA	Pig.09189	Rasa4	ras GTPase-activating protein 4B isoform X5 [Sus scrofa]	845	867	161	-35.72	miRNA: 3' cagccaGGGAGCCCGGUCCCGUc 5' ***|**|||**||*||||||||| target: 5' tgggcaCCCAGGGCCCAGGGCAg 3'	1093	1115	-32.3	0.008777	<table class='targe_detail_paired'><tr><td>target:</td><td>5'</td><td>CACCCA-GGGCCCAGGGCAGC</td><td>3'</td></tr><tr><td></td><td></td><td>**|||**|||*|||||||||*</td></tr><tr><td>miRNA:</td><td>3'</td><td >--GGGAGCCC-GGUCCCGUC-</td><td>5'</td></tr></table>
ssc-miR-885-3p	Pig.02439.1	mRNA	Pig.02439	CHRDL1-201	chordin-like protein 1 isoform X1 [Sus scrofa]	490	509	161	-28.25	miRNA: 3' uaGGUGAUGUGGGGCGACGGa 5' *|:::||:|*||:|||||||* target: 5' ctTTGCTGC-CCTCGCTGCCc 3'	632	652	-31.3	0.006527	<table class='targe_detail_paired'><tr><td>target:</td><td>5'</td><td>UGCUGC-CCUCGCUGCCC</td><td>3'</td></tr><tr><td></td><td></td><td>*:||:|*||:|||||||*</td></tr><tr><td>miRNA:</td><td>3'</td><td >-UGAUGUGGGGCGACGGA</td><td>5'</td></tr></table>
ssc-miR-885-3p	Pig.18027.1	mRNA	Pig.18027	NMT1-201	glycylpeptide N-tetradecanoyltransferase 1 [Sus scrofa]	29	51	161	-34.23	miRNA: 3' uaGGU-GAUGUGG-GGCGACGGa 5' |*||:*|*:||||*||||||||* target: 5' agCCGCCGGCACCTCCGCTGCCg 3'	30	50	-38.6	0.000176	<table class='targe_detail_paired'><tr><td>target:</td><td>5'</td><td>CGGCACCUCCGCUGCCG</td><td>3'</td></tr><tr><td></td><td></td><td>**:||||*||||||||*</td></tr><tr><td>miRNA:</td><td>3'</td><td >A-UGUGG-GGCGACGGA</td><td>5'</td></tr></table>
ssc-miR-6782-3p	Pig.19047.1	mRNA	Pig.19047	CNTNAP1-201	contactin-associated protein 1 [Sus scrofa]	1383	1405	165	-31.15	miRNA: 3' guccCGCC-CUCUGGUCUCCAGu 5' ::**|:||*|:||*||||||||| target: 5' tgatGTGGAGGGAGCAGAGGTCa 3'	1385	1406	-34	0.007543	<table class='targe_detail_paired'><tr><td>target:</td><td>5'</td><td>GGAGGGAGCAGAGGUCAG</td><td>3'</td></tr><tr><td></td><td></td><td>||*|:||*|||||||||*</td></tr><tr><td>miRNA:</td><td>3'</td><td >CC-CUCUGGUCUCCAGU-</td><td>5'</td></tr></table>
ssc-miR-4332	Pig.13240.1	mRNA	Pig.13240	APOLD1-201	LOW QUALITY PROTEIN: apolipoprotein L domain-containing protein 1 [Sus scrofa]	200	219	163	-33.52	miRNA: 3' ccgcgGGCCGCCGCCGGCAc 5' *|:**|:||||*|||||||| target: 5' cgttgCTGGCGTCGGCCGTg 3'	504	523	-31.8	0.001274	<table class='targe_detail_paired'><tr><td>target:</td><td>5'</td><td>CCCUGGGGGUCUCGUUGCUGGCGUCGGCCGUGG</td><td>3'</td></tr><tr><td></td><td></td><td>|||*||*||:***************|||||||*</td></tr><tr><td>miRNA:</td><td>3'</td><td >GGG-CCGCCG---------------CCGGCAC-</td><td>5'</td></tr></table>
ssc-miR-204	Pig.23028.1	mRNA	Pig.23028	NKIRAS1-201	PREDICTED: NF-kappa-B inhibitor-interacting Ras-like protein 1 isoform X3 [Felis catus]	396	418	163	-23.1	miRNA: 3' uccguaUCCUAC-UGUUUCCCUu 5' ****:*||||*|*|||||||||| target: 5' cctgggAGGAAGAACAAAGGGAa 3'	394	415	-26.8	0.00989	<table class='targe_detail_paired'><tr><td>target:</td><td>5'</td><td>GGGAGGAAGAACAAAGGGAAC</td><td>3'</td></tr><tr><td></td><td></td><td>:|||****|*||||||||||*</td></tr><tr><td>miRNA:</td><td>3'</td><td >UCCUA---C-UGUUUCCCUU-</td><td>5'</td></tr></table>
ssc-miR-7138-5p	Pig.00073.1	mRNA	Pig.00073	CAVIN2-201	serum deprivation-response protein [Sus scrofa]	1013	1033	161	-24.46	miRNA: 3' ucuACCUACCUGUGAACGACCCu 5' :**||||*|||*|**|||||||| target: 5' gctTGGAGGGAGA--TGCTGGGa 3'	1008	1030	-31.1	0.005721	<table class='targe_detail_paired'><tr><td>target:</td><td>5'</td><td>UUGGAGGGAGA--UGCUGGGAG</td><td>3'</td></tr><tr><td></td><td></td><td>*||||*|||*|**||||||||*</td></tr><tr><td>miRNA:</td><td>3'</td><td >-ACCUACCUGUGAACGACCCU-</td><td>5'</td></tr></table>
ssc-miR-194a-3p	Pig.07944.1	mRNA	Pig.07944	ITGBL1-201	integrin beta-like protein 1 [Sus scrofa]	1008	1028	160	-27.57	miRNA: 3' ucUAUUGUCGUC-GGGGUGACc 5' **||:||*|::|*||||||||| target: 5' ccATGAC-GTGGACCCCACTGg 3'	1008	1028	-31.3	0.007424	<table class='targe_detail_paired'><tr><td>target:</td><td>5'</td><td>C-GUGGACCCCACUGGA</td><td>3'</td></tr><tr><td></td><td></td><td>|*|::|*|||||||||*</td></tr><tr><td>miRNA:</td><td>3'</td><td >GUCGUC-GGGGUGACC-</td><td>5'</td></tr></table>
ssc-miR-4332	Pig.19593.1	mRNA	Pig.19593	WRNIP1-201	ATPase WRNIP1 [Sus scrofa]	166	188	165	-36.07	miRNA: 3' ccGCGG---GCCGCCGCCGGCAc 5' *|||||***|||||*|||||||* target: 5' cgCGCCAAGCGGCGCCGGCCGTc 3'	1054	1073	-33.3	0.003095	<table class='targe_detail_paired'><tr><td>target:</td><td>5'</td><td>AAGCGGCGCCGGCCGUC</td><td>3'</td></tr><tr><td></td><td></td><td>***|||||*|||||||*</td></tr><tr><td>miRNA:</td><td>3'</td><td >---GCCGCCGCCGGCAC</td><td>5'</td></tr></table>
ssc-miR-874	Pig.17848.1	mRNA	Pig.17848	SH2D3C-201	PREDICTED: SH2 domain-containing protein 3C [Physeter catodon]	994	1013	168	-40.17	miRNA: 3' caGCCAGGGAGCCCGGUCCCGUc 5' **|||**|||*|||||||||||| target: 5' taCGG--CCT-GGGCCAGGGCAg 3'	1576	1598	-33.8	0.004572	<table class='targe_detail_paired'><tr><td>target:</td><td>5'</td><td>CCCUCGGGCCCCAAGGGCAGU</td><td>3'</td></tr><tr><td></td><td></td><td>||||||||||***|||||||*</td></tr><tr><td>miRNA:</td><td>3'</td><td >GGGAGCCCGG---UCCCGUC-</td><td>5'</td></tr></table>
ssc-miR-138	Pig.02215.1	mRNA	Pig.02215	RBPMS2-201	RNA-binding protein with multiple splicing 2 isoform X1 [Sus scrofa]	20	40	161	-22.95	miRNA: 3' cggacuaaGUGUUGUGGUCGa 5' *|***:**||||:|||||||* target: 5' acggcgaaCACAGCACCAGCa 3'	14	34	-31.4	0.001475	<table class='targe_detail_paired'><tr><td>target:</td><td>5'</td><td>ACGGCGAACACAGCACCAGCA</td><td>3'</td></tr><tr><td></td><td></td><td>|*******||||:|||||||*</td></tr><tr><td>miRNA:</td><td>3'</td><td >UAA-----GUGUUGUGGUCGA</td><td>5'</td></tr></table>
ssc-miR-885-3p	Pig.18817.1	mRNA	Pig.18817	PER1-201	period circadian protein homolog 1 isoform X1 [Sus scrofa]	2861	2880	165	-32.47	miRNA: 3' uaGGUGAUGUGGGGCGACGGa 5' **:|*||:|*||||||||||* target: 5' cgTCTCTGC-CCCCGCTGCCc 3'	1098	1118	-33.2	0.009143	<table class='targe_detail_paired'><tr><td>target:</td><td>5'</td><td>CUGC-CCCCGCUGCCC</td><td>3'</td></tr><tr><td></td><td></td><td>||:|*||||||||||*</td></tr><tr><td>miRNA:</td><td>3'</td><td >GAUGUGGGGCGACGGA</td><td>5'</td></tr></table>
ssc-miR-874	Pig.10361.1	mRNA	Pig.10361	GLIS2-202	zinc finger protein GLIS2 isoform X1 [Sus scrofa]	722	746	166	-34.34	miRNA: 3' caGCCAGGGAGCC---CGGUCCCGUc 5' **|*|||||*|||***|||||||||* target: 5' caCTGTCCC-CGGAGCGCCAGGGCAa 3'	226	248	-32.6	0.005621	<table class='targe_detail_paired'><tr><td>target:</td><td>5'</td><td>CCC-CGGAGCGCCAGGGCAA</td><td>3'</td></tr><tr><td></td><td></td><td>|||*|||***|||||||||*</td></tr><tr><td>miRNA:</td><td>3'</td><td >GGGAGCC---CGGUCCCGUC</td><td>5'</td></tr></table>
ssc-miR-874	Pig.02935.1	mRNA	Pig.02935	LDLRAD4-202	low-density lipoprotein receptor class A domain-containing protein 4 [Sus scrofa]	813	836	160	-28.31	miRNA: 3' caGCCA-GGGAGCCCGGUCCCGUc 5' **:|||*||**|*|*||||||||* target: 5' caTGGTGCCGCCCGCCCAGGGCAa 3'	776	798	-31	0.003472	<table class='targe_detail_paired'><tr><td>target:</td><td>5'</td><td>CCCGCGGUUCAGGGACGGGGUGC</td><td>3'</td></tr><tr><td></td><td></td><td>|||*|******|||*|:|||::*</td></tr><tr><td>miRNA:</td><td>3'</td><td >GGGAG------CCCGGUCCCGUC</td><td>5'</td></tr></table>
ssc-miR-885-3p	Pig.14957.1	mRNA	Pig.14957	ZNF335-201	zinc finger protein 335 isoform X1 [Sus scrofa]	222	243	162	-29.69	miRNA: 3' uaGGUGAUGU-GGGGCGACGGa 5' *||||**|||**|||||||||* target: 5' ctCCAGCACAGACCCGCTGCCc 3'	222	242	-33.6	0.008324	<table class='targe_detail_paired'><tr><td>target:</td><td>5'</td><td>-GCACAGACCCGCUGCCC</td><td>3'</td></tr><tr><td></td><td></td><td>*:|||***|||||||||*</td></tr><tr><td>miRNA:</td><td>3'</td><td >AUGUG---GGGCGACGGA</td><td>5'</td></tr></table>
ssc-miR-885-3p	Pig.15050.1	mRNA	Pig.15050	TNK2-201	activated CDC42 kinase 1 isoform X6 [Sus scrofa]	2007	2028	162	-28.02	miRNA: 3' uaggugAUGUG-GGGCGACGGa 5' *|**:*|:|||*|||||||||* target: 5' ctgggaTGCACGCCCGCTGCCc 3'	1986	2006	-32.8	0.009426	<table class='targe_detail_paired'><tr><td>target:</td><td>5'</td><td>CUGGCAGCUCCCCGCUGCCA</td><td>3'</td></tr><tr><td></td><td></td><td>***:||***||||||||||*</td></tr><tr><td>miRNA:</td><td>3'</td><td >A--UGU---GGGGCGACGGA</td><td>5'</td></tr></table>
ssc-miR-874	Pig.14297.1	mRNA	Pig.14297	SPATA5L1-201	spermatogenesis-associated protein 5-like protein 1 [Sus scrofa]	54	77	176	-36.82	miRNA: 3' caGCCAGGGAGCCC-GGUCCCGUc 5' **:||*||||*|||*||||||||* target: 5' cgTGGACCCTGGGGACCAGGGCAc 3'	911	933	-31.9	0.009188	<table class='targe_detail_paired'><tr><td>target:</td><td>5'</td><td>CCCUGGGGACCAGGGCAC</td><td>3'</td></tr><tr><td></td><td></td><td>||||*|||*||||||||*</td></tr><tr><td>miRNA:</td><td>3'</td><td >GGGAGCCC-GGUCCCGUC</td><td>5'</td></tr></table>
ssc-miR-885-3p	Pig.11169.1	mRNA	Pig.11169	TSPOAP1-201	peripheral-type benzodiazepine receptor-associated protein 1 [Sus scrofa]	2377	2396	164	-33.58	miRNA: 3' uagGUGAUGUGGGGCGACGGa 5' :|*|*:|||*||||||||||| target: 5' gtgCCTTAC-CCCCGCTGCCt 3'	2366	2386	-35.9	0.004588	<table class='targe_detail_paired'><tr><td>target:</td><td>5'</td><td>UGCGGUGCCUUACCCCCGCUGCCUG</td><td>3'</td></tr><tr><td></td><td></td><td>|:|:*********|||||||||||*</td></tr><tr><td>miRNA:</td><td>3'</td><td >AUGU---------GGGGCGACGGA-</td><td>5'</td></tr></table>
ssc-miR-885-3p	Pig.03593.1	mRNA	Pig.03593	2310034P14Rik	uncharacterized protein LOC102161353 [Sus scrofa]	14	36	173	-35.12	miRNA: 3' uaGGUGAU-GUGG-GGCGACGGa 5' :*||:|||*||||*||||||||* target: 5' gcCCGCTACCACCGCCGCTGCCa 3'	1222	1242	-31.2	0.006348	<table class='targe_detail_paired'><tr><td>target:</td><td>5'</td><td>UACCACCGCCGCUGCCA</td><td>3'</td></tr><tr><td></td><td></td><td>||*||||*||||||||*</td></tr><tr><td>miRNA:</td><td>3'</td><td >AU-GUGG-GGCGACGGA</td><td>5'</td></tr></table>
ssc-miR-4332	Pig.23125.1	mRNA	Pig.23125	TTLL12-202	tubulin--tyrosine ligase-like protein 12 [Sus scrofa]	441	460	169	-41.5	miRNA: 3' ccgCGGGCCGCCGCCGGCAc 5' *|*|*|*||||||||||||| target: 5' cggGGCGGGCGGCGGCCGTg 3'	950	969	-35.7	0.001429	<table class='targe_detail_paired'><tr><td>target:</td><td>5'</td><td>GGCGGGCGGCGGCCGUGG</td><td>3'</td></tr><tr><td></td><td></td><td>**|*|||||||||||||*</td></tr><tr><td>miRNA:</td><td>3'</td><td >--GGCCGCCGCCGGCAC-</td><td>5'</td></tr></table>
ssc-miR-885-3p	Pig.17141.1	mRNA	Pig.17141	MARK4-201	PREDICTED: MAP/microtubule affinity-regulating kinase 4 isoform X1 [Capra hircus]	2040	2060	163	-29.61	miRNA: 3' uaGGUGAUGUGGGGCGACGGa 5' **||:|*:|**|||||||||* target: 5' caCCGCGGCCGCCCGCTGCCg 3'	2039	2059	-34.4	0.002536	<table class='targe_detail_paired'><tr><td>target:</td><td>5'</td><td>GGC-CGCCCGCUGCCG</td><td>3'</td></tr><tr><td></td><td></td><td>*:|*|*|||||||||*</td></tr><tr><td>miRNA:</td><td>3'</td><td >AUGUG-GGGCGACGGA</td><td>5'</td></tr></table>
ssc-miR-194a-3p	Pig.12472.1	mRNA	Pig.12472	SHISA3-201	protein shisa-3 homolog [Sus scrofa]	661	682	164	-25.81	miRNA: 3' ucuaUUGUCGUC-GGGGUGACc 5' ****|:|||*||*||||||||* target: 5' ctccAGCAGGAGCCCCCACTGc 3'	664	684	-30.1	0.003528	<table class='targe_detail_paired'><tr><td>target:</td><td>5'</td><td>CAGGAGCCCCCACUGC</td><td>3'</td></tr><tr><td></td><td></td><td>|||*||*||||||||*</td></tr><tr><td>miRNA:</td><td>3'</td><td >GUCGUC-GGGGUGACC</td><td>5'</td></tr></table>
ssc-miR-221-3p	Pig.07378.1	mRNA	Pig.07378	DSN1-201	kinetochore-associated protein DSN1 homolog [Sus scrofa]	364	387	167	-27.38	miRNA: 3' uuUGGGUCGU--CUGUUACAUCGa 5' |:|:|||*||**|*|||||||||| target: 5' agATCCATCAGTGTCAATGTAGCt 3'	354	375	-31.6	0.003355	<table class='targe_detail_paired'><tr><td>target:</td><td>5'</td><td>CUGCAGAUCCAUCAGUGUCAAUGUAGCUG</td><td>3'</td></tr><tr><td></td><td></td><td>|*|||||***********||||||||||*</td></tr><tr><td>miRNA:</td><td>3'</td><td >GUCGUCU-----------GUUACAUCGA-</td><td>5'</td></tr></table>
ssc-miR-138	Pig.17908.1	mRNA	Pig.17908	PARP12-201	poly [ADP-ribose]	11	31	171	-26.42	miRNA: 3' cgGACUAAGUGUUGUGGUCGa 5' **|||*|*|||::|||||||* target: 5' agCTGTTCCACGGCACCAGCa 3'	210	230	-28.6	0.003408	<table class='targe_detail_paired'><tr><td>target:</td><td>5'</td><td>UCCACGGCACCAGCA</td><td>3'</td></tr><tr><td></td><td></td><td>|*|||::|||||||*</td></tr><tr><td>miRNA:</td><td>3'</td><td >AAGUGUUGUGGUCGA</td><td>5'</td></tr></table>
ssc-miR-885-3p	Pig.12647.1	mRNA	Pig.12647	PTCH2-201	protein patched homolog 2 isoform X4 [Sus scrofa]	3591	3613	165	-30.9	miRNA: 3' uaGGUGAU-GUG-GGGCGACGGa 5' **|::||:*|||*|||||||||* target: 5' ccCTGCTGCCACACCCGCTGCCa 3'	3584	3604	-37.6	0.001216	<table class='targe_detail_paired'><tr><td>target:</td><td>5'</td><td>UGCGCCCUGCUGCUG</td><td>3'</td></tr><tr><td></td><td></td><td>|:|:|||:|||||:*</td></tr><tr><td>miRNA:</td><td>3'</td><td >AUGUGGGGCGACGGA</td><td>5'</td></tr></table>
ssc-miR-885-3p	Pig.10539.1	mRNA	Pig.10539	LMNA-201	RecName: Full=Prelamin-A/C; Contains: RecName: Full=Lamin-A/C; Flags: PrecursorAAY44741.1 lamin A [Sus scrofa]	45	66	162	-33.56	miRNA: 3' uaGGU-GAUGUGGGGCGACGGa 5' :*|||*||*||||||||||:|* target: 5' ggCCAGCTCCACCCCGCTGTCg 3'	46	66	-36.2	0.000905	<table class='targe_detail_paired'><tr><td>target:</td><td>5'</td><td>CUCCACCCCGCUGUCG</td><td>3'</td></tr><tr><td></td><td></td><td>||*||||||||||:|*</td></tr><tr><td>miRNA:</td><td>3'</td><td >GAUGUGGGGCGACGGA</td><td>5'</td></tr></table>
ssc-miR-122-5p	Pig.01368.1	mRNA	Pig.01368	KCND2-201	voltage-gated potassium channel protein [Rattus norvegicus]	856	878	180	-32.47	miRNA: 3' uguUUGUGGUAACAGUGUGAGGu 5' |**::|:||*||||||||||||: target: 5' agtGGCGCCTTTGTCACACTCCg 3'	855	877	-35.7	0.000717	<table class='targe_detail_paired'><tr><td>target:</td><td>5'</td><td>CGCCUUUGUCACACUCCGA</td><td>3'</td></tr><tr><td></td><td></td><td>|:||*||||||||||||:*</td></tr><tr><td>miRNA:</td><td>3'</td><td >GUGGUAACAGUGUGAGGU-</td><td>5'</td></tr></table>
ssc-miR-194a-3p	Pig.17325.1	mRNA	Pig.17325	RGL2-201	ral guanine nucleotide dissociation stimulator-like 2 [Sus scrofa]	1682	1702	161	-21.12	miRNA: 3' ucuaUUGUCGUCGGGGUGACc 5' **:*|||**|*|||||||||* target: 5' ctggAACCCCCGCCCCACTGc 3'	1669	1689	-32.1	0.00762	<table class='targe_detail_paired'><tr><td>target:</td><td>5'</td><td>AGGCAGCUGGAACCCCCGCCCCACUGC</td><td>3'</td></tr><tr><td></td><td></td><td>**:||||**********|||||||||*</td></tr><tr><td>miRNA:</td><td>3'</td><td >--UGUCGU---------CGGGGUGACC</td><td>5'</td></tr></table>
ssc-miR-7138-5p	Pig.05806.1	mRNA	Pig.05806	ASPHD2-201	LOW QUALITY PROTEIN: aspartate beta-hydroxylase domain-containing protein 2 [Sus scrofa]	664	687	168	-26.09	miRNA: 3' ucUACCUACCU-GUGAACGACCCu 5' **|*|||*|*|*|:|||||||||| target: 5' ccACGGACGTACCGCTTGCTGGGa 3'	836	858	-29.8	0.008271	<table class='targe_detail_paired'><tr><td>target:</td><td>5'</td><td>AAGUGCCCACGGACGUACCGCUUGCUGGGAA</td><td>3'</td></tr><tr><td></td><td></td><td>|*********||||*****:||||||||||*</td></tr><tr><td>miRNA:</td><td>3'</td><td >UA--------CCUG-----UGAACGACCCU-</td><td>5'</td></tr></table>
ssc-miR-4332	Pig.07151.1	mRNA	Pig.07151	SH2B3-201	SH2B adapter protein 3 isoform X3 [Sus scrofa]	415	434	169	-32.58	miRNA: 3' ccgCGGGCCGCCGCCGGCAc 5' ***||||*||*||||||||* target: 5' ctgGCCCCGCCGCGGCCGTc 3'	416	435	-35.1	0.001132	<table class='targe_detail_paired'><tr><td>target:</td><td>5'</td><td>CC-GCCGCGGCCGUC</td><td>3'</td></tr><tr><td></td><td></td><td>||*||*||||||||*</td></tr><tr><td>miRNA:</td><td>3'</td><td >GGCCGCCGCCGGCAC</td><td>5'</td></tr></table>
ssc-miR-874	Pig.11481.1	mRNA	Pig.11481	RAB11FIP5	rab11 family-interacting protein 5 isoform X1 [Sus scrofa]	77	101	160	-36.96	miRNA: 3' caGCCAGGGAGCCCG--GUCCCGUc 5' **|||*|||*|||||**|:|||||* target: 5' tgCGGGCCCGCGGGCTGCGGGGCAa 3'	1118	1140	-34.4	0.006643	<table class='targe_detail_paired'><tr><td>target:</td><td>5'</td><td>CCCGCGGGCUGCGGGGCAA</td><td>3'</td></tr><tr><td></td><td></td><td>|||*|||||:**:|||||*</td></tr><tr><td>miRNA:</td><td>3'</td><td >GGGAGCCCGG--UCCCGUC</td><td>5'</td></tr></table>
ssc-miR-194a-3p	Pig.02487.1	mRNA	Pig.02487	THBS4-201	LOW QUALITY PROTEIN: thrombospondin-4 [Sus scrofa]	1917	1937	165	-23.18	miRNA: 3' ucuaUUGUCGUCGGGGUGACc 5' ****:|||*|*|||||||||* target: 5' cacgGACAACTGCCCCACTGt 3'	1910	1930	-32.2	0.009793	<table class='targe_detail_paired'><tr><td>target:</td><td>5'</td><td>CAGCACGGACAACUGCCCCACUGU</td><td>3'</td></tr><tr><td></td><td></td><td>|||||*********|||||||||*</td></tr><tr><td>miRNA:</td><td>3'</td><td >GUCGU---------CGGGGUGACC</td><td>5'</td></tr></table>
ssc-miR-194a-3p	Pig.10856.1	mRNA	Pig.10856	TMEM63A-202	CSC1-like protein 1 [Sus scrofa]	114	134	161	-23.46	miRNA: 3' ucuaUUGUCGUCGGGGUGACc 5' ****::::|||*||||||||* target: 5' cttcGGTGGCATCCCCACTGt 3'	106	126	-27.1	0.002183	<table class='targe_detail_paired'><tr><td>target:</td><td>5'</td><td>ACCUUCGGUGGCAUCCCCACUGU</td><td>3'</td></tr><tr><td></td><td></td><td>||*******:|||*||||||||*</td></tr><tr><td>miRNA:</td><td>3'</td><td >UG-------UCGUCGGGGUGACC</td><td>5'</td></tr></table>
ssc-miR-874	Pig.13841.1	mRNA	Pig.13841	LRRK1-201	leucine-rich repeat serine/threonine-protein kinase 1 isoform X1 [Sus scrofa]	1933	1955	168	-30.84	miRNA: 3' cagCCAGGGAGCCCGGUCCCGUc 5' ||*|||||:*|**|:|||||||* target: 5' gtgGGTCCTCCTCGTCAGGGCAa 3'	1931	1953	-35.7	0.006241	<table class='targe_detail_paired'><tr><td>target:</td><td>5'</td><td>UCCUCCUCGUCAGGGCAA</td><td>3'</td></tr><tr><td></td><td></td><td>|||:*|**|:|||||||*</td></tr><tr><td>miRNA:</td><td>3'</td><td >AGGGAGCCCGGUCCCGUC</td><td>5'</td></tr></table>
ssc-miR-885-3p	Pig.00678.1	mRNA	Pig.00678	RPS6-201	PREDICTED: 40S ribosomal protein S6 isoform X5 [Mandrillus leucophaeus]	342	362	175	-35.94	miRNA: 3' uaGGUGAUGUGGGGCGACGGa 5' **|:|||:::||:|||||||| target: 5' taCTACTGTGCCTCGCTGCCt 3'	343	363	-37.3	7.5e-05	<table class='targe_detail_paired'><tr><td>target:</td><td>5'</td><td>UGUGCCUCGCUGCCUG</td><td>3'</td></tr><tr><td></td><td></td><td>|:::||:||||||||*</td></tr><tr><td>miRNA:</td><td>3'</td><td >AUGUGGGGCGACGGA-</td><td>5'</td></tr></table>
ssc-miR-122-5p	Pig.21456.1	mRNA	Pig.21456	ZSWIM5-201	zinc finger SWIM domain-containing protein 4 [Sus scrofa]	1459	1484	168	-32.48	miRNA: 3' ugUUUGUGGUAACA---GUGUGAGGu 5' :||::|:||||*||***||||||||: target: 5' gcAGGCGCCATAGTGAACACACTCCg 3'	1457	1479	-35.5	0.003059	<table class='targe_detail_paired'><tr><td>target:</td><td>5'</td><td>CGCCAUAGUGAACACACUCCGG</td><td>3'</td></tr><tr><td></td><td></td><td>|:||||*||***||||||||:*</td></tr><tr><td>miRNA:</td><td>3'</td><td >GUGGUAACA---GUGUGAGGU-</td><td>5'</td></tr></table>
ssc-miR-874	Pig.21232.1	mRNA	Pig.21232	MPRIP-201	myosin phosphatase Rho-interacting protein isoform X6 [Sus scrofa]	2965	2990	162	-31.02	miRNA: 3' caGCC-AG-GGAGCCCG-GUCCCGUc 5' |*|||*||*||||**||*|||||||* target: 5' gcCGGCTCGCCTCTTGCGCAGGGCAa 3'	2964	2986	-34.1	0.005916	<table class='targe_detail_paired'><tr><td>target:</td><td>5'</td><td>UCGCCUCUUGCGCAGGGCAA</td><td>3'</td></tr><tr><td></td><td></td><td>||*||||**||*|||||||*</td></tr><tr><td>miRNA:</td><td>3'</td><td >AG-GGAGCCCG-GUCCCGUC</td><td>5'</td></tr></table>
ssc-miR-885-3p	Pig.21451.1	mRNA	Pig.21451	PIEZO1-201	PREDICTED: piezo-type mechanosensitive ion channel component 1-like, partial [Chinchilla lanigera]	655	675	163	-32.83	miRNA: 3' uaGGUGAUGUGGGGCGACGGa 5' :*||:||:||*||:||||||* target: 5' gcCCGCTGCAACCTGCTGCCc 3'	656	676	-37.3	0.000155	<table class='targe_detail_paired'><tr><td>target:</td><td>5'</td><td>UGCAACCUGCUGCCC</td><td>3'</td></tr><tr><td></td><td></td><td>|:||*||:||||||*</td></tr><tr><td>miRNA:</td><td>3'</td><td >AUGUGGGGCGACGGA</td><td>5'</td></tr></table>
ssc-miR-221-3p	Pig.05281.1	mRNA	Pig.05281	IL12RB2-201	interleukin-12 receptor subunit beta-2 isoform X1 [Sus scrofa]	500	523	175	-26.38	miRNA: 3' uuUGGGUCGUCU--GUUACAUCGa 5' *|||:::|||||**|||||||||* target: 5' taACTTGGCAGAAGCAATGTAGCg 3'	500	521	-32.2	0.009003	<table class='targe_detail_paired'><tr><td>target:</td><td>5'</td><td>GGCAGAAGCAAUGUAGCG</td><td>3'</td></tr><tr><td></td><td></td><td>:||||**:|||||||||*</td></tr><tr><td>miRNA:</td><td>3'</td><td >UCGUC--UGUUACAUCGA</td><td>5'</td></tr></table>
ssc-miR-222	Pig.10448.1	mRNA	Pig.10448	NEXMIF-201	LOW QUALITY PROTEIN: protein KIAA2022 homolog [Sus scrofa]	77	102	160	-28.04	miRNA: 3' cuCUGGGUCAUC-GGU-CUACAUCGa 5' **|||:|||*:|*|||*|||||:||* target: 5' atGACTCAGAGGACCAGGATGTGGCa 3'	78	101	-34.1	0.009065	<table class='targe_detail_paired'><tr><td>target:</td><td>5'</td><td>CAGAGGACCAGGAUGUGGCA</td><td>3'</td></tr><tr><td></td><td></td><td>|||*:|*|||*|||||:||*</td></tr><tr><td>miRNA:</td><td>3'</td><td >GUCAUC-GGU-CUACAUCGA</td><td>5'</td></tr></table>
ssc-miR-874	Pig.20715.1	mRNA	Pig.20715	FARP2-201	FERM, RhoGEF and pleckstrin domain-containing protein 2 isoform X1 [Sus scrofa]	2024	2047	172	-38.33	miRNA: 3' caGCCAG-GGAGCCCGGUCCCGUc 5' **|*|||*||**|||||||||||| target: 5' ccCTGTCACCCGGGGCCAGGGCAg 3'	2025	2047	-40.2	0.000449	<table class='targe_detail_paired'><tr><td>target:</td><td>5'</td><td>-CCCG-GGGCCAGGGCAGC</td><td>3'</td></tr><tr><td></td><td></td><td>*|||**||||||||||||*</td></tr><tr><td>miRNA:</td><td>3'</td><td >AGGGAGCCCGGUCCCGUC-</td><td>5'</td></tr></table>
ssc-miR-885-3p	Pig.10523.1	mRNA	Pig.10523	RUSC1-201	RUN and SH3 domain-containing protein 1 isoform X2 [Sus scrofa]	1695	1713	160	-29.69	miRNA: 3' uaGGUGAUGUGGGGCGACGGa 5' |*||:|**|*||||||||||* target: 5' acCCGC--CCCCCCGCTGCCa 3'	1695	1715	-34.5	0.004166	<table class='targe_detail_paired'><tr><td>target:</td><td>5'</td><td>CC--CCCCGCUGCCA</td><td>3'</td></tr><tr><td></td><td></td><td>****||||||||||*</td></tr><tr><td>miRNA:</td><td>3'</td><td >AUGUGGGGCGACGGA</td><td>5'</td></tr></table>
ssc-miR-885-3p	Pig.08794.1	mRNA	Pig.08794	TICRR-202	treslin [Sus scrofa]	4713	4733	162	-26.04	miRNA: 3' uagGUGAUGUGGGGCGACGGa 5' *|*:|||*|**|||||||||* target: 5' ctgTACTCCCACCCGCTGCCc 3'	4705	4725	-37.4	0.002082	<table class='targe_detail_paired'><tr><td>target:</td><td>5'</td><td>GUACUCCCACCCGCUGCCC</td><td>3'</td></tr><tr><td></td><td></td><td>*|||*|***|||||||||*</td></tr><tr><td>miRNA:</td><td>3'</td><td >GAUGUG---GGGCGACGGA</td><td>5'</td></tr></table>
ssc-miR-885-3p	Pig.00635.1	mRNA	Pig.00635	MANBA-201	LOW QUALITY PROTEIN: beta-mannosidase [Sus scrofa]	33	55	161	-30.33	miRNA: 3' uagGUGAUG--UGGGGCGACGGa 5' :|*||*|:|**:||||||||||* target: 5' gtgCAGTGCGGGCCCCGCTGCCg 3'	7	27	-32.8	0.007143	<table class='targe_detail_paired'><tr><td>target:</td><td>5'</td><td>GUGCGGGCCCCGCUGCCG</td><td>3'</td></tr><tr><td></td><td></td><td>*|:|**:||||||||||*</td></tr><tr><td>miRNA:</td><td>3'</td><td >GAUG--UGGGGCGACGGA</td><td>5'</td></tr></table>
ssc-miR-874	Pig.09841.1	mRNA	Pig.09841	TBC1D25-201	TBC1 domain family member 25 [Sus scrofa]	975	998	163	-28.78	miRNA: 3' cagCCA-GGGAGCCCGGUCCCGUc 5' ***|||*:|||***|||||||||* target: 5' acaGGTATCCTACTGCCAGGGCAt 3'	1360	1382	-33.3	0.004254	<table class='targe_detail_paired'><tr><td>target:</td><td>5'</td><td>UCCCCCCAGCCUGGGGGCAGA</td><td>3'</td></tr><tr><td></td><td></td><td>||||*|**|||**:||||||*</td></tr><tr><td>miRNA:</td><td>3'</td><td >AGGGAGCCCGG--UCCCGUC-</td><td>5'</td></tr></table>
ssc-miR-4332	Pig.19049.1	mRNA	Pig.19049	PLEKHH3-201	LOW QUALITY PROTEIN: pleckstrin homology domain-containing family H member 3 [Sus scrofa]	1886	1905	161	-40.27	miRNA: 3' ccgCGGGCCGCCGCCGGCAc 5' ***||*||||||||||:||| target: 5' ccgGCACGGCGGCGGCTGTg 3'	788	807	-32.9	0.00516	<table class='targe_detail_paired'><tr><td>target:</td><td>5'</td><td>CGGCACGGCGGCGGCUGUGC</td><td>3'</td></tr><tr><td></td><td></td><td>|****||||||||||:|||*</td></tr><tr><td>miRNA:</td><td>3'</td><td >G----GCCGCCGCCGGCAC-</td><td>5'</td></tr></table>
ssc-miR-6782-3p	Pig.07362.1	mRNA	Pig.07362	CPNE1-202	copine-1 [Sus scrofa]	523	544	161	-27.74	miRNA: 3' gucccgcccUCUGGUCUCCAGu 5' |*||*****|||:||||||||| target: 5' ctggcatacAGATCAGAGGTCa 3'	501	522	-35.1	0.001172	<table class='targe_detail_paired'><tr><td>target:</td><td>5'</td><td>UGAUGGGAAAUGGCACCUGGCAUACAGAUCAGAGGUCAU</td><td>3'</td></tr><tr><td></td><td></td><td>:|*********||************|||:|||||||||*</td></tr><tr><td>miRNA:</td><td>3'</td><td >GC---------CC------------UCUGGUCUCCAGU-</td><td>5'</td></tr></table>
ssc-miR-885-3p	Pig.20036.1	mRNA	Pig.20036	RPL13A	60S ribosomal protein L13a isoform X3 [Sus scrofa]	691	711	163	-31.88	miRNA: 3' uaGGUGAUGUGGGGCGACGGa 5' :*||*||*|||||:||||||* target: 5' gaCCCCTCCACCCTGCTGCCc 3'	228	248	-31	0.008332	<table class='targe_detail_paired'><tr><td>target:</td><td>5'</td><td>UCCACCCUGCUGCCC</td><td>3'</td></tr><tr><td></td><td></td><td>|*|||||:||||||*</td></tr><tr><td>miRNA:</td><td>3'</td><td >AUGUGGGGCGACGGA</td><td>5'</td></tr></table>
ssc-miR-7138-5p	Pig.18265.1	mRNA	Pig.18265	MAPK4-201	mitogen-activated protein kinase 4 [Sus scrofa]	673	694	161	-27.21	miRNA: 3' ucuaCCUACCUGUGAACGACCCu 5' :|:*|||||**|*:||||||||: target: 5' gggaGGATGCTC-TTTGCTGGGg 3'	673	695	-32.2	0.004901	<table class='targe_detail_paired'><tr><td>target:</td><td>5'</td><td>A-GGAUGCUCUUUGCUGGGGC</td><td>3'</td></tr><tr><td></td><td></td><td>|*|||::||***|||||||:*</td></tr><tr><td>miRNA:</td><td>3'</td><td >UACCUGUGA---ACGACCCU-</td><td>5'</td></tr></table>
ssc-miR-885-3p	Pig.05601.1	mRNA	Pig.05601	SCARA3-201	scavenger receptor class A member 3 [Sus scrofa]	118	137	165	-30.2	miRNA: 3' uaGGUGAUGUGGGGCGACGGa 5' **||:||:||**||||||||* target: 5' ccCCGCTGCA-GCCGCTGCCa 3'	119	139	-35.4	0.001141	<table class='targe_detail_paired'><tr><td>target:</td><td>5'</td><td>UGCAGC-CGCUGCCA</td><td>3'</td></tr><tr><td></td><td></td><td>|:||*|*|||||||*</td></tr><tr><td>miRNA:</td><td>3'</td><td >AUGUGGGGCGACGGA</td><td>5'</td></tr></table>
ssc-miR-885-3p	Pig.20849.1	mRNA	Pig.20849	CORO1B-201	coronin-1B [Sus scrofa]	1296	1315	161	-25.66	miRNA: 3' uaGGUGAUGUGGGGCGACGGa 5' *|||||*|*||*:|||||||* target: 5' ttCCACCA-ACATCGCTGCCc 3'	1290	1310	-31.7	0.004816	<table class='targe_detail_paired'><tr><td>target:</td><td>5'</td><td>UUCCACCAACAUCGCUGCCC</td><td>3'</td></tr><tr><td></td><td></td><td>|**||||*****|||||||*</td></tr><tr><td>miRNA:</td><td>3'</td><td >AU-GUGGG----GCGACGGA</td><td>5'</td></tr></table>
ssc-miR-874	Pig.07203.1	mRNA	Pig.07203	PITPNM2-201	membrane-associated phosphatidylinositol transfer protein 2 isoform X1 [Sus scrofa]	3811	3833	161	-39.54	miRNA: 3' caGCCAGGGAGCCCGGUCCCGUc 5' *||||*|:**|||||||||||:* target: 5' ttCGGCCTGCCGGGCCAGGGCGa 3'	3808	3830	-43.6	0.000116	<table class='targe_detail_paired'><tr><td>target:</td><td>5'</td><td>CCUGCCGGGCCAGGGCGA</td><td>3'</td></tr><tr><td></td><td></td><td>||:**|||||||||||:*</td></tr><tr><td>miRNA:</td><td>3'</td><td >GGGA-GCCCGGUCCCGUC</td><td>5'</td></tr></table>
ssc-miR-6782-3p	Pig.07932.1	mRNA	Pig.07932	UBAC2-201	ubiquitin-associated domain-containing protein 2 isoform X1 [Sus scrofa]	29	50	175	-33.36	miRNA: 3' gucCCGCCCUCUGGUCUCCAGu 5' :**||||*|||:::|||||||: target: 5' tccGGCGAGAGGTTAGAGGTCg 3'	31	52	-33.3	0.002413	<table class='targe_detail_paired'><tr><td>target:</td><td>5'</td><td>GAGAGGUUAGAGGUCGC</td><td>3'</td></tr><tr><td></td><td></td><td>|*|||:::|||||||:*</td></tr><tr><td>miRNA:</td><td>3'</td><td >CCCUCUGGUCUCCAGU-</td><td>5'</td></tr></table>
ssc-miR-6782-3p	Pig.20108.1	mRNA	Pig.20108	ZNF235-201	LOW QUALITY PROTEIN: zinc finger protein 112 [Sus scrofa]	2470	2490	162	-28.18	miRNA: 3' guCCCGCCCUCUGGUCUCCAGu 5' *|||||***||*|||||||||* target: 5' aaGGGCTTCAG-CCAGAGGTCc 3'	2208	2229	-32.8	0.006638	<table class='targe_detail_paired'><tr><td>target:</td><td>5'</td><td>UUCA-GCCAGAGGUCC</td><td>3'</td></tr><tr><td></td><td></td><td>***|*:|||||||||*</td></tr><tr><td>miRNA:</td><td>3'</td><td >CCCUCUGGUCUCCAGU</td><td>5'</td></tr></table>
ssc-miR-4332	Pig.20802.1	mRNA	Pig.20802	CRACR2B-201	EF-hand calcium-binding domain-containing protein 4A isoform X3 [Sus scrofa]	1776	1795	166	-39.33	miRNA: 3' ccGCGGGCCGCCGCCGGCAc 5' |*|*|*||*||||||||||| target: 5' gcCCCGCGTCGGCGGCCGTg 3'	1797	1816	-33.1	0.006177	<table class='targe_detail_paired'><tr><td>target:</td><td>5'</td><td>CGCGUCGGCGGCCGUGG</td><td>3'</td></tr><tr><td></td><td></td><td>||*|*|||||||||||*</td></tr><tr><td>miRNA:</td><td>3'</td><td >GC-C-GCCGCCGGCAC-</td><td>5'</td></tr></table>
ssc-miR-138	Pig.18810.1	mRNA	Pig.18810	CNTROB-201	PREDICTED: centrobin [Camelus ferus]	1463	1484	170	-29.28	miRNA: 3' cgGACU-AAGUGUUGUGGUCGa 5' **||||*|*|:||:|||||||* target: 5' agCTGAGTGCGCAGCACCAGCa 3'	1463	1483	-33.7	0.004889	<table class='targe_detail_paired'><tr><td>target:</td><td>5'</td><td>GUGCGCAGCACCAGCA</td><td>3'</td></tr><tr><td></td><td></td><td>*|*|:||:|||||||*</td></tr><tr><td>miRNA:</td><td>3'</td><td >AA-GUGUUGUGGUCGA</td><td>5'</td></tr></table>
ssc-miR-194a-3p	Pig.06156.1	mRNA	Pig.06156	ZNF672-204	zinc finger protein 672 [Sus scrofa]	455	476	166	-25.42	miRNA: 3' ucUAUUGUCGUCG-GGGUGACc 5' :||||*||||*|:*|||||||* target: 5' ggATACCAGCTGTGCCCACTGa 3'	454	474	-30.8	0.006891	<table class='targe_detail_paired'><tr><td>target:</td><td>5'</td><td>CCAGCUGUGCCCACUGA</td><td>3'</td></tr><tr><td></td><td></td><td>*||||*|:*|||||||*</td></tr><tr><td>miRNA:</td><td>3'</td><td >UGUCGUCG-GGGUGACC</td><td>5'</td></tr></table>
ssc-miR-885-3p	Pig.15835.1	mRNA	Pig.15835	HYAL2-201	hyaluronidase-2 precursor [Sus scrofa]	670	692	163	-27.71	miRNA: 3' uagguGAUGUGG--GGCGACGGa 5' :****|||:|||**||||||||* target: 5' gagacCTATACCGGCCGCTGCCc 3'	673	693	-30.8	0.00715	<table class='targe_detail_paired'><tr><td>target:</td><td>5'</td><td>UAUACCGGCCGCUGCCC</td><td>3'</td></tr><tr><td></td><td></td><td>||:|||**||||||||*</td></tr><tr><td>miRNA:</td><td>3'</td><td >AUGUGG--GGCGACGGA</td><td>5'</td></tr></table>
ssc-miR-874	Pig.01057.1	mRNA	Pig.01057	TBC1D9-201	TBC1 domain family member 9 [Sus scrofa]	1614	1637	160	-29.39	miRNA: 3' caGCCA-GGGAGCCCGGUCCCGUc 5' **:|||*|*|***||||||||||* target: 5' ccTGGTGCGCAGCGGCCAGGGCAc 3'	1285	1307	-32.6	0.005049	<table class='targe_detail_paired'><tr><td>target:</td><td>5'</td><td>UGCCCUGGUGGACCAGGGUGU</td><td>3'</td></tr><tr><td></td><td></td><td>|*||||*|*||*||||||::*</td></tr><tr><td>miRNA:</td><td>3'</td><td >A-GGGAGC-CC-GGUCCCGUC</td><td>5'</td></tr></table>
ssc-miR-221-3p	Pig.10427.1	mRNA	Pig.10427	NHSL2-201	NHS-like protein 2 [Sus scrofa]	798	819	160	-37.67	miRNA: 3' uuUGGGUCGUCUGUUACAUCGa 5' *|:||||||||:||:|||:||* target: 5' caGCCCAGCAGGCAGTGTGGCc 3'	798	819	-41.8	0.000195	<table class='targe_detail_paired'><tr><td>target:</td><td>5'</td><td>AGCAGGCAGUGUGGCC</td><td>3'</td></tr><tr><td></td><td></td><td>|||||:||:|||:||*</td></tr><tr><td>miRNA:</td><td>3'</td><td >UCGUCUGUUACAUCGA</td><td>5'</td></tr></table>
ssc-miR-4332	Pig.17492.1	mRNA	Pig.17492	TUB-201	tubby protein homolog isoform X2 [Sus scrofa]	1556	1578	161	-39.14	miRNA: 3' ccGCGGGCC---GCCGCCGGCAc 5' *|||||*||***:|||||||||| target: 5' tgCGCCAGGAGCTGGCGGCCGTg 3'	810	829	-36.1	0.000873	<table class='targe_detail_paired'><tr><td>target:</td><td>5'</td><td>AGGAGCUGGCGGCCGUGU</td><td>3'</td></tr><tr><td></td><td></td><td>*||****||||||||||*</td></tr><tr><td>miRNA:</td><td>3'</td><td >GCCG---CCGCCGGCAC-</td><td>5'</td></tr></table>
ssc-miR-885-3p	Pig.12244.1	mRNA	Pig.12244	PRR22	proline-rich protein 22 isoform X1 [Sus scrofa]	590	612	166	-30.84	miRNA: 3' uaGGUGAU--GUGGGGCGACGGa 5' **|||||:**||:|*|||||||| target: 5' ccCCACTGCTCATCACGCTGCCt 3'	981	1001	-30.7	0.006431	<table class='targe_detail_paired'><tr><td>target:</td><td>5'</td><td>GCUGCCUGCCGAGGCCCCGCUGCCC</td><td>3'</td></tr><tr><td></td><td></td><td>:||:|********:||||||||||*</td></tr><tr><td>miRNA:</td><td>3'</td><td >UGAUG--------UGGGGCGACGGA</td><td>5'</td></tr></table>
ssc-miR-29a-5p	Pig.18905.1	mRNA	Pig.18905	SVBP	PREDICTED: small vasohibin-binding protein [Felis catus]	58	80	175	-23.54	miRNA: 3' gaCUUGUGGUUU-UCUUUAGUCa 5' **|||*:||||:*|||||||||* target: 5' gaGAAGGCCAAGCAGAAATCAGc 3'	59	80	-27.4	0.001797	<table class='targe_detail_paired'><tr><td>target:</td><td>5'</td><td>GCCAAGCAGAAAUCAGC</td><td>3'</td></tr><tr><td></td><td></td><td>:||||:*|||||||||*</td></tr><tr><td>miRNA:</td><td>3'</td><td >UGGUUU-UCUUUAGUCA</td><td>5'</td></tr></table>
ssc-miR-194a-3p	Pig.17200.1	mRNA	Pig.17200	BICRA-201	LOW QUALITY PROTEIN: glioma tumor suppressor candidate region gene 1 protein [Sus scrofa]	3054	3074	163	-25.58	miRNA: 3' ucuauuGUCGUCGGGGUGACc 5' :*****|:*|||||||||||* target: 5' gcccctCGTCAGCCCCACTGc 3'	2297	2317	-36.7	0.002562	<table class='targe_detail_paired'><tr><td>target:</td><td>5'</td><td>CCAGCAGCGGCUCCGCUGA</td><td>3'</td></tr><tr><td></td><td></td><td>**|:||||:||:||:|||*</td></tr><tr><td>miRNA:</td><td>3'</td><td >--UUGUCGUCGGGGUGACC</td><td>5'</td></tr></table>
ssc-miR-874	Pig.17187.1	mRNA	Pig.17187	ZC3H4-201	LOW QUALITY PROTEIN: zinc finger CCCH domain-containing protein 4 [Sus scrofa]	3460	3479	168	-40.16	miRNA: 3' caGCCAGGGAGCCCGGUCCCGUc 5' |*|||**|||*|||||||||||| target: 5' ggCGG--CCT-GGGCCAGGGCAg 3'	3658	3680	-33.9	0.007744	<table class='targe_detail_paired'><tr><td>target:</td><td>5'</td><td>CCU--GGGCCAGGGCAGC</td><td>3'</td></tr><tr><td></td><td></td><td>||:**||||||||||||*</td></tr><tr><td>miRNA:</td><td>3'</td><td >GGGAGCCCGGUCCCGUC-</td><td>5'</td></tr></table>
ssc-miR-885-3p	Pig.19950.1	mRNA	Pig.19950	INCENP-202	LOW QUALITY PROTEIN: inner centromere protein [Sus scrofa]	423	445	160	-29.06	miRNA: 3' uagGUGAUG-UGG-GGCGACGGa 5' ***::||||*:||*||||||||* target: 5' ccgTGCTACGGCCGCCGCTGCCa 3'	422	442	-34.8	0.002684	<table class='targe_detail_paired'><tr><td>target:</td><td>5'</td><td>GCUACGGCCGCCGCUGCCA</td><td>3'</td></tr><tr><td></td><td></td><td>:||||*:||*||||||||*</td></tr><tr><td>miRNA:</td><td>3'</td><td >UGAUG-UGG-GGCGACGGA</td><td>5'</td></tr></table>
ssc-miR-885-3p	Pig.13064.1	mRNA	Pig.13064	ENDOU-201	LOW QUALITY PROTEIN: poly(U)-specific endoribonuclease [Sus scrofa]	316	338	166	-33.53	miRNA: 3' uaGGUGAUGU--GGGGCGACGGa 5' **|||||::|***|||||||||* target: 5' tgCCACTGTAATGCCCGCTGCCg 3'	66	86	-33.8	0.001374	<table class='targe_detail_paired'><tr><td>target:</td><td>5'</td><td>UGUAAUGCCCGCUGCCG</td><td>3'</td></tr><tr><td></td><td></td><td>|::|***|||||||||*</td></tr><tr><td>miRNA:</td><td>3'</td><td >AUGUG--GGGCGACGGA</td><td>5'</td></tr></table>
ssc-miR-194a-3p	Pig.07764.1	mRNA	Pig.07764	GFRA2-201	GDNF family receptor alpha-2 isoform X1 [Sus scrofa]	842	863	173	-26.83	miRNA: 3' ucuAUU-GUCGUCGGGGUGACc 5' *|*|||*||||*|||||||||* target: 5' cgcTAACCAGCTGCCCCACTGa 3'	910	930	-33.1	0.002258	<table class='targe_detail_paired'><tr><td>target:</td><td>5'</td><td>CUAACCAGCUGCCCCACUGA</td><td>3'</td></tr><tr><td></td><td></td><td>*|||*||||*|||||||||*</td></tr><tr><td>miRNA:</td><td>3'</td><td >-AUU-GUCGUCGGGGUGACC</td><td>5'</td></tr></table>
ssc-miR-885-3p	Pig.18665.1	mRNA	Pig.18665	PLD2-204	phospholipase D2 [Sus scrofa]	3008	3029	166	-31.48	miRNA: 3' uaGGU-GAUGUGGGGCGACGGa 5' *||||*|||:*::||||||||| target: 5' ttCCAGCTATCTTCCGCTGCCt 3'	3005	3025	-34.9	0.003399	<table class='targe_detail_paired'><tr><td>target:</td><td>5'</td><td>CUAUCUUCCGCUGCCUG</td><td>3'</td></tr><tr><td></td><td></td><td>|||:*::|||||||||*</td></tr><tr><td>miRNA:</td><td>3'</td><td >GAUGUGGGGCGACGGA-</td><td>5'</td></tr></table>
ssc-miR-222	Pig.06432.1	mRNA	Pig.06432	NOTCH3-201	neurogenic locus notch homolog protein 3 [Sus scrofa]	2992	3016	161	-28.18	miRNA: 3' cuCUG-GGUCAUCGGUCUACAUCGa 5' *||||*|::||||*|*|:||||||* target: 5' caGACGCTGGTAGACTGGTGTAGCc 3'	2990	3013	-35.3	0.009268	<table class='targe_detail_paired'><tr><td>target:</td><td>5'</td><td>UGGUAGACUGGUGUAGCC</td><td>3'</td></tr><tr><td></td><td></td><td>::||||*|*|:||||||*</td></tr><tr><td>miRNA:</td><td>3'</td><td >GUCAUCGGUCUACAUCGA</td><td>5'</td></tr></table>
ssc-miR-6782-3p	Pig.12647.1	mRNA	Pig.12647	PTCH2-201	protein patched homolog 2 isoform X4 [Sus scrofa]	3409	3430	164	-29.11	miRNA: 3' gucccgCCCUCUGGUCUCCAGu 5' :|****|*|||*|||||||||| target: 5' tacaagGAGAGCCCAGAGGTCa 3'	3388	3409	-34.3	0.005701	<table class='targe_detail_paired'><tr><td>target:</td><td>5'</td><td>GUCGUACAGAUGUACAAGGAGAGCCCAGAGGUCAC</td><td>3'</td></tr><tr><td></td><td></td><td>|:***************||*|||*||||||||||*</td></tr><tr><td>miRNA:</td><td>3'</td><td >CG---------------CC-CUCUGGUCUCCAGU-</td><td>5'</td></tr></table>
ssc-miR-4332	Pig.20297.1	mRNA	Pig.20297	NACC1	nucleus accumbens-associated protein 1 [Sus scrofa]	200	219	163	-34.78	miRNA: 3' ccgcgGGCCGCCGCCGGCAc 5' *|***|:|*||||||||||| target: 5' tggagCTGCCGGCGGCCGTg 3'	190	209	-37.6	0.000298	<table class='targe_detail_paired'><tr><td>target:</td><td>5'</td><td>GUGGUGGAGCUGCCGGCGGCCGUGC</td><td>3'</td></tr><tr><td></td><td></td><td>*:||:*********||||||||||*</td></tr><tr><td>miRNA:</td><td>3'</td><td >-GCCG---------CCGCCGGCAC-</td><td>5'</td></tr></table>
ssc-miR-874	Pig.18602.1	mRNA	Pig.18602	ORMDL3-201	ORM1-like protein 3 [Bos taurus]	545	566	165	-30.32	miRNA: 3' cagcCAGGGAGCCCGGUCCCGUc 5' *|**|*|||*|||*||||||||* target: 5' ttgaGACCC-CGGACCAGGGCAa 3'	544	566	-34.5	0.000508	<table class='targe_detail_paired'><tr><td>target:</td><td>5'</td><td>ACCC-CGGACCAGGGCAA</td><td>3'</td></tr><tr><td></td><td></td><td>*|||*|||*||||||||*</td></tr><tr><td>miRNA:</td><td>3'</td><td >AGGGAGCCCGGUCCCGUC</td><td>5'</td></tr></table>
ssc-miR-194a-3p	Pig.08326.1	mRNA	Pig.08326	CXCL8-202	interleukin-8 precursor [Sus scrofa]	162	183	161	-22.2	miRNA: 3' ucuAUUGUCGUC-GGGGUGACc 5' :**|:|*||::|*||||||||* target: 5' gatTGAGAGTGGACCCCACTGt 3'	156	176	-28.9	0.001589	<table class='targe_detail_paired'><tr><td>target:</td><td>5'</td><td>GAUUGAGAGUGGACCCCACUGU</td><td>3'</td></tr><tr><td></td><td></td><td>***|:|*||::|*||||||||*</td></tr><tr><td>miRNA:</td><td>3'</td><td >---AUUGUCGUC-GGGGUGACC</td><td>5'</td></tr></table>
ssc-miR-4332	Pig.06360.1	mRNA	Pig.06360	FCHO1-204	F-BAR domain only protein 1 isoform X3 [Sus scrofa]	2487	2508	160	-37.88	miRNA: 3' ccgCGGGCCGC--CGCCGGCAc 5' ***||||||:|***|||||||| target: 5' ccgGCCCGGTGCCACGGCCGTg 3'	2487	2506	-38.5	0.000623	<table class='targe_detail_paired'><tr><td>target:</td><td>5'</td><td>CGGUGCCACGGCCGUGC</td><td>3'</td></tr><tr><td></td><td></td><td>|||:|***||||||||*</td></tr><tr><td>miRNA:</td><td>3'</td><td >GCCGCC--GCCGGCAC-</td><td>5'</td></tr></table>
ssc-miR-885-3p	Pig.19139.1	mRNA	Pig.19139	Vegfb	vascular endothelial growth factor B isoform X2 [Sus scrofa]	416	437	162	-28.02	miRNA: 3' uaGGUGAUGUGGG-GCGACGGa 5' :*||*||*::|||*|||||||* target: 5' ggCCCCTCTGCCCACGCTGCCc 3'	488	508	-28.7	0.005026	<table class='targe_detail_paired'><tr><td>target:</td><td>5'</td><td>UGGACCUGCCGCUGCCG</td><td>3'</td></tr><tr><td></td><td></td><td>|:*|||**||||||||*</td></tr><tr><td>miRNA:</td><td>3'</td><td >AUGUGG--GGCGACGGA</td><td>5'</td></tr></table>
ssc-miR-4332	Pig.13550.1	mRNA	Pig.13550	Pig.13550	PREDICTED: basic salivary proline-rich protein 3-like [Panthera pardus]	892	910	160	-28.5	miRNA: 3' ccGCGGGCCGCCGCCGGCAc 5' **|||||**||*|||||||* target: 5' ccCGCCC-CCGCCGGCCGTa 3'	877	896	-40.7	2.2e-05	<table class='targe_detail_paired'><tr><td>target:</td><td>5'</td><td>CGGCGCCGUCCCGCCCCCGCCGGCCGUA</td><td>3'</td></tr><tr><td></td><td></td><td>|||||*************|*|||||||*</td></tr><tr><td>miRNA:</td><td>3'</td><td >GCCGC-------------C-GCCGGCAC</td><td>5'</td></tr></table>
ssc-miR-885-3p	Pig.12215.1	mRNA	Pig.12215	GPR137B-201	integral membrane protein GPR137B isoform X1 [Sus scrofa]	70	90	162	-25.75	miRNA: 3' uagGUGAUGUGGGGCGACGGa 5' *|*|:|*||:*|:|||||||* target: 5' ctgCGCAACGACTCGCTGCCc 3'	138	158	-30.7	0.005819	<table class='targe_detail_paired'><tr><td>target:</td><td>5'</td><td>UGCGCAACGACUCGCUGCCC</td><td>3'</td></tr><tr><td></td><td></td><td>|:|:|*****|:|||||||*</td></tr><tr><td>miRNA:</td><td>3'</td><td >AUGUG-----GGGCGACGGA</td><td>5'</td></tr></table>
ssc-miR-221-5p	Pig.17349.1	mRNA	Pig.17349	MAD1L1-201	PREDICTED: mitotic spindle assembly checkpoint protein MAD1-like, partial [Manis javanica]	352	377	160	-22.72	miRNA: 3' ugucuuuagaUGUAACAUACGGUCCa 5' *|**:*****||**|||:|||||||* target: 5' tcctgttggcACCGTGTGTGCCAGGc 3'	342	367	-28.8	0.003987	<table class='targe_detail_paired'><tr><td>target:</td><td>5'</td><td>CUCCUCCUGUUGGCACCGUGUGUGCCAGGC</td><td>3'</td></tr><tr><td></td><td></td><td>********:|:***||**|||:|||||||*</td></tr><tr><td>miRNA:</td><td>3'</td><td >--------UAGA--UGUAACAUACGGUCCA</td><td>5'</td></tr></table>
ssc-miR-6782-3p	Pig.21657.1	mRNA	Pig.21657	MAPK15-201	mitogen-activated protein kinase 15 isoform X1 [Sus scrofa]	67	88	166	-27.35	miRNA: 3' guccCGCCCUCUGGUCUCCAGu 5' *:**||*||||*::|||||||| target: 5' agcaGCAGGAGCTTAGAGGTCa 3'	63	84	-32.3	0.005353	<table class='targe_detail_paired'><tr><td>target:</td><td>5'</td><td>CAGCAGGAGCUUAGAGGUCAG</td><td>3'</td></tr><tr><td></td><td></td><td>|****||||*::||||||||*</td></tr><tr><td>miRNA:</td><td>3'</td><td >GC---CCUCUGGUCUCCAGU-</td><td>5'</td></tr></table>
ssc-miR-7138-5p	Pig.07526.1	mRNA	Pig.07526	SLC2A13-201	proton myo-inositol cotransporter [Sus scrofa]	711	735	164	-34.41	miRNA: 3' ucUACCUACCU--GUGAACGACCCu 5' :||||||||||**:||*||:||||| target: 5' ggATGGATGGAGGTACATGTTGGGa 3'	710	732	-38.7	0.000315	<table class='targe_detail_paired'><tr><td>target:</td><td>5'</td><td>GAUGGAGGUACAUGUUGGGAC</td><td>3'</td></tr><tr><td></td><td></td><td>||||||**:||*||:|||||*</td></tr><tr><td>miRNA:</td><td>3'</td><td >CUACCU--GUGAACGACCCU-</td><td>5'</td></tr></table>
ssc-miR-7138-5p	Pig.02337.1	mRNA	Pig.02337	TNMD-201	PREDICTED: tenomodulin [Odobenus rosmarus divergens]	922	945	168	-34.93	miRNA: 3' ucUACCUACC-UGUGAACGACCCu 5' *|:|||:|||**|:|*|||||||: target: 5' tgGTGGGTGGCCCGCATGCTGGGg 3'	922	944	-37	0.000202	<table class='targe_detail_paired'><tr><td>target:</td><td>5'</td><td>GUGGCCCGCAUGCUGGGGA</td><td>3'</td></tr><tr><td></td><td></td><td>:|||**|:|*|||||||:*</td></tr><tr><td>miRNA:</td><td>3'</td><td >UACCU-GUGAACGACCCU-</td><td>5'</td></tr></table>
ssc-miR-138	Pig.21646.1	mRNA	Pig.21646	TAB1-201	TGF-beta-activated kinase 1 and MAP3K7-binding protein 1 [Sus scrofa]	411	431	162	-22.1	miRNA: 3' cggACUAAGUGUUGUGGUCGa 5' |**||*|*|*||:|||||||| target: 5' gggTGTTCCTCAGCACCAGCt 3'	404	424	-34.1	0.001585	<table class='targe_detail_paired'><tr><td>target:</td><td>5'</td><td>AGGGUGUUCCUCAGCACCAGCUG</td><td>3'</td></tr><tr><td></td><td></td><td>|*****|||**||:||||||||*</td></tr><tr><td>miRNA:</td><td>3'</td><td >U-----AAGU-GUUGUGGUCGA-</td><td>5'</td></tr></table>
ssc-miR-885-3p	Pig.15566.1	mRNA	Pig.15566	AEBP1-202	adipocyte enhancer-binding protein 1 [Sus scrofa]	875	897	173	-36.91	miRNA: 3' uaGGUGAU-GU-GGGGCGACGGa 5' |*|||||:*||*||||||||||* target: 5' agCCACTGCCACCCCCGCTGCCc 3'	9	29	-34.2	0.005016	<table class='targe_detail_paired'><tr><td>target:</td><td>5'</td><td>UGCCACCCCCGCUGCCC</td><td>3'</td></tr><tr><td></td><td></td><td>|:|***||||||||||*</td></tr><tr><td>miRNA:</td><td>3'</td><td >AUGU--GGGGCGACGGA</td><td>5'</td></tr></table>
ssc-miR-4332	Pig.01644.1	mRNA	Pig.01644	SORT1-201	sortilin isoform X1 [Sus scrofa]	210	229	172	-36.11	miRNA: 3' ccgcGGGCCGCCGCCGGCAc 5' ||:*|||*|||||||||||* target: 5' ggttCCCCGCGGCGGCCGTt 3'	202	221	-43.1	5.3e-05	<table class='targe_detail_paired'><tr><td>target:</td><td>5'</td><td>CCGGUUCCCCGCGGCGGCCGUU</td><td>3'</td></tr><tr><td></td><td></td><td>||||:*******|||||||||*</td></tr><tr><td>miRNA:</td><td>3'</td><td >GGCCG-------CCGCCGGCAC</td><td>5'</td></tr></table>
ssc-miR-885-3p	Pig.21984.1	mRNA	Pig.21984	CCL8-201	RecName: Full=C-C motif chemokine 8; AltName: Full=Monocyte chemoattractant protein 2; AltName: Full=Monocyte chemotactic protein 2; Short=MCP-2; AltName: Full=Small-inducible cytokine A8; Flags: PrecursorCAA88371.1 monocyte chemoattractant protein 2 [Sus sp.]	29	49	164	-32.4	miRNA: 3' uaGGUGAUGUGG-GGCGACGGa 5' **|::||*||||*||||||||| target: 5' tgCTGCT-CACCGCCGCTGCCt 3'	84	104	-28.6	0.001752	<table class='targe_detail_paired'><tr><td>target:</td><td>5'</td><td>CUGCUCACCGCCGCUGCCUU</td><td>3'</td></tr><tr><td></td><td></td><td>||:|**|||*|||||||||*</td></tr><tr><td>miRNA:</td><td>3'</td><td >GAUG--UGG-GGCGACGGA-</td><td>5'</td></tr></table>
ssc-miR-194a-3p	Pig.13030.1	mRNA	Pig.13030	PTGFRN-201	prostaglandin F2 receptor negative regulator [Sus scrofa]	2550	2571	163	-31.89	miRNA: 3' ucuauUGUCGUCG-GGGUGACc 5' *|:**||*|||||*|||||||| target: 5' cgggtACTGCAGCTCCCACTGg 3'	2548	2568	-34.8	0.002653	<table class='targe_detail_paired'><tr><td>target:</td><td>5'</td><td>-CUGCAGCUCCCACUGGU</td><td>3'</td></tr><tr><td></td><td></td><td>*|*|||||*||||||||*</td></tr><tr><td>miRNA:</td><td>3'</td><td >UGUCGUCG-GGGUGACC-</td><td>5'</td></tr></table>
ssc-miR-885-3p	Pig.01103.1	mRNA	Pig.01103	GLYR1	PREDICTED: collagen alpha-1(I) chain-like [Canis lupus familiaris]	295	317	168	-32.65	miRNA: 3' uagGUGAUGU-GG-GGCGACGGa 5' :**|:|||||*||*||||||||* target: 5' gggCGCTACAGCCGCCGCTGCCg 3'	297	317	-36.2	8.3e-05	<table class='targe_detail_paired'><tr><td>target:</td><td>5'</td><td>UACAGCCGCCGCUGCCG</td><td>3'</td></tr><tr><td></td><td></td><td>||||*||*||||||||*</td></tr><tr><td>miRNA:</td><td>3'</td><td >AUGU-GG-GGCGACGGA</td><td>5'</td></tr></table>
ssc-miR-885-3p	Pig.07530.1	mRNA	Pig.07530	PDZRN4-201	PDZ domain-containing RING finger protein 4 isoform X1 [Sus scrofa]	354	374	163	-31.15	miRNA: 3' uaGGUGAUGUGGGGCGACGGa 5' **:|*|*:*|||||||||||| target: 5' caTCTCGGAACCCCGCTGCCt 3'	344	364	-36.4	0.001644	<table class='targe_detail_paired'><tr><td>target:</td><td>5'</td><td>CUGCG-CCCGCUGCCUG</td><td>3'</td></tr><tr><td></td><td></td><td>||:|:*||||||||||*</td></tr><tr><td>miRNA:</td><td>3'</td><td >GAUGUGGGGCGACGGA-</td><td>5'</td></tr></table>
ssc-miR-885-3p	Pig.15121.1	mRNA	Pig.15121	CFAP410-201	protein C21orf2 isoform X1 [Sus scrofa]	480	502	161	-25.95	miRNA: 3' uagGUGAUG--UGGGGCGACGGa 5' :**||||::**||*||||||||* target: 5' gagCACTGTGGACACCGCTGCCa 3'	484	504	-30.4	0.00342	<table class='targe_detail_paired'><tr><td>target:</td><td>5'</td><td>--CAUCCUGCUGCUG</td><td>3'</td></tr><tr><td></td><td></td><td>**||:||:|||||:*</td></tr><tr><td>miRNA:</td><td>3'</td><td >AUGUGGGGCGACGGA</td><td>5'</td></tr></table>
ssc-miR-885-3p	Pig.12891.1	mRNA	Pig.12891	INPPL1-202	phosphatidylinositol 3,4,5-trisphosphate 5-phosphatase 2 [Sus scrofa]	1613	1632	161	-33.44	miRNA: 3' uaGGUGAUGUGGGGCGACGGa 5' |||||**:|*||||||||||* target: 5' atCCAAGGC-CCCCGCTGCCc 3'	1611	1631	-36.7	0.000782	<table class='targe_detail_paired'><tr><td>target:</td><td>5'</td><td>AGGC-CCCCGCUGCCC</td><td>3'</td></tr><tr><td></td><td></td><td>**:|*||||||||||*</td></tr><tr><td>miRNA:</td><td>3'</td><td >GAUGUGGGGCGACGGA</td><td>5'</td></tr></table>
ssc-miR-4332	Pig.13246.1	mRNA	Pig.13246	MANSC1	LOW QUALITY PROTEIN: MANSC domain-containing protein 1 [Sus scrofa]	274	295	169	-37.83	miRNA: 3' ccGCGG--GCCGCCGCCGGCAc 5' *|||||**|*|||||||||||* target: 5' cgCGCCGGCTGCGGCGGCCGTc 3'	274	293	-42.4	3e-05	<table class='targe_detail_paired'><tr><td>target:</td><td>5'</td><td>GGCUGCGGCGGCCGUC</td><td>3'</td></tr><tr><td></td><td></td><td>*|**|||||||||||*</td></tr><tr><td>miRNA:</td><td>3'</td><td >GC--CGCCGCCGGCAC</td><td>5'</td></tr></table>
ssc-miR-885-3p	Pig.15647.1	mRNA	Pig.15647	HADHA-201	trifunctional enzyme subunit alpha, mitochondrial [Sus scrofa]	439	458	165	-31.79	miRNA: 3' uaGGUGAUGUGGGGCGACGGa 5' **|||**||:|:||||||||* target: 5' tcCCA-GACGCTCCGCTGCCc 3'	429	449	-35.8	0.001722	<table class='targe_detail_paired'><tr><td>target:</td><td>5'</td><td>UGCCUCCCAGACGCUCCGCUGCCC</td><td>3'</td></tr><tr><td></td><td></td><td>|*********||:|:||||||||*</td></tr><tr><td>miRNA:</td><td>3'</td><td >A---------UGUGGGGCGACGGA</td><td>5'</td></tr></table>
ssc-miR-874	Pig.06725.1	mRNA	Pig.06725	CDC42EP3-205	cdc42 effector protein 3 [Sus scrofa]	530	554	161	-31.52	miRNA: 3' cagccAGGG--AGCCCGGUCCCGUc 5' *****||||**||**|||||||||| target: 5' ccgcaTCCCAGTCTAGCCAGGGCAg 3'	523	545	-37.2	0.00012	<table class='targe_detail_paired'><tr><td>target:</td><td>5'</td><td>UCCGCAUCCCAGUCUAGCCAGGGCAGG</td><td>3'</td></tr><tr><td></td><td></td><td>|||***||********||||||||||*</td></tr><tr><td>miRNA:</td><td>3'</td><td >AGGG--AGCC------CGGUCCCGUC-</td><td>5'</td></tr></table>
ssc-miR-194a-3p	Pig.08556.1	mRNA	Pig.08556	CASZ1-201	zinc finger protein castor homolog 1 isoform X1 [Sus scrofa]	1227	1247	183	-35.37	miRNA: 3' ucUAUUGUCGUCGGGGUGACc 5' :|||:||||::|||||||||* target: 5' ggATGACAGTGGCCCCACTGc 3'	1225	1245	-41.4	0.000492	<table class='targe_detail_paired'><tr><td>target:</td><td>5'</td><td>ACAGUGGCCCCACUGC</td><td>3'</td></tr><tr><td></td><td></td><td>||||::|||||||||*</td></tr><tr><td>miRNA:</td><td>3'</td><td >UGUCGUCGGGGUGACC</td><td>5'</td></tr></table>
ssc-miR-138	Pig.20803.1	mRNA	Pig.20803	PNPLA2-201	patatin-like phospholipase domain-containing 2 [Sus scrofa]	613	634	162	-23.87	miRNA: 3' cgGACUAAGU-GUUGUGGUCGa 5' *:|*|**|||*||||||||||* target: 5' ctCCGCGTCACCAACACCAGCa 3'	181	201	-30.6	0.008113	<table class='targe_detail_paired'><tr><td>target:</td><td>5'</td><td>GGUGAUACUGGCGCCAGCA</td><td>3'</td></tr><tr><td></td><td></td><td>:*|*|:|***:|:|||||*</td></tr><tr><td>miRNA:</td><td>3'</td><td >UAAGUGU---UGUGGUCGA</td><td>5'</td></tr></table>
ssc-miR-885-3p	Pig.04549.1	mRNA	Pig.04549	SLIT3-201	slit homolog 3 protein isoform X1 [Sus scrofa]	2155	2177	161	-32.24	miRNA: 3' uaGGU-GAUGUGGG-GCGACGGa 5' **|||*||:*:|||*|||||||* target: 5' tgCCAGCTGGGCCCGCGCTGCCc 3'	2154	2174	-34.9	0.005437	<table class='targe_detail_paired'><tr><td>target:</td><td>5'</td><td>CUGGGCCCGCGCUGCCC</td><td>3'</td></tr><tr><td></td><td></td><td>||:*:|||*|||||||*</td></tr><tr><td>miRNA:</td><td>3'</td><td >GAUGUGGG-GCGACGGA</td><td>5'</td></tr></table>
ssc-miR-6782-3p	Pig.17389.1	mRNA	Pig.17389	FBN1-201	fibrillin-1 precursor [Sus scrofa]	3684	3705	160	-23.69	miRNA: 3' gucccgcccuCUGGUCUCCAGu 5' *****:|***|||||||||||* target: 5' actaatgcctGACCAGAGGTCt 3'	8	29	-35.8	0.008781	<table class='targe_detail_paired'><tr><td>target:</td><td>5'</td><td>GGGCUGCUGGAGGUCGC</td><td>3'</td></tr><tr><td></td><td></td><td>|||**:|::||||||:*</td></tr><tr><td>miRNA:</td><td>3'</td><td >CCCUCUGGUCUCCAGU-</td><td>5'</td></tr></table>
ssc-miR-874	Pig.09431.1	mRNA	Pig.09431	SEMA4C-201	semaphorin-4C isoform X1 [Sus scrofa]	399	427	162	-39.83	miRNA: 3' cagCCAGG--GAGCCCG----GUCCCGUc 5' ***|||||**:||||||****|||||||| target: 5' cggGGTCCGATTCGGGCCTGGCAGGGCAg 3'	2084	2106	-33.6	0.006078	<table class='targe_detail_paired'><tr><td>target:</td><td>5'</td><td>CCGAUUCGGGCCUGGCAGGGCAGC</td><td>3'</td></tr><tr><td></td><td></td><td>||**:|||||||****|||||||*</td></tr><tr><td>miRNA:</td><td>3'</td><td >GG--GAGCCCGG----UCCCGUC-</td><td>5'</td></tr></table>
ssc-miR-885-3p	Pig.19979.1	mRNA	Pig.19979	CD248-201	endosialin [Sus scrofa]	63	85	162	-30.34	miRNA: 3' uaGGUGAUGUGGG--GCGACGGa 5' :*||||*|*:|||**|||||||| target: 5' ggCCACCAAGCCCCGCGCTGCCt 3'	3	23	-32.2	0.00725	<table class='targe_detail_paired'><tr><td>target:</td><td>5'</td><td>CCCACGCCCCACGCUGCCUU</td><td>3'</td></tr><tr><td></td><td></td><td>***||:||||**|||||||*</td></tr><tr><td>miRNA:</td><td>3'</td><td >A--UGUGGGG--CGACGGA-</td><td>5'</td></tr></table>
ssc-miR-4332	Pig.04366.1	mRNA	Pig.04366	ELMSAN1-201	LOW QUALITY PROTEIN: ELM2 and SANT domain-containing protein 1 [Sus scrofa]	2879	2898	166	-32.07	miRNA: 3' ccGCGGGCCGCCGCCGGCAc 5' |*||*|*|||*||||||||* target: 5' gcCGGCGGGCAGCGGCCGTc 3'	1583	1602	-33.2	0.006726	<table class='targe_detail_paired'><tr><td>target:</td><td>5'</td><td>GCCGGCGGGCAGCGGCCGUC</td><td>3'</td></tr><tr><td></td><td></td><td>*||||||****||||||||*</td></tr><tr><td>miRNA:</td><td>3'</td><td >-GGCCGC----CGCCGGCAC</td><td>5'</td></tr></table>
ssc-miR-194a-3p	Pig.12791.1	mRNA	Pig.12791	ARPP21-201	LOW QUALITY PROTEIN: cAMP-regulated phosphoprotein 21 [Sus scrofa]	1613	1633	165	-29.51	miRNA: 3' ucuaUUGUCGUCGGGGUGACc 5' *|**:|::||||*|||||||| target: 5' cgcaGATGGCAGGCCCACTGg 3'	1615	1635	-33.8	0.003949	<table class='targe_detail_paired'><tr><td>target:</td><td>5'</td><td>UGGCAGGCCCACUGGU</td><td>3'</td></tr><tr><td></td><td></td><td>::||||*||||||||*</td></tr><tr><td>miRNA:</td><td>3'</td><td >GUCGUCGGGGUGACC-</td><td>5'</td></tr></table>
ssc-miR-4332	Pig.20732.1	mRNA	Pig.20732	SLC19A1-201	LOW QUALITY PROTEIN: folate transporter 1 [Sus scrofa]	1339	1359	165	-36.97	miRNA: 3' ccGCGG-GCCGCCGCCGGCAc 5' **||||*:||:|*|||||||| target: 5' atCGCCGTGGTGACGGCCGTg 3'	140	159	-31.5	0.006864	<table class='targe_detail_paired'><tr><td>target:</td><td>5'</td><td>GUGGUGACGGCCGUGC</td><td>3'</td></tr><tr><td></td><td></td><td>*:||:|*||||||||*</td></tr><tr><td>miRNA:</td><td>3'</td><td >-GCCGCCGCCGGCAC-</td><td>5'</td></tr></table>
ssc-miR-885-3p	Pig.03433.1	mRNA	Pig.03433	ITGA11-201	integrin alpha-11 isoform X2 [Sus scrofa]	226	246	163	-28.31	miRNA: 3' uaGGUGAUGUGGGGCGACGGa 5' :*:|:|*:|*:|||||||||* target: 5' gcTCGCCGCCTCCCGCTGCCg 3'	217	237	-33.8	0.007012	<table class='targe_detail_paired'><tr><td>target:</td><td>5'</td><td>UCUGGCUCGCCGCCUCCCGCUGCCG</td><td>3'</td></tr><tr><td></td><td></td><td>|**********:|*:|||||||||*</td></tr><tr><td>miRNA:</td><td>3'</td><td >A----------UGUGGGGCGACGGA</td><td>5'</td></tr></table>
ssc-miR-885-3p	Pig.06363.1	mRNA	Pig.06363	COLGALT1-204	procollagen galactosyltransferase 1 [Sus scrofa]	1850	1870	167	-30.16	miRNA: 3' uaGGUGAUGUGGGGCGACGGa 5' **|||||:*||**|||||||* target: 5' ccCCACTGGACAGCGCTGCCc 3'	1173	1193	-31	0.009581	<table class='targe_detail_paired'><tr><td>target:</td><td>5'</td><td>UGGACAGCGCUGCCC</td><td>3'</td></tr><tr><td></td><td></td><td>|:*||**|||||||*</td></tr><tr><td>miRNA:</td><td>3'</td><td >AUGUGGGGCGACGGA</td><td>5'</td></tr></table>
ssc-miR-7138-5p	Pig.07135.1	mRNA	Pig.07135	VSIG10-201	V-set and immunoglobulin domain-containing protein 10 isoform X1 [Sus scrofa]	292	314	163	-26.27	miRNA: 3' ucuaCCUACCUGUGAACGACCCu 5' :*:*|||***||||*|||||||| target: 5' gaggGGAACTACACCTGCTGGGa 3'	287	309	-32.1	0.005195	<table class='targe_detail_paired'><tr><td>target:</td><td>5'</td><td>AGG-GGAACUACACCUGCUGGGAG</td><td>3'</td></tr><tr><td></td><td></td><td>*|:*|||****|||*||||||||*</td></tr><tr><td>miRNA:</td><td>3'</td><td >-CUACCU----GUGAACGACCCU-</td><td>5'</td></tr></table>
ssc-miR-885-3p	Pig.16139.1	mRNA	Pig.16139	LRFN1-201	LOW QUALITY PROTEIN: leucine-rich repeat and fibronectin type III domain-containing protein 1 [Sus scrofa]	32	52	166	-31.48	miRNA: 3' uagGUGAUGUGGGGCGACGGa 5' ***|:||:|**|||||||||* target: 5' tcaCGCTGCCGCCCGCTGCCc 3'	31	51	-35.4	0.001647	<table class='targe_detail_paired'><tr><td>target:</td><td>5'</td><td>CUGC-CGCCCGCUGCCC</td><td>3'</td></tr><tr><td></td><td></td><td>||:|*|*|||||||||*</td></tr><tr><td>miRNA:</td><td>3'</td><td >GAUGUG-GGGCGACGGA</td><td>5'</td></tr></table>
ssc-miR-194a-3p	Pig.06379.1	mRNA	Pig.06379	BABAM1-201	BRISC and BRCA1-A complex member 1 [Sus scrofa]	12	32	171	-30.61	miRNA: 3' ucuauuGUCGUCGGGGUGACc 5' :||***||||||:|||||||* target: 5' ggagccCAGCAGTCCCACTGa 3'	11	31	-35.4	0.000411	<table class='targe_detail_paired'><tr><td>target:</td><td>5'</td><td>CCAGCAGUCCCACUGA</td><td>3'</td></tr><tr><td></td><td></td><td>*||||||:|||||||*</td></tr><tr><td>miRNA:</td><td>3'</td><td >UGUCGUCGGGGUGACC</td><td>5'</td></tr></table>
ssc-miR-874	Pig.19590.1	mRNA	Pig.19590	SERPINB6	PREDICTED: serpin B6 [Camelus ferus]	878	904	160	-40.72	miRNA: 3' cagccaGGGAGC----CCGGUCCCGUc 5' ******||:|||****||||||||||| target: 5' cggacgCCTTCGAGGCGGCCAGGGCAg 3'	877	899	-42.8	1.6e-05	<table class='targe_detail_paired'><tr><td>target:</td><td>5'</td><td>CGCCUUCGAGGCGGCCAGGGCAGA</td><td>3'</td></tr><tr><td></td><td></td><td>**||:|||****|||||||||||*</td></tr><tr><td>miRNA:</td><td>3'</td><td >--GGGAGC----CCGGUCCCGUC-</td><td>5'</td></tr></table>
ssc-miR-885-3p	Pig.20149.1	mRNA	Pig.20149	LRRC4B-201	leucine-rich repeat-containing protein 4B [Sus scrofa]	19	39	163	-29.87	miRNA: 3' uaGGUGAUGUGGGGCGACGGa 5' **||**|::*||||||||||* target: 5' tcCCTGTGTCCCCCGCTGCCg 3'	1912	1932	-34	0.00287	<table class='targe_detail_paired'><tr><td>target:</td><td>5'</td><td>UGUC-CCCCGCUGCCG</td><td>3'</td></tr><tr><td></td><td></td><td>|:*|*||||||||||*</td></tr><tr><td>miRNA:</td><td>3'</td><td >AU-GUGGGGCGACGGA</td><td>5'</td></tr></table>
ssc-miR-4332	Pig.11278.1	mRNA	Pig.11278	HK1-204	hexokinase-1 [Sus scrofa]	2502	2523	162	-36.79	miRNA: 3' ccgcgGGCCG--CCGCCGGCAc 5' *|***|||||**|||||||||* target: 5' cggtgCCGGCATGGCGGCCGTa 3'	1939	1958	-34	0.003783	<table class='targe_detail_paired'><tr><td>target:</td><td>5'</td><td>CCGGCAUGGCGGCCGUA</td><td>3'</td></tr><tr><td></td><td></td><td>|||||**|||||||||*</td></tr><tr><td>miRNA:</td><td>3'</td><td >GGCCG--CCGCCGGCAC</td><td>5'</td></tr></table>
ssc-miR-874	Pig.15586.1	mRNA	Pig.15586	NACAD	NAC-alpha domain-containing protein 1 isoform X1 [Sus scrofa]	399	421	161	-26.16	miRNA: 3' cagccaGGGAGCCCGGUCCCGUc 5' |*|***|||*|*|*||||||||| target: 5' ggcaccCCCACTGCCCAGGGCAg 3'	6274	6296	-35.1	0.008891	<table class='targe_detail_paired'><tr><td>target:</td><td>5'</td><td>AGCCAGAGCCCAUGCUGGGCCGGGGCAGU</td><td>3'</td></tr><tr><td></td><td></td><td>********|||****:|||||:||||||*</td></tr><tr><td>miRNA:</td><td>3'</td><td >--------GGGA---GCCCGGUCCCGUC-</td><td>5'</td></tr></table>
ssc-miR-885-3p	Pig.20295.1	mRNA	Pig.20295	NFIX-203	PREDICTED: nuclear factor 1 X-type isoform X3 [Homo sapiens]	1245	1266	166	-32.15	miRNA: 3' uaGGUGA-UGUGGGGCGACGGa 5' *|:||||*||**|||||||||| target: 5' ttTCACTCACCACCCGCTGCCt 3'	1244	1264	-36.2	0.000711	<table class='targe_detail_paired'><tr><td>target:</td><td>5'</td><td>U-CACCACCCGCUGCCUG</td><td>3'</td></tr><tr><td></td><td></td><td>|*|||**||||||||||*</td></tr><tr><td>miRNA:</td><td>3'</td><td >AUGUG--GGGCGACGGA-</td><td>5'</td></tr></table>
ssc-miR-885-3p	Pig.00292.1	mRNA	Pig.00292	ATXN7L1-203	ataxin-7-like protein 1 isoform X1 [Sus scrofa]	1761	1781	170	-32.42	miRNA: 3' uagGUGAUGUGGGGCGACGGa 5' :**|::*:||||||||||||* target: 5' gagCGTAGCACCCCGCTGCCc 3'	1747	1767	-36.5	0.001492	<table class='targe_detail_paired'><tr><td>target:</td><td>5'</td><td>CUCUGGAGAGCGUAGCACCCCGCUGCCC</td><td>3'</td></tr><tr><td></td><td></td><td>||************:||||||||||||*</td></tr><tr><td>miRNA:</td><td>3'</td><td >GA------------UGUGGGGCGACGGA</td><td>5'</td></tr></table>
ssc-miR-4332	Pig.14219.1	mRNA	Pig.14219	CMTM3-202	CKLF-like MARVEL transmembrane domain-containing protein 3 [Sus scrofa]	60	78	160	-28.51	miRNA: 3' ccGCGGGCCGCCGCCGGCAc 5' **|||||*||**|||||||* target: 5' ccCGCCCCGC-ACGGCCGTc 3'	61	80	-31.7	0.000897	<table class='targe_detail_paired'><tr><td>target:</td><td>5'</td><td>CCGCA-CGGCCGUC</td><td>3'</td></tr><tr><td></td><td></td><td>|*||**|||||||*</td></tr><tr><td>miRNA:</td><td>3'</td><td >GCCGCCGCCGGCAC</td><td>5'</td></tr></table>
ssc-miR-874	Pig.05024.1	mRNA	Pig.05024	ZNF438-201	zinc finger protein 438 isoform X2 [Sus scrofa]	1065	1087	169	-38.46	miRNA: 3' caGCCAGGGAGCCCGGUCCCGUc 5' **|*|*||||*||*:|||||||| target: 5' tcCTGGCCCTGGGCTCAGGGCAg 3'	1066	1088	-41.2	0.000163	<table class='targe_detail_paired'><tr><td>target:</td><td>5'</td><td>CCCU-GGGCUCAGGGCAGA</td><td>3'</td></tr><tr><td></td><td></td><td>||||*||||*||||||||*</td></tr><tr><td>miRNA:</td><td>3'</td><td >GGGAGCCCG-GUCCCGUC-</td><td>5'</td></tr></table>
ssc-miR-885-3p	Pig.17029.1	mRNA	Pig.17029	TRIOBP-201	TRIO and F-actin-binding protein isoform X1 [Sus scrofa]	148	170	162	-30.55	miRNA: 3' uaGGUGAUG--UGGGGCGACGGa 5' **|::|*||**:||||||||||* target: 5' taCTGCGACCTGCCCCGCTGCCa 3'	146	166	-39.3	0.001227	<table class='targe_detail_paired'><tr><td>target:</td><td>5'</td><td>UGCGACCUGCCCCGCUGCCA</td><td>3'</td></tr><tr><td></td><td></td><td>|:|*****:||||||||||*</td></tr><tr><td>miRNA:</td><td>3'</td><td >AUG-----UGGGGCGACGGA</td><td>5'</td></tr></table>
ssc-miR-874	Pig.14342.1	mRNA	Pig.14342	STARD9	LOW QUALITY PROTEIN: stAR-related lipid transfer protein 9 [Sus scrofa]	3697	3719	160	-26.74	miRNA: 3' cagccagGGAGCCCGGUCCCGUc 5' *|**|**|||:||**|||||||* target: 5' atgagcaCCTTGGAGCAGGGCAc 3'	5785	5807	-37.8	0.003065	<table class='targe_detail_paired'><tr><td>target:</td><td>5'</td><td>CCCGCGAGGAGGCCAGGGUGGA</td><td>3'</td></tr><tr><td></td><td></td><td>|||*||****||||||||::|*</td></tr><tr><td>miRNA:</td><td>3'</td><td >GGGAGC----CCGGUCCCGUC-</td><td>5'</td></tr></table>
ssc-miR-194a-3p	Pig.22633.1	mRNA	Pig.22633	Cd74	CD74 antigen isoform X3 [Sus scrofa]	750	772	162	-27.74	miRNA: 3' ucUAUUGUCGUCG--GGGUGACc 5' **|*|:|*|||||**|||||||| target: 5' ccACAGCTGCAGCGACCCACTGg 3'	753	773	-32.1	0.001626	<table class='targe_detail_paired'><tr><td>target:</td><td>5'</td><td>CUGCAGCGACCCACUGGA</td><td>3'</td></tr><tr><td></td><td></td><td>|*|||||**||||||||*</td></tr><tr><td>miRNA:</td><td>3'</td><td >GUCGUCG--GGGUGACC-</td><td>5'</td></tr></table>
ssc-miR-885-3p	Pig.09495.1	mRNA	Pig.09495	HSPA12B-202	heat shock 70 kDa protein 12B isoform X2 [Sus scrofa]	1213	1233	166	-29.91	miRNA: 3' uagGUGAUGUGGGGCGACGGa 5' :**|*|*|||:|:|||||||* target: 5' gcgCTCAACATCTCGCTGCCc 3'	310	330	-31.3	0.009449	<table class='targe_detail_paired'><tr><td>target:</td><td>5'</td><td>UCAACAUCUCGCUGCCC</td><td>3'</td></tr><tr><td></td><td></td><td>|**|||:|:|||||||*</td></tr><tr><td>miRNA:</td><td>3'</td><td >A--UGUGGGGCGACGGA</td><td>5'</td></tr></table>
ssc-miR-885-3p	Pig.09841.1	mRNA	Pig.09841	TBC1D25-201	TBC1 domain family member 25 [Sus scrofa]	1583	1603	171	-32.4	miRNA: 3' uaGGUGAUGUGGGGCGACGGa 5' |*|::|**||||||||||||* target: 5' agCTGCCCCACCCCGCTGCCc 3'	373	393	-34	0.002689	<table class='targe_detail_paired'><tr><td>target:</td><td>5'</td><td>GCUGCCCCACCCCGCUGCCC</td><td>3'</td></tr><tr><td></td><td></td><td>*||:|***|||||||||||*</td></tr><tr><td>miRNA:</td><td>3'</td><td >-GAUG---UGGGGCGACGGA</td><td>5'</td></tr></table>
ssc-miR-874	Pig.13327.1	mRNA	Pig.13327	NDRG1-201	protein NDRG1 [Sus scrofa]	914	935	161	-21.01	miRNA: 3' cagcCAGGGAGCCCGGUCCCGUc 5' ****||*|:|||*|*|||||||* target: 5' tcaaGTACTTCGTG-CAGGGCAt 3'	972	994	-34.3	0.001095	<table class='targe_detail_paired'><tr><td>target:</td><td>5'</td><td>CCCGCACAGCCUCGGGCUCCAGGUCACCUCCCUGGAGGGCGC</td><td>3'</td></tr><tr><td></td><td></td><td>|||********||||||***************:**|||||:*</td></tr><tr><td>miRNA:</td><td>3'</td><td >GGG--------AGCCCG---------------G--UCCCGUC</td><td>5'</td></tr></table>
ssc-miR-885-3p	Pig.18828.1	mRNA	Pig.18828	ARHGEF15-201	LOW QUALITY PROTEIN: rho guanine nucleotide exchange factor 15 [Sus scrofa]	1519	1539	160	-28.09	miRNA: 3' uaGGU-GAUGUGGGGCGACGGa 5' **|||*|*||*:|||||||||* target: 5' tgCCAGCGAC-TCCCGCTGCCc 3'	57	77	-32.7	0.005724	<table class='targe_detail_paired'><tr><td>target:</td><td>5'</td><td>CCCCCGCCCCCCUUCUCGGCCCCGGGCUGCCC</td><td>3'</td></tr><tr><td></td><td></td><td>|***|:||||***************||||||*</td></tr><tr><td>miRNA:</td><td>3'</td><td >GAU-GUGGGG---------------CGACGGA</td><td>5'</td></tr></table>
ssc-miR-874	Pig.18623.1	mRNA	Pig.18623	MYO1C-204	unconventional myosin-Ic isoform X4 [Sus scrofa]	3008	3032	160	-31.72	miRNA: 3' caGCCAGGGAGCCC--GGUCCCGUc 5' **||*||*|**|||**||||||||| target: 5' caCGTTCGCAGGGGGCCCAGGGCAg 3'	3006	3028	-34.2	0.00503	<table class='targe_detail_paired'><tr><td>target:</td><td>5'</td><td>GAUGAUCUCUGGGGAAAGCGGGGCAGG</td><td>3'</td></tr><tr><td></td><td></td><td>*****||:||*|||****|:||||||*</td></tr><tr><td>miRNA:</td><td>3'</td><td >-----AGGGAGCCCG---GUCCCGUC-</td><td>5'</td></tr></table>
ssc-miR-7138-5p	Pig.12291.1	mRNA	Pig.12291	MATK-201	megakaryocyte-associated tyrosine-protein kinase isoform X1 [Sus scrofa]	1297	1319	165	-26.65	miRNA: 3' ucuaccUACCUGUGAACGACCCu 5' :*****||||:||**|||||||| target: 5' gccctcATGGGCAGCTGCTGGGa 3'	1301	1323	-30.5	0.009651	<table class='targe_detail_paired'><tr><td>target:</td><td>5'</td><td>AUGGGCAGCUGCUGGGAG</td><td>3'</td></tr><tr><td></td><td></td><td>||||:||**||||||||*</td></tr><tr><td>miRNA:</td><td>3'</td><td >UACCUGUGAACGACCCU-</td><td>5'</td></tr></table>
ssc-miR-4332	Pig.17245.1	mRNA	Pig.17245	R3HDM2	R3H domain-containing protein 2 isoform X1 [Sus scrofa]	272	292	165	-33.3	miRNA: 3' ccGCG-GGCCGCCGCCGGCAc 5' *||||*|||*||*|||||||* target: 5' agCGCGCCGCCGCCGGCCGTc 3'	272	291	-34.2	0.005056	<table class='targe_detail_paired'><tr><td>target:</td><td>5'</td><td>AGCCGCAGCCGAGCGGCCGUGG</td><td>3'</td></tr><tr><td></td><td></td><td>*|||*|*|*||*|||||||||*</td></tr><tr><td>miRNA:</td><td>3'</td><td >-CGG-GCC-GC-CGCCGGCAC-</td><td>5'</td></tr></table>
ssc-miR-194a-3p	Pig.16391.1	mRNA	Pig.16391	CRY2-201	cryptochrome-2 isoform X1 [Sus scrofa]	785	806	161	-29.04	miRNA: 3' ucuAUUGUC-GUCGGGGUGACc 5' ***|:*::|*|||||||||||| target: 5' cccTGCTGGCCAGCCCCACTGg 3'	769	789	-34	0.002182	<table class='targe_detail_paired'><tr><td>target:</td><td>5'</td><td>AAUGCCAACUCCCUGCUGGCCAGCCCCACUGGC</td><td>3'</td></tr><tr><td></td><td></td><td>|***************::|*||||||||||||*</td></tr><tr><td>miRNA:</td><td>3'</td><td >U---------------GUC-GUCGGGGUGACC-</td><td>5'</td></tr></table>
ssc-miR-885-3p	Pig.20927.1	mRNA	Pig.20927	FAM234A-201	protein FAM234A [Sus scrofa]	1370	1392	162	-28.57	miRNA: 3' uaGGUGAUGUGGG--GCGACGGa 5' |*|:::|*|||||**|||||||| target: 5' acCTGTTCCACCCGACGCTGCCt 3'	1447	1467	-32.1	0.004737	<table class='targe_detail_paired'><tr><td>target:</td><td>5'</td><td>UUCCACCCGACGCUGCCUG</td><td>3'</td></tr><tr><td></td><td></td><td>|**|||||**||||||||*</td></tr><tr><td>miRNA:</td><td>3'</td><td >AU-GUGGG--GCGACGGA-</td><td>5'</td></tr></table>
ssc-miR-7138-5p	Pig.15877.1	mRNA	Pig.15877	QRICH1-203	glutamine-rich protein 1 [Sus scrofa]	603	625	168	-28.5	miRNA: 3' ucuACCUACCUGUGAACGACCCu 5' :|*|||***|*|||||||||||: target: 5' ggcTGGCCAGTCACTTGCTGGGg 3'	599	621	-37.2	0.000848	<table class='targe_detail_paired'><tr><td>target:</td><td>5'</td><td>CUGGCCAGUCACUUGCUGGGGG</td><td>3'</td></tr><tr><td></td><td></td><td>*|||*****|||||||||||:*</td></tr><tr><td>miRNA:</td><td>3'</td><td >UACCU----GUGAACGACCCU-</td><td>5'</td></tr></table>
ssc-miR-885-3p	Pig.14457.1	mRNA	Pig.14457	SP2	LOW QUALITY PROTEIN: transcription factor Sp2 [Sus scrofa]	1155	1177	161	-33.3	miRNA: 3' uagGUGAUGUGGG--GCGACGGa 5' ***|*||:|:|||**|||||||* target: 5' cagCCCTGCGCCCCGCGCTGCCc 3'	706	726	-32.8	0.003972	<table class='targe_detail_paired'><tr><td>target:</td><td>5'</td><td>UGCGCCCCGCGCUGCCC</td><td>3'</td></tr><tr><td></td><td></td><td>|:|:||||**||||||*</td></tr><tr><td>miRNA:</td><td>3'</td><td >AUGUGGGG--CGACGGA</td><td>5'</td></tr></table>
ssc-miR-885-3p	Pig.09767.1	mRNA	Pig.09767	RBM23-201	probable RNA-binding protein 23 isoform X4 [Sus scrofa]	1428	1447	165	-30.88	miRNA: 3' uaGGUGAUGUGGGGCGACGGa 5' |*|||||:|*:*||||||||* target: 5' aaCCACTGC-TGCCGCTGCCg 3'	1428	1448	-37.1	0.000413	<table class='targe_detail_paired'><tr><td>target:</td><td>5'</td><td>UGCUGC-CGCUGCCG</td><td>3'</td></tr><tr><td></td><td></td><td>|:|**|*|||||||*</td></tr><tr><td>miRNA:</td><td>3'</td><td >AUGUGGGGCGACGGA</td><td>5'</td></tr></table>
ssc-miR-874	Pig.07298.1	mRNA	Pig.07298	COL12A1-201	collagen alpha-1(XII) chain isoform X1 [Sus scrofa]	1075	1097	162	-28.14	miRNA: 3' cagccAGGGAGCCCGGUCCCGUc 5' |*|**||:**|||*||||||||* target: 5' gccccTCTGGCGGACCAGGGCAc 3'	1071	1093	-33.3	0.009836	<table class='targe_detail_paired'><tr><td>target:</td><td>5'</td><td>CCCCUCUGGCGGACCAGGGCAC</td><td>3'</td></tr><tr><td></td><td></td><td>*|||||****||*||||||||*</td></tr><tr><td>miRNA:</td><td>3'</td><td >AGGGAGC---CC-GGUCCCGUC</td><td>5'</td></tr></table>
ssc-miR-138	Pig.16667.1	mRNA	Pig.16667	ZNF805	zinc finger protein 805 isoform X1 [Sus scrofa]	816	836	163	-26.02	miRNA: 3' cggacuAAGUGUUGUGGUCGa 5' *|****|*||||:|||||||* target: 5' acacctTACACAGCACCAGCg 3'	1488	1508	-31	0.009581	<table class='targe_detail_paired'><tr><td>target:</td><td>5'</td><td>A--CAAGGCACCAGCG</td><td>3'</td></tr><tr><td></td><td></td><td>|**||*::|||||||*</td></tr><tr><td>miRNA:</td><td>3'</td><td >UAAGUGUUGUGGUCGA</td><td>5'</td></tr></table>
ssc-miR-29a-3p	Pig.10647.1	mRNA	Pig.10647	PEX19	peroxisomal biogenesis factor 19 isoform X2 [Sus scrofa]	735	757	160	-28.21	miRNA: 3' auuGGCUAAAGUCUACCACGAUc 5' *:*:||*|||*||:|||||||:| target: 5' ggcTCGTTTTGAGGTGGTGCTGg 3'	734	756	-31.4	0.002885	<table class='targe_detail_paired'><tr><td>target:</td><td>5'</td><td>GUUUUGAGGUGGUGCUGGA</td><td>3'</td></tr><tr><td></td><td></td><td>|*|||*||:|||||||:|*</td></tr><tr><td>miRNA:</td><td>3'</td><td >CUAAAGUCUACCACGAUC-</td><td>5'</td></tr></table>
ssc-miR-7138-5p	Pig.20022.1	mRNA	Pig.20022	PYCR1-201	pyrroline-5-carboxylate reductase 1, mitochondrial isoform X3 [Sus scrofa]	1174	1198	161	-24.14	miRNA: 3' ucuacCUACCUGUGA--ACGACCCu 5' :*:**|*|||||*||**|||||||: target: 5' gtgaaGCTGGACTCTCCTGCTGGGg 3'	1170	1192	-31.3	0.005378	<table class='targe_detail_paired'><tr><td>target:</td><td>5'</td><td>AAGCUGGACUCUCCUGCUGGGGC</td><td>3'</td></tr><tr><td></td><td></td><td>*|**|||||*||**|||||||:*</td></tr><tr><td>miRNA:</td><td>3'</td><td >CU--ACCUGUGA--ACGACCCU-</td><td>5'</td></tr></table>
ssc-miR-204	Pig.17042.1	mRNA	Pig.17042	C1QTNF6-201	complement C1q tumor necrosis factor-related protein 6 precursor [Sus scrofa]	605	626	163	-29.45	miRNA: 3' uccGUAUCCUACUGUUUCCCUu 5' ***:|*|||:||||||||||:| target: 5' tccTAAAGGGTGACAAAGGGGa 3'	610	631	-31.9	0.003279	<table class='targe_detail_paired'><tr><td>target:</td><td>5'</td><td>AGGGUGACAAAGGGGAC</td><td>3'</td></tr><tr><td></td><td></td><td>|||:||||||||||:|*</td></tr><tr><td>miRNA:</td><td>3'</td><td >UCCUACUGUUUCCCUU-</td><td>5'</td></tr></table>
ssc-miR-7138-5p	Pig.15840.1	mRNA	Pig.15840	SEMA3B-201	semaphorin-3B isoform X1 [Sus scrofa]	46	66	160	-28.43	miRNA: 3' ucuACCUACCUGUGAACGACCCu 5' ***|||:|||*||**|||||||: target: 5' ttcTGGGTGG-CA-GTGCTGGGg 3'	48	70	-32.4	0.0072	<table class='targe_detail_paired'><tr><td>target:</td><td>5'</td><td>GUGG-CAG-UGCUGGGGG</td><td>3'</td></tr><tr><td></td><td></td><td>:|||*||**|||||||:*</td></tr><tr><td>miRNA:</td><td>3'</td><td >UACCUGUGAACGACCCU-</td><td>5'</td></tr></table>
ssc-miR-874	Pig.21980.1	mRNA	Pig.21980	LRPAP1-201	alpha-2-macroglobulin receptor-associated protein precursor [Sus scrofa]	695	715	162	-36.17	miRNA: 3' caGCCAGGGAGCCCGGUCCCGUc 5' **:||**|||**||||||||||| target: 5' tgTGGGACCT--GGCCAGGGCAg 3'	356	378	-30.8	0.004671	<table class='targe_detail_paired'><tr><td>target:</td><td>5'</td><td>ACCU---GGCCAGGGCAGC</td><td>3'</td></tr><tr><td></td><td></td><td>*||:***|||||||||||*</td></tr><tr><td>miRNA:</td><td>3'</td><td >AGGGAGCCCGGUCCCGUC-</td><td>5'</td></tr></table>
ssc-miR-4332	Pig.20604.1	mRNA	Pig.20604	ZNF250-201	zinc finger protein 250 isoform X2 [Sus scrofa]	718	738	161	-28.59	miRNA: 3' ccGCGGGCCG-CCGCCGGCAc 5' **|*|:||||*|*|||||||* target: 5' ctCACTCGGCTGCCGGCCGTc 3'	206	225	-31.8	0.005954	<table class='targe_detail_paired'><tr><td>target:</td><td>5'</td><td>UCCACACCGG-GGAGAGGCCGUA</td><td>3'</td></tr><tr><td></td><td></td><td>******||||*||***||||||*</td></tr><tr><td>miRNA:</td><td>3'</td><td >------GGCCGCCG--CCGGCAC</td><td>5'</td></tr></table>
ssc-miR-204	Pig.06292.1	mRNA	Pig.06292	BTNL9-201	butyrophilin-like protein 9 isoform X1 [Sus scrofa]	869	890	176	-28.08	miRNA: 3' ucCGUAUCCUACUGUUUCCCUu 5' |||||*||*|*||||||||||| target: 5' agGCAGAGAAGGACAAAGGGAa 3'	868	889	-32	0.004846	<table class='targe_detail_paired'><tr><td>target:</td><td>5'</td><td>GAGAAGGACAAAGGGAAA</td><td>3'</td></tr><tr><td></td><td></td><td>*||*|*|||||||||||*</td></tr><tr><td>miRNA:</td><td>3'</td><td >AUCCUACUGUUUCCCUU-</td><td>5'</td></tr></table>
ssc-miR-7138-5p	Pig.14242.1	mRNA	Pig.14242	FHOD1-201	FH1/FH2 domain-containing protein 1 isoform X1 [Sus scrofa]	569	588	160	-30.33	miRNA: 3' ucUACCUACCUGUGAACGACCCu 5' **:|||||||:*|**|||||||| target: 5' ttGTGGATGGG-A--TGCTGGGa 3'	570	592	-34	0.006525	<table class='targe_detail_paired'><tr><td>target:</td><td>5'</td><td>AUGGGA---UGCUGGGAG</td><td>3'</td></tr><tr><td></td><td></td><td>||||:****||||||||*</td></tr><tr><td>miRNA:</td><td>3'</td><td >UACCUGUGAACGACCCU-</td><td>5'</td></tr></table>
ssc-miR-885-3p	Pig.15454.1	mRNA	Pig.15454	SPOCK2-201	testican-2 [Sus scrofa]	38	58	163	-24.22	miRNA: 3' uaGGUGAUGUGGGGCGACGGa 5' **|::||*|*|*||||||||* target: 5' tgCTGCTCCTCACCGCTGCCg 3'	33	53	-35.8	0.000521	<table class='targe_detail_paired'><tr><td>target:</td><td>5'</td><td>UGCUGCUCCUCACCGCUGCCG</td><td>3'</td></tr><tr><td></td><td></td><td>|:|**|******||||||||*</td></tr><tr><td>miRNA:</td><td>3'</td><td >AUGUGG------GGCGACGGA</td><td>5'</td></tr></table>
ssc-miR-885-3p	Pig.06644.1	mRNA	Pig.06644	RXFP3	relaxin-3 receptor 1 [Sus scrofa]	641	660	160	-29.17	miRNA: 3' uagGUGAUGUGGGGCGACGGa 5' ***|:||:*:||:|||||||* target: 5' ccaCGCTG-GCCTCGCTGCCc 3'	783	803	-31.8	0.004162	<table class='targe_detail_paired'><tr><td>target:</td><td>5'</td><td>GCUGGCCUCGCUGCCC</td><td>3'</td></tr><tr><td></td><td></td><td>**:*:||:|||||||*</td></tr><tr><td>miRNA:</td><td>3'</td><td >AUG-UGGGGCGACGGA</td><td>5'</td></tr></table>
ssc-miR-874	Pig.01640.1	mRNA	Pig.01640	CYB561D1-201	cytochrome b561 domain-containing protein 1 isoform X1 [Sus scrofa]	270	291	164	-33.21	miRNA: 3' cagccAGGGAGCCCGGUCCCGUc 5' *****|||*|:|||*|||||||| target: 5' ccgacTCCATTGGG-CAGGGCAg 3'	445	467	-34	0.000502	<table class='targe_detail_paired'><tr><td>target:</td><td>5'</td><td>CCGGAUCCGACUCCAUUGGG-CAGGGCAGA</td><td>3'</td></tr><tr><td></td><td></td><td>||*************|:|||*||||||||*</td></tr><tr><td>miRNA:</td><td>3'</td><td >GGG------------AGCCCGGUCCCGUC-</td><td>5'</td></tr></table>
ssc-miR-4332	Pig.18592.1	mRNA	Pig.18592	CASC3-201	PREDICTED: protein CASC3 isoform X2 [Ovis aries musimon]	296	315	170	-32.98	miRNA: 3' ccGCGGGCCGCCGCCGGCAc 5' |*:|*||*|||||||||||* target: 5' gcTGGCCAGCGGCGGCCGTt 3'	295	314	-38.3	0.000434	<table class='targe_detail_paired'><tr><td>target:</td><td>5'</td><td>CCAGCGGCGGCCGUU</td><td>3'</td></tr><tr><td></td><td></td><td>||*|||||||||||*</td></tr><tr><td>miRNA:</td><td>3'</td><td >GGCCGCCGCCGGCAC</td><td>5'</td></tr></table>
ssc-miR-96-5p	Pig.15038.1	mRNA	Pig.15038	OSBPL11-203	oxysterol-binding protein-related protein 11 isoform X1 [Sus scrofa]	163	183	165	-29.23	miRNA: 3' ucGUUUUUACACGAUCACGGUUu 5' ||||:|::||*||*||||||||| target: 5' agCAGAGGTG-GC-AGTGCCAAa 3'	162	184	-33.4	0.004634	<table class='targe_detail_paired'><tr><td>target:</td><td>5'</td><td>AGGUG-GC-AGUGCCAAAG</td><td>3'</td></tr><tr><td></td><td></td><td>|::||*||*|||||||||*</td></tr><tr><td>miRNA:</td><td>3'</td><td >UUUACACGAUCACGGUUU-</td><td>5'</td></tr></table>
ssc-miR-885-3p	Pig.22546.1	mRNA	Pig.22546	FIZ1-201	flt3-interacting zinc finger protein 1 isoform X1 [Sus scrofa]	58	78	169	-30.04	miRNA: 3' uaggUGAUGUGGGGCGACGGa 5' ||**|:*||:||||||||||* target: 5' atggATGACGCCCCGCTGCCa 3'	55	75	-40.6	7.3e-05	<table class='targe_detail_paired'><tr><td>target:</td><td>5'</td><td>GGAUGACGCCCCGCUGCCA</td><td>3'</td></tr><tr><td></td><td></td><td>*****||:||||||||||*</td></tr><tr><td>miRNA:</td><td>3'</td><td >A----UGUGGGGCGACGGA</td><td>5'</td></tr></table>
ssc-miR-874	Pig.05704.1	mRNA	Pig.05704	CABIN1-202	calcineurin-binding protein cabin-1 isoform X1 [Sus scrofa]	4922	4943	167	-29.01	miRNA: 3' caGCCAGGGAGCCCGGUCCCGUc 5' **|||*|||*|*|*||||||||* target: 5' agCGGACCC-CAGACCAGGGCAa 3'	1692	1714	-34.9	0.009719	<table class='targe_detail_paired'><tr><td>target:</td><td>5'</td><td>GUCUCCUCGGAGCUGCCCUGCAGGGGUGGU</td><td>3'</td></tr><tr><td></td><td></td><td>***:||||||*||:********:|||::|*</td></tr><tr><td>miRNA:</td><td>3'</td><td >---GGGAGCC-CGG--------UCCCGUC-</td><td>5'</td></tr></table>
ssc-miR-7138-5p	Pig.18999.1	mRNA	Pig.18999	Tmem198b	transmembrane protein 198-like isoform X1 [Sus scrofa]	657	678	167	-24.9	miRNA: 3' ucUACCUACCUGUGAACGACCCu 5' :*||*|*|||::*|||||||||: target: 5' gtATAGCTGGGT-CTTGCTGGGg 3'	467	489	-35.4	0.000531	<table class='targe_detail_paired'><tr><td>target:</td><td>5'</td><td>GGCUGGCAC-UGCUGGGAG</td><td>3'</td></tr><tr><td></td><td></td><td>:***|:|||*||||||||*</td></tr><tr><td>miRNA:</td><td>3'</td><td >UAC-CUGUGAACGACCCU-</td><td>5'</td></tr></table>
ssc-miR-874	Pig.01058.1	mRNA	Pig.01058	TBC1D9-201	TBC1 domain family member 9 [Sus scrofa]	848	871	160	-29.67	miRNA: 3' caGC-CAGGGAGCCCGGUCCCGUc 5' **||*|*||:|***|||||||||* target: 5' aaCGCGACCTTGATGCCAGGGCAa 3'	849	871	-32.6	0.004336	<table class='targe_detail_paired'><tr><td>target:</td><td>5'</td><td>ACCUUGAUGCCAGGGCAA</td><td>3'</td></tr><tr><td></td><td></td><td>*|||:|**|||||||||*</td></tr><tr><td>miRNA:</td><td>3'</td><td >GGGAGCC-CGGUCCCGUC</td><td>5'</td></tr></table>
ssc-miR-194b-5p	Pig.17045.1	mRNA	Pig.17045	KCTD17-201	BTB/POZ domain-containing protein KCTD17 isoform X3 [Sus scrofa]	843	864	161	-27.56	miRNA: 3' agGUGUACCUC-AGCGACAAUGu 5' |*||||*||||***||||||||| target: 5' taCACA-GGAGAAAGCTGTTACa 3'	844	865	-30.4	0.008098	<table class='targe_detail_paired'><tr><td>target:</td><td>5'</td><td>-GGAGAAAGCUGUUACAA</td><td>3'</td></tr><tr><td></td><td></td><td>*||||***|||||||||*</td></tr><tr><td>miRNA:</td><td>3'</td><td >ACCUCAG-CGACAAUGU-</td><td>5'</td></tr></table>
ssc-miR-885-3p	Pig.14428.1	mRNA	Pig.14428	STAC2-201	SH3 and cysteine-rich domain-containing protein 2 isoform X1 [Sus scrofa]	401	420	161	-28.26	miRNA: 3' uaGGUGAUGUGGGGCGACGGa 5' **||*|*:*|||||||||||* target: 5' cgCCCCCG-ACCCCGCTGCCa 3'	382	402	-35	0.000913	<table class='targe_detail_paired'><tr><td>target:</td><td>5'</td><td>UGAGGUGCUGCUGACGCCCCCGACCCCGCUGCCA</td><td>3'</td></tr><tr><td></td><td></td><td>|*****:|**************|||||||||||*</td></tr><tr><td>miRNA:</td><td>3'</td><td >A-----UG--------------UGGGGCGACGGA</td><td>5'</td></tr></table>
ssc-miR-885-3p	Pig.05222.1	mRNA	Pig.05222	NHSL1-201	NHS-like protein 1 isoform X5 [Sus scrofa]	1630	1650	163	-34.48	miRNA: 3' uaGGUGAUGUGGGGCGACGga 5' :*|:|||||*|||||||||** target: 5' ggCTACTACTCCCCGCTGCac 3'	1313	1333	-34.8	0.005521	<table class='targe_detail_paired'><tr><td>target:</td><td>5'</td><td>UGCAGCCACGCUGCUG</td><td>3'</td></tr><tr><td></td><td></td><td>|:||*||*||||||:*</td></tr><tr><td>miRNA:</td><td>3'</td><td >AUGUGGG-GCGACGGA</td><td>5'</td></tr></table>
ssc-miR-885-3p	Pig.04579.1	mRNA	Pig.04579	Zfp318	uncharacterized protein LOC102162058 [Sus scrofa]	234	256	161	-32.63	miRNA: 3' uaGGUGAU-GUGG-GGCGACGGa 5' :*:|:||:*|:||*||||||||* target: 5' ggTCGCTGCCGCCGCCGCTGCCg 3'	390	410	-27.4	0.009289	<table class='targe_detail_paired'><tr><td>target:</td><td>5'</td><td>UGCCGCCGCCGCUGCCG</td><td>3'</td></tr><tr><td></td><td></td><td>|:*|:||*||||||||*</td></tr><tr><td>miRNA:</td><td>3'</td><td >AU-GUGG-GGCGACGGA</td><td>5'</td></tr></table>
ssc-miR-874	Pig.08426.1	mRNA	Pig.08426	NPAS3-201	neuronal PAS domain-containing protein 3 isoform X8 [Heterocephalus glaber]	811	833	161	-30.36	miRNA: 3' cagCCAG-GGAGCCCGGUCCCGUc 5' ***||||*||||***||||||||* target: 5' cggGGTCTCCTC-TCCCAGGGCAc 3'	813	835	-35	0.003005	<table class='targe_detail_paired'><tr><td>target:</td><td>5'</td><td>UCCCGCGGCCUUGGCCCCCCACCCGGGGGGCGGG</td><td>3'</td></tr><tr><td></td><td></td><td>||||*||*****||||**********:||||:|*</td></tr><tr><td>miRNA:</td><td>3'</td><td >AGGGAGC-----CCGG----------UCCCGUC-</td><td>5'</td></tr></table>
ssc-miR-874	Pig.03888.1	mRNA	Pig.03888	FRMPD1-201	FERM and PDZ domain-containing protein 1 isoform X1 [Sus scrofa]	2212	2237	160	-35.51	miRNA: 3' cagccaGGGAGCCCG---GUCCCGUc 5' *|****||||*||||***|||||||| target: 5' ctgccaCCCTGGGGCCAGCAGGGCAg 3'	2088	2110	-35.8	0.003995	<table class='targe_detail_paired'><tr><td>target:</td><td>5'</td><td>GGCCUGCCACCCUGGGGCCAGCAGGGCAGG</td><td>3'</td></tr><tr><td></td><td></td><td>*********||||*|||||***|||||||*</td></tr><tr><td>miRNA:</td><td>3'</td><td >A--------GGGAGCCCGG---UCCCGUC-</td><td>5'</td></tr></table>
ssc-miR-96-5p	Pig.02941.1	mRNA	Pig.02941	Col9a2	collagen alpha-2(IX) chain isoform X2 [Sus scrofa]	1608	1632	172	-28.76	miRNA: 3' ucGUUUUUAC--ACGAUCACGGUUu 5' :|||:|:|||**||:*||||||||: target: 5' ggCAGAGATGGCTGTGAGTGCCAAg 3'	1606	1628	-33.8	0.00336	<table class='targe_detail_paired'><tr><td>target:</td><td>5'</td><td>AGAUG-GCUGUGAGUGCCAAGC</td><td>3'</td></tr><tr><td></td><td></td><td>|:|||*|||***||||||||:*</td></tr><tr><td>miRNA:</td><td>3'</td><td >UUUACACGA---UCACGGUUU-</td><td>5'</td></tr></table>
ssc-miR-885-3p	Pig.15498.1	mRNA	Pig.15498	FOXC2-201	forkhead box protein C2 [Sus scrofa]	751	771	163	-26.28	miRNA: 3' uaGGUGAUGUGGGGCGACGGa 5' **||*|*||:*|:|||||||* target: 5' tcCCCCGACGGCTCGCTGCCg 3'	735	755	-31.7	0.005088	<table class='targe_detail_paired'><tr><td>target:</td><td>5'</td><td>GCAGGCGCGCCCAACGGGCUGCCG</td><td>3'</td></tr><tr><td></td><td></td><td>******:|:|||*****||||||*</td></tr><tr><td>miRNA:</td><td>3'</td><td >A-----UGUGGGG----CGACGGA</td><td>5'</td></tr></table>
ssc-miR-194a-3p	Pig.03356.1	mRNA	Pig.03356	DSEL-201	dermatan-sulfate epimerase-like protein [Sus scrofa]	1917	1937	167	-36.04	miRNA: 3' ucUAUUGUCGUCGGGGUGACc 5' *|:|::|||||||||||:||* target: 5' tgGTGGCAGCAGCCCCATTGc 3'	1916	1936	-40.1	0.000396	<table class='targe_detail_paired'><tr><td>target:</td><td>5'</td><td>CAGCAGCCCCAUUGC</td><td>3'</td></tr><tr><td></td><td></td><td>|||||||||||:||*</td></tr><tr><td>miRNA:</td><td>3'</td><td >GUCGUCGGGGUGACC</td><td>5'</td></tr></table>
ssc-miR-885-3p	Pig.11925.1	mRNA	Pig.11925	FOXS1-201	forkhead box protein S1 isoform X3 [Sus scrofa]	848	870	166	-33.06	miRNA: 3' uaGGUGAUG--UGGGGCGACGGa 5' **:||||*|**:||||||||||| target: 5' ccTCACTCCGGGCCCCGCTGCCt 3'	434	454	-29.6	0.007444	<table class='targe_detail_paired'><tr><td>target:</td><td>5'</td><td>UCCGGGCCCCGCUGCCUC</td><td>3'</td></tr><tr><td></td><td></td><td>|**:*:|||||||||||*</td></tr><tr><td>miRNA:</td><td>3'</td><td >A--UGUGGGGCGACGGA-</td><td>5'</td></tr></table>
ssc-miR-874	Pig.21788.1	mRNA	Pig.21788	COL6A1-203	collagen alpha-1(VI) chain [Sus scrofa]	862	887	163	-33.11	miRNA: 3' caGCCAGGG-AGCC--CGGUCCCGUc 5' *|:||*|||*||||***||||||||* target: 5' ctTGGACCCGTCGGCTACCAGGGCAt 3'	1142	1164	-33.1	0.008016	<table class='targe_detail_paired'><tr><td>target:</td><td>5'</td><td>CCCGUCGGCUACCAGGGCAU</td><td>3'</td></tr><tr><td></td><td></td><td>|||*||||***||||||||*</td></tr><tr><td>miRNA:</td><td>3'</td><td >GGG-AGCCC--GGUCCCGUC</td><td>5'</td></tr></table>
ssc-miR-6782-3p	Pig.11875.1	mRNA	Pig.11875	GGT7-201	gamma-glutamyltransferase 7 isoform X1 [Sus scrofa]	1820	1841	165	-25.63	miRNA: 3' gucccGCCCUCUGGUCUCCAGu 5' *:***|*|||*:|||||||||| target: 5' agttcCTGGAAGCCAGAGGTCa 3'	1803	1824	-31.2	0.009674	<table class='targe_detail_paired'><tr><td>target:</td><td>5'</td><td>GAAGAGAUUGAGUUCCUGGAAGCCAGAGGUCAC</td><td>3'</td></tr><tr><td></td><td></td><td>|**************|*|||*:||||||||||*</td></tr><tr><td>miRNA:</td><td>3'</td><td >C--------------GCCCUCUGGUCUCCAGU-</td><td>5'</td></tr></table>
ssc-miR-29a-5p	Pig.07318.1	mRNA	Pig.07318	TENT5A-201	protein FAM46A isoform X1 [Sus scrofa]	880	900	178	-27.19	miRNA: 3' gaCUUGUGGUUUUCUUUAGUCa 5' **||||*|||:|:||||||||* target: 5' agGAAC-CCAGAGGAAATCAGa 3'	881	902	-30.2	0.009514	<table class='targe_detail_paired'><tr><td>target:</td><td>5'</td><td>-CCAGAGGAAAUCAGA</td><td>3'</td></tr><tr><td></td><td></td><td>*|||:|:||||||||*</td></tr><tr><td>miRNA:</td><td>3'</td><td >UGGUUUUCUUUAGUCA</td><td>5'</td></tr></table>
ssc-miR-221-5p	Pig.16031.1	mRNA	Pig.16031	TBCB-201	tubulin-folding cofactor B [Sus scrofa]	627	653	179	-27.51	miRNA: 3' ugUCUUU-AGAUGUAACAUACGGUCCa 5' **:|||:**||||*|||*||||||||* target: 5' tgGGAAGCGCTACTTTGAATGCCAGGc 3'	625	650	-31.1	0.003102	<table class='targe_detail_paired'><tr><td>target:</td><td>5'</td><td>AAGCGCUACUUUGAAUGCCAGGC</td><td>3'</td></tr><tr><td></td><td></td><td>||***||||*|||*||||||||*</td></tr><tr><td>miRNA:</td><td>3'</td><td >UUA--GAUGUAACAUACGGUCCA</td><td>5'</td></tr></table>
ssc-miR-222	Pig.20618.1	mRNA	Pig.20618	NUDT17-201	nucleoside diphosphate-linked moiety X motif 17 isoform X2 [Sus scrofa]	635	657	165	-24.63	miRNA: 3' cucugGGUCAUCGGUCUACAUCGa 5' *:*:*|::|*|*|||||||||||* target: 5' tgtggCTGGGA-CCAGATGTAGCa 3'	623	646	-35	0.000637	<table class='targe_detail_paired'><tr><td>target:</td><td>5'</td><td>CCCUUAUGUGGCUGGGACCAGAUGUAGCA</td><td>3'</td></tr><tr><td></td><td></td><td>|||****||:||******||||||||||*</td></tr><tr><td>miRNA:</td><td>3'</td><td >GGGU---CAUCG------GUCUACAUCGA</td><td>5'</td></tr></table>
ssc-miR-874	Pig.11408.1	mRNA	Pig.11408	MDC1-204	mediator of DNA damage checkpoint protein 1 isoform X1 [Sus scrofa]	4001	4024	172	-36.16	miRNA: 3' caGC-CAGGGAGCCCGGUCCCGUc 5' *|||*|*|*||||||*|||||||* target: 5' ctCGTGCCACTCGGGGCAGGGCAc 3'	4685	4707	-34.7	0.009667	<table class='targe_detail_paired'><tr><td>target:</td><td>5'</td><td>CCCCAAGCCCACACUUCGGGCUCCUUGGGGCAGG</td><td>3'</td></tr><tr><td></td><td></td><td>|||************||||||:****:||||||*</td></tr><tr><td>miRNA:</td><td>3'</td><td >GGG------------AGCCCGG----UCCCGUC-</td><td>5'</td></tr></table>
ssc-miR-194a-3p	Pig.18810.1	mRNA	Pig.18810	CNTROB-201	PREDICTED: centrobin [Camelus ferus]	1667	1686	161	-27.76	miRNA: 3' ucUAUUGUCGUCGGGGUGACc 5' **||*:|*||||*|||||||| target: 5' ccAT-GCTGCAGGCCCACTGg 3'	1662	1682	-32.4	0.008811	<table class='targe_detail_paired'><tr><td>target:</td><td>5'</td><td>AUGCUGCAGGCCCACUGGG</td><td>3'</td></tr><tr><td></td><td></td><td>**:|*||||*||||||||*</td></tr><tr><td>miRNA:</td><td>3'</td><td >--UGUCGUCGGGGUGACC-</td><td>5'</td></tr></table>
ssc-miR-885-3p	Pig.19886.1	mRNA	Pig.19886	GPAA1-201	glycosylphosphatidylinositol anchor attachment 1 protein [Sus scrofa]	1167	1187	167	-30.81	miRNA: 3' uaGGUGAUGUGGGGCGACGGa 5' ||||*||:|*:|:|||||||* target: 5' atCCTCTGCCTCTCGCTGCCa 3'	1165	1185	-34.8	0.001606	<table class='targe_detail_paired'><tr><td>target:</td><td>5'</td><td>CUGCCUCUCGCUGCCA</td><td>3'</td></tr><tr><td></td><td></td><td>||:|*:|:|||||||*</td></tr><tr><td>miRNA:</td><td>3'</td><td >GAUGUGGGGCGACGGA</td><td>5'</td></tr></table>
ssc-miR-885-3p	Pig.07429.1	mRNA	Pig.07429	JPH1-201	LOW QUALITY PROTEIN: junctophilin-2 [Sus scrofa]	943	963	171	-30.79	miRNA: 3' uaGGUGAUGUGGGGCGACGGa 5' **|*:||:||||*|||||||* target: 5' taCGGCTGCACCACGCTGCCc 3'	526	546	-31.8	0.007423	<table class='targe_detail_paired'><tr><td>target:</td><td>5'</td><td>UGCACCACGCUGCCC</td><td>3'</td></tr><tr><td></td><td></td><td>|:||||*|||||||*</td></tr><tr><td>miRNA:</td><td>3'</td><td >AUGUGGGGCGACGGA</td><td>5'</td></tr></table>
ssc-miR-874	Pig.14079.1	mRNA	Pig.14079	DIP2C-201	disco-interacting protein 2 homolog C isoform X1 [Sus scrofa]	613	635	164	-31.54	miRNA: 3' cagccagGGAGCCCGGUCCCGUc 5' **|****||||**|||||||||| target: 5' acccccaCCTCCAGCCAGGGCAg 3'	609	631	-34.9	0.007232	<table class='targe_detail_paired'><tr><td>target:</td><td>5'</td><td>ACCCCCACCUCCAGCCAGGGCAGC</td><td>3'</td></tr><tr><td></td><td></td><td>*******||||**||||||||||*</td></tr><tr><td>miRNA:</td><td>3'</td><td >G------GGAGCCCGGUCCCGUC-</td><td>5'</td></tr></table>
ssc-miR-138	Pig.09261.1	mRNA	Pig.09261	ADGRF5-201	LOW QUALITY PROTEIN: adhesion G protein-coupled receptor F5 [Sus scrofa]	3476	3496	163	-28.1	miRNA: 3' cggacuAAGUGUUGUGGUCGa 5' *|*|**|*|||:||||||||* target: 5' tcatccTGCACGACACCAGCa 3'	3463	3483	-36.5	0.002381	<table class='targe_detail_paired'><tr><td>target:</td><td>5'</td><td>GUUUUCAUCCUGCACGACACCAGCA</td><td>3'</td></tr><tr><td></td><td></td><td>:||*********|||:||||||||*</td></tr><tr><td>miRNA:</td><td>3'</td><td >UAA---------GUGUUGUGGUCGA</td><td>5'</td></tr></table>
ssc-miR-885-3p	Pig.17182.1	mRNA	Pig.17182	SLC1A5-202	neutral amino acid transporter B(0) isoform X1 [Sus scrofa]	1056	1077	166	-29.09	miRNA: 3' uaGGU-GAUGUGGGGCGACGGa 5' |||||*||*|:||*|||||||* target: 5' atCCAGCTCCGCCACGCTGCCg 3'	377	397	-30.7	0.008998	<table class='targe_detail_paired'><tr><td>target:</td><td>5'</td><td>GCUCCGCCACGCUGCCG</td><td>3'</td></tr><tr><td></td><td></td><td>*||*|:||*|||||||*</td></tr><tr><td>miRNA:</td><td>3'</td><td >-GAUGUGGGGCGACGGA</td><td>5'</td></tr></table>
ssc-miR-885-3p	Pig.20068.1	mRNA	Pig.20068	NTN5-201	netrin-5 isoform X2 [Sus scrofa]	714	734	165	-32.19	miRNA: 3' uaggugauGUGGGGCGACGGa 5' **||****||||||||||||* target: 5' cgcccagcCACCCCGCTGCCg 3'	710	730	-38.6	0.000249	<table class='targe_detail_paired'><tr><td>target:</td><td>5'</td><td>GCCCAGCCACCCCGCUGCCG</td><td>3'</td></tr><tr><td></td><td></td><td>*******||||||||||||*</td></tr><tr><td>miRNA:</td><td>3'</td><td >AU-----GUGGGGCGACGGA</td><td>5'</td></tr></table>
ssc-miR-885-3p	Pig.01755.1	mRNA	Pig.01755	SH3GLB1-201	endophilin-B1 isoform X1 [Sus scrofa]	772	791	165	-31.01	miRNA: 3' uaGGUGAUGUGGGGCGACGGa 5' :*|||:*||*|:||||||||| target: 5' gcCCATCAC-CTCCGCTGCCt 3'	773	793	-35.3	0.000609	<table class='targe_detail_paired'><tr><td>target:</td><td>5'</td><td>--CACCUCCGCUGCCUG</td><td>3'</td></tr><tr><td></td><td></td><td>**||||*|||||||||*</td></tr><tr><td>miRNA:</td><td>3'</td><td >AUGUGG-GGCGACGGA-</td><td>5'</td></tr></table>
ssc-miR-885-3p	Pig.09635.1	mRNA	Pig.09635	TULP4	LOW QUALITY PROTEIN: tubby-related protein 4 [Sus scrofa]	3564	3585	165	-31.49	miRNA: 3' uagGUGAU-GUGGGGCGACGGa 5' *|*|||*|*|*||||||||||* target: 5' ctaCACCACCTCCCCGCTGCCg 3'	3565	3585	-35.8	0.003709	<table class='targe_detail_paired'><tr><td>target:</td><td>5'</td><td>CGC-CCCCGCUGCUG</td><td>3'</td></tr><tr><td></td><td></td><td>*:|*|||||||||:*</td></tr><tr><td>miRNA:</td><td>3'</td><td >AUGUGGGGCGACGGA</td><td>5'</td></tr></table>
ssc-miR-6782-3p	Pig.14457.1	mRNA	Pig.14457	SP2	LOW QUALITY PROTEIN: transcription factor Sp2 [Sus scrofa]	1530	1551	167	-30.09	miRNA: 3' gucCCGCCCUCUGGUCUCCAGu 5' ||*||**||:|||*|||||||* target: 5' caaGGATGGGGACAAGAGGTCt 3'	1528	1549	-32.2	0.005637	<table class='targe_detail_paired'><tr><td>target:</td><td>5'</td><td>AUGGGGACAAGAGGUCU</td><td>3'</td></tr><tr><td></td><td></td><td>**||:|||*|||||||*</td></tr><tr><td>miRNA:</td><td>3'</td><td >GCCCUCUGGUCUCCAGU</td><td>5'</td></tr></table>
ssc-miR-4332	Pig.04969.1	mRNA	Pig.04969	LMX1A-201	LIM homeobox transcription factor 1-alpha isoform X1 [Sus scrofa]	30	49	166	-45.76	miRNA: 3' ccGCGGGCCGCCGCCGGCAc 5' *||*||||||||:||||||| target: 5' cgCACCCGGCGGTGGCCGTg 3'	27	46	-49.5	1e-06	<table class='targe_detail_paired'><tr><td>target:</td><td>5'</td><td>ACCCGGCGGUGGCCGUGA</td><td>3'</td></tr><tr><td></td><td></td><td>**|||||||:|||||||*</td></tr><tr><td>miRNA:</td><td>3'</td><td >--GGCCGCCGCCGGCAC-</td><td>5'</td></tr></table>
ssc-miR-7138-5p	Pig.11453.1	mRNA	Pig.11453	MSH5	mutS protein homolog 5 isoform X2 [Sus scrofa]	1439	1464	171	-31.06	miRNA: 3' ucUACCU--ACCUGUG-AACGACCCu 5' **|*|||**||||:||*||||||||: target: 5' ccAAGGAGCTGGATACATTGCTGGGg 3'	1441	1463	-35	0.002548	<table class='targe_detail_paired'><tr><td>target:</td><td>5'</td><td>AGCUGGAUACAUUGCUGGGGG</td><td>3'</td></tr><tr><td></td><td></td><td>|**||||:||*||||||||:*</td></tr><tr><td>miRNA:</td><td>3'</td><td >U--ACCUGUG-AACGACCCU-</td><td>5'</td></tr></table>
ssc-miR-885-3p	Pig.23095.1	mRNA	Pig.23095	CCNL2-201	cyclin-L2 isoform X1 [Sus scrofa]	741	760	164	-28.06	miRNA: 3' uagGUGAUGUGGGGCGACGGa 5' *|*||:|*:|||:|||||||* target: 5' ctgCATT-TACCTCGCTGCCc 3'	733	753	-33.7	0.002079	<table class='targe_detail_paired'><tr><td>target:</td><td>5'</td><td>UGCCUGCAUUUACCUCGCUGCCC</td><td>3'</td></tr><tr><td></td><td></td><td>|:|********|||:|||||||*</td></tr><tr><td>miRNA:</td><td>3'</td><td >AUG--------UGGGGCGACGGA</td><td>5'</td></tr></table>
ssc-miR-885-3p	Pig.13693.1	mRNA	Pig.13693	FBXL19-201	PREDICTED: F-box/LRR-repeat protein 19 isoform X2 [Odobenus rosmarus divergens]	2504	2525	166	-31.54	miRNA: 3' uaGGUGAUGUGG-GGCGACGGa 5' **||:||::*||*||||||||* target: 5' tcCCGCTGTTCCGCCGCTGCCc 3'	2216	2236	-32	0.009598	<table class='targe_detail_paired'><tr><td>target:</td><td>5'</td><td>UGC-CGCCGCUGCCG</td><td>3'</td></tr><tr><td></td><td></td><td>|:|*|*||||||||*</td></tr><tr><td>miRNA:</td><td>3'</td><td >AUGUGGGGCGACGGA</td><td>5'</td></tr></table>
ssc-miR-7138-5p	Pig.11720.1	mRNA	Pig.11720	PIKFYVE-206	1-phosphatidylinositol 3-phosphate 5-kinase isoform X1 [Sus scrofa]	4841	4863	184	-34.32	miRNA: 3' ucuACCUACCUGUGAACGACCCu 5' ***|*|||||:||:||||||||: target: 5' tatTCGATGGGCATTTGCTGGGg 3'	4831	4853	-40.3	0.000964	<table class='targe_detail_paired'><tr><td>target:</td><td>5'</td><td>UAUUCGAUGGGCAUUUGCUGGGGU</td><td>3'</td></tr><tr><td></td><td></td><td>*****|||||:||:||||||||:*</td></tr><tr><td>miRNA:</td><td>3'</td><td >-----CUACCUGUGAACGACCCU-</td><td>5'</td></tr></table>
ssc-miR-4332	Pig.06028.1	mRNA	Pig.06028	ANOS1	LOW QUALITY PROTEIN: anosmin-1 isoform X1 [Sus scrofa]	778	798	163	-32.82	miRNA: 3' ccgcGGGC-CGCCGCCGGCAc 5' ****:|||*|:|||||||||* target: 5' cagtTCCGCGTGGCGGCCGTc 3'	769	788	-37.4	0.00029	<table class='targe_detail_paired'><tr><td>target:</td><td>5'</td><td>UACCAGUUCCGCGUGGCGGCCGUC</td><td>3'</td></tr><tr><td></td><td></td><td>*******:|||*|:|||||||||*</td></tr><tr><td>miRNA:</td><td>3'</td><td >-------GGGC-CGCCGCCGGCAC</td><td>5'</td></tr></table>
ssc-miR-222	Pig.05617.1	mRNA	Pig.05617	PAM-201	peptidyl-glycine alpha-amidating monooxygenase isoform X1 [Sus scrofa]	976	999	167	-24.88	miRNA: 3' cuCUGGGUCAUCGGUC-UACAUCGa 5' **||||:*|||**|||*|||||||| target: 5' atGACCT-GTACACAGAATGTAGCt 3'	1255	1278	-35.4	0.0027	<table class='targe_detail_paired'><tr><td>target:</td><td>5'</td><td>UGGUAGCCGAGAUUGCAAAUGUAGUC</td><td>3'</td></tr><tr><td></td><td></td><td>::||||||*|||*******|||||:*</td></tr><tr><td>miRNA:</td><td>3'</td><td >GUCAUCGG-UCU-------ACAUCGA</td><td>5'</td></tr></table>
ssc-miR-885-3p	Pig.08930.1	mRNA	Pig.08930	TDRP-201	testis development-related protein 1, partial [Sus scrofa]	81	100	169	-33.65	miRNA: 3' uaGGUGAUGUGGGGCGACGGa 5' :*|::||:|*||||||||||* target: 5' ggCTGCTGC-CCCCGCTGCCg 3'	77	97	-40.1	1.1e-05	<table class='targe_detail_paired'><tr><td>target:</td><td>5'</td><td>CUGCUGCCCCCGCUGCCG</td><td>3'</td></tr><tr><td></td><td></td><td>||:|***||||||||||*</td></tr><tr><td>miRNA:</td><td>3'</td><td >GAUGU--GGGGCGACGGA</td><td>5'</td></tr></table>
ssc-miR-885-3p	Pig.14376.1	mRNA	Pig.14376	HHAT-201	LOW QUALITY PROTEIN: protein-cysteine N-palmitoyltransferase HHAT [Sus scrofa]	446	467	161	-32.15	miRNA: 3' uagGUGA-UGUGGGGCGACGGa 5' ***|:||*||:*:||||||||| target: 5' tcaCGCTGACGGTCCGCTGCCt 3'	443	463	-35.9	0.000594	<table class='targe_detail_paired'><tr><td>target:</td><td>5'</td><td>CGCUGACGGUCCGCUGCCUG</td><td>3'</td></tr><tr><td></td><td></td><td>|****||:*:|||||||||*</td></tr><tr><td>miRNA:</td><td>3'</td><td >GA---UGUGGGGCGACGGA-</td><td>5'</td></tr></table>
ssc-miR-194a-3p	Pig.04701.1	mRNA	Pig.04701	MR1-201	major histocompatibility complex class I-related gene protein isoform X2 [Sus scrofa]	989	1009	167	-28.12	miRNA: 3' ucUAUUGUCGUCGGGGUGACc 5' |*|*:||||*|*||||||||| target: 5' aaAGGACAGAACCCCCACTGg 3'	992	1012	-30.1	0.007731	<table class='targe_detail_paired'><tr><td>target:</td><td>5'</td><td>CAGAC-CCCCACUGGU</td><td>3'</td></tr><tr><td></td><td></td><td>|||***|||||||||*</td></tr><tr><td>miRNA:</td><td>3'</td><td >GUCGUCGGGGUGACC-</td><td>5'</td></tr></table>
ssc-miR-874	Pig.16651.1	mRNA	Pig.16651	ZNF550-201	zinc finger protein 550-like [Sus scrofa]	938	961	166	-25.4	miRNA: 3' cagcCAGGGAGCCCG-GUCCCGUc 5' ****||||:||*|*|*|||||||* target: 5' cgaaGTCCTTCAGCCACAGGGCAc 3'	124	146	-30.8	0.006666	<table class='targe_detail_paired'><tr><td>target:</td><td>5'</td><td>CCUUCA-GCCACAGGGCAC</td><td>3'</td></tr><tr><td></td><td></td><td>||:||**|||**||||||*</td></tr><tr><td>miRNA:</td><td>3'</td><td >GGGAGCCCGG--UCCCGUC</td><td>5'</td></tr></table>
ssc-miR-874	Pig.08793.1	mRNA	Pig.08793	KIF7-202	kinesin-like protein KIF7 isoform X1 [Sus scrofa]	3642	3665	168	-35.04	miRNA: 3' caGCCAGGGAGC-CCGGUCCCGUc 5' *|:||*|*||*|*||||||||||| target: 5' ttTGGACACTGGAGGCCAGGGCAg 3'	3639	3661	-38.2	0.001233	<table class='targe_detail_paired'><tr><td>target:</td><td>5'</td><td>CACUGGAGGCCAGGGCAGG</td><td>3'</td></tr><tr><td></td><td></td><td>|*||*|*|||||||||||*</td></tr><tr><td>miRNA:</td><td>3'</td><td >GGGAGC-CCGGUCCCGUC-</td><td>5'</td></tr></table>
ssc-miR-20a-3p	Pig.14248.1	mRNA	Pig.14248	TPPP3-201	tubulin polymerization-promoting protein family member 3 [Sus scrofa]	478	503	164	-22.03	miRNA: 3' ugAAAUUCACGAG---UAUUACGUCa 5' **|*|:||||||:***|*|||||||* target: 5' taTGTGAGTGCTTACAAGAATGCAGg 3'	475	497	-29.4	0.003614	<table class='targe_detail_paired'><tr><td>target:</td><td>5'</td><td>GUGAGUGCUUACAAGAAUGCAGG</td><td>3'</td></tr><tr><td></td><td></td><td>*|:||||||:|****|||||||*</td></tr><tr><td>miRNA:</td><td>3'</td><td >-AUUCACGAGUA---UUACGUCA</td><td>5'</td></tr></table>
ssc-miR-7138-5p	Pig.19469.1	mRNA	Pig.19469	TRIM22-201	tripartite motif protein TRIM5 [Sus scrofa]	707	729	169	-32.31	miRNA: 3' ucUACCUACCUGUGAACGACCCu 5' ||:||||**|*|::||||||||: target: 5' agGTGGAGCGTCGTTTGCTGGGg 3'	706	728	-32	0.00481	<table class='targe_detail_paired'><tr><td>target:</td><td>5'</td><td>GAGCGUCGUUUGCUGGGGU</td><td>3'</td></tr><tr><td></td><td></td><td>||**|*|::||||||||:*</td></tr><tr><td>miRNA:</td><td>3'</td><td >CUACCUGUGAACGACCCU-</td><td>5'</td></tr></table>
ssc-miR-874	Pig.06138.1	mRNA	Pig.06138	OBSCN	obscurin isoform X10 [Sus scrofa]	2273	2295	160	-26.46	miRNA: 3' cagCCAGGGAGCCCGGUCCCGUc 5' *|*|*|||:|:***||||||||* target: 5' ctgGCTCCTTTCCTCCAGGGCAc 3'	4488	4510	-34	0.009848	<table class='targe_detail_paired'><tr><td>target:</td><td>5'</td><td>UCCAGAGCUCCUAGAGGGCCAGGGUGC</td><td>3'</td></tr><tr><td></td><td></td><td>********|||:***|||||||||::*</td></tr><tr><td>miRNA:</td><td>3'</td><td >--------AGGGAG-CCCGGUCCCGUC</td><td>5'</td></tr></table>
ssc-miR-885-3p	Pig.07225.1	mRNA	Pig.07225	NCOR2-201	nuclear receptor corepressor 2 [Sus scrofa]	5717	5737	167	-31.38	miRNA: 3' uaGGUGAUGUGGGGCGACGGa 5' **||**|*|:||||||||||* target: 5' cgCCTGTCCGCCCCGCTGCCa 3'	5713	5733	-39.4	0.001536	<table class='targe_detail_paired'><tr><td>target:</td><td>5'</td><td>UCCGCCCCGCUGCCA</td><td>3'</td></tr><tr><td></td><td></td><td>|*|:||||||||||*</td></tr><tr><td>miRNA:</td><td>3'</td><td >AUGUGGGGCGACGGA</td><td>5'</td></tr></table>
ssc-miR-885-3p	Pig.01052.1	mRNA	Pig.01052	MAML3-201	LOW QUALITY PROTEIN: mastermind-like protein 3 [Sus scrofa]	135	154	168	-31.19	miRNA: 3' uagGUGAUGUGGGGCGACGGa 5' ***||*|*||||||||||||* target: 5' tagCAAT-CACCCCGCTGCCg 3'	9	29	-36.9	0.001454	<table class='targe_detail_paired'><tr><td>target:</td><td>5'</td><td>UGCUCCGAGUAGCAAUCACCCCGCUGCCG</td><td>3'</td></tr><tr><td></td><td></td><td>|:|**************|||||||||||*</td></tr><tr><td>miRNA:</td><td>3'</td><td >AUG--------------UGGGGCGACGGA</td><td>5'</td></tr></table>
ssc-miR-6782-3p	Pig.12714.1	mRNA	Pig.12714	TREH-201	trehalase [Sus scrofa]	418	439	160	-24.84	miRNA: 3' gucccgCCCUCUGGUCUCCAGu 5' *||***|*||*:|||||||||* target: 5' aagaagGTGAAGCCAGAGGTCc 3'	41	62	-31.8	0.006336	<table class='targe_detail_paired'><tr><td>target:</td><td>5'</td><td>AAGAAGGUGAAGCCAGAGGUCC</td><td>3'</td></tr><tr><td></td><td></td><td>*****||*||*:|||||||||*</td></tr><tr><td>miRNA:</td><td>3'</td><td >-----CC-CUCUGGUCUCCAGU</td><td>5'</td></tr></table>
ssc-miR-874	Pig.06644.1	mRNA	Pig.06644	RXFP3	relaxin-3 receptor 1 [Sus scrofa]	135	159	163	-31.24	miRNA: 3' caGCCAG-GGAGCC-CGGUCCCGUc 5' |*|||*|**|*|||*|||||||||* target: 5' gcCGGACGGCGCGGCGCCAGGGCAc 3'	540	562	-32.5	0.003402	<table class='targe_detail_paired'><tr><td>target:</td><td>5'</td><td>CG--CGGCGCCAGGGCAC</td><td>3'</td></tr><tr><td></td><td></td><td>|***|||*|||||||||*</td></tr><tr><td>miRNA:</td><td>3'</td><td >GGGAGCC-CGGUCCCGUC</td><td>5'</td></tr></table>
ssc-miR-874	Pig.21692.1	mRNA	Pig.21692	TNRC18-201	LOW QUALITY PROTEIN: trinucleotide repeat-containing gene 18 protein [Sus scrofa]	2504	2525	163	-23.79	miRNA: 3' caGCCAGGGAGCCCGGUCCCGUc 5' **|*|||:||*|**||||||||* target: 5' ccCCGTCTCT-GCACCAGGGCAt 3'	2155	2177	-32.8	0.009915	<table class='targe_detail_paired'><tr><td>target:</td><td>5'</td><td>CCCUGUCGCUGAGCAGCGUCAAAGGGCAC</td><td>3'</td></tr><tr><td></td><td></td><td>||||***||:************||||||*</td></tr><tr><td>miRNA:</td><td>3'</td><td >GGGAGCCCGG------------UCCCGUC</td><td>5'</td></tr></table>
ssc-miR-6782-3p	Pig.14206.1	mRNA	Pig.14206	TNS1-207	PREDICTED: tensin-1 isoform X1 [Orcinus orca]	219	241	175	-35.38	miRNA: 3' guCCCGCCCUCUG-GUCUCCAGu 5' |*|||*|||:|:|*||||||||* target: 5' ctGGGAGGGGGGCACAGAGGTCc 3'	220	241	-38.5	0.00172	<table class='targe_detail_paired'><tr><td>target:</td><td>5'</td><td>GGGGGGCACAGAGGUCC</td><td>3'</td></tr><tr><td></td><td></td><td>|||:|:|*||||||||*</td></tr><tr><td>miRNA:</td><td>3'</td><td >CCCUCUG-GUCUCCAGU</td><td>5'</td></tr></table>
ssc-miR-885-3p	Pig.09714.1	mRNA	Pig.09714	ADCY4-201	adenylate cyclase type 4 [Sus scrofa]	986	1005	161	-25.59	miRNA: 3' uaGGUGAUGUGGGGCGACGGa 5' :*|:||*||*:|:|||||||* target: 5' ggCTACCAC-TCTCGCTGCCa 3'	81	101	-33.2	0.007263	<table class='targe_detail_paired'><tr><td>target:</td><td>5'</td><td>UGCUGCUACUGCUGCUG</td><td>3'</td></tr><tr><td></td><td></td><td>|:|**|**|:|||||:*</td></tr><tr><td>miRNA:</td><td>3'</td><td >AUGUGG--GGCGACGGA</td><td>5'</td></tr></table>
ssc-miR-885-3p	Pig.03914.1	mRNA	Pig.03914	NPR2-201	atrial natriuretic peptide receptor 2 isoform X1 [Sus scrofa]	299	319	167	-32.53	miRNA: 3' uaggugAUGUGGGGCGACGGa 5' :|:***|::|||||||||||| target: 5' gttgcgTGTACCCCGCTGCCt 3'	295	315	-34.1	0.004588	<table class='targe_detail_paired'><tr><td>target:</td><td>5'</td><td>UUGCGUGUACCCCGCUGCCUC</td><td>3'</td></tr><tr><td></td><td></td><td>|******:||||||||||||*</td></tr><tr><td>miRNA:</td><td>3'</td><td >AU-----GUGGGGCGACGGA-</td><td>5'</td></tr></table>
ssc-miR-885-3p	Pig.21585.1	mRNA	Pig.21585	PRMT1-201	protein arginine N-methyltransferase 1 isoform X1 [Sus scrofa]	301	322	162	-28.71	miRNA: 3' uaGGUGAUGUG-GGGCGACGGa 5' ||||*||:||:*::|||||||* target: 5' atCCTCTGCATGTTCGCTGCCa 3'	857	877	-31.8	0.003013	<table class='targe_detail_paired'><tr><td>target:</td><td>5'</td><td>CUGCAUGUUCGCUGCCA</td><td>3'</td></tr><tr><td></td><td></td><td>||:||:*::|||||||*</td></tr><tr><td>miRNA:</td><td>3'</td><td >GAUGUG-GGGCGACGGA</td><td>5'</td></tr></table>
ssc-miR-7138-5p	Pig.18401.1	mRNA	Pig.18401	ZNF488-201	zinc finger protein 488 [Sus scrofa]	539	560	171	-29.08	miRNA: 3' ucUACCUACCUGUGAACGACCCu 5' **:|*|||*|*|||||||||||: target: 5' caGTAGAT-GTCACTTGCTGGGg 3'	539	561	-31.1	0.00397	<table class='targe_detail_paired'><tr><td>target:</td><td>5'</td><td>CCCGGAAGGCUUGCUGGGAA</td><td>3'</td></tr><tr><td></td><td></td><td>***|||**:||||||||||*</td></tr><tr><td>miRNA:</td><td>3'</td><td >UA-CCUG-UGAACGACCCU-</td><td>5'</td></tr></table>
ssc-miR-885-3p	Pig.11167.1	mRNA	Pig.11167	HLX-202	H2.0-like homeobox protein [Sus scrofa]	95	115	175	-34.33	miRNA: 3' uaGGUGAUGUGGGGCGACGGa 5' **||*||:*|||||||||||* target: 5' tcCCCCTGGACCCCGCTGCCg 3'	94	114	-38.5	0.000177	<table class='targe_detail_paired'><tr><td>target:</td><td>5'</td><td>CUGGACCCCGCUGCCG</td><td>3'</td></tr><tr><td></td><td></td><td>||:*|||||||||||*</td></tr><tr><td>miRNA:</td><td>3'</td><td >GAUGUGGGGCGACGGA</td><td>5'</td></tr></table>
ssc-miR-6782-3p	Pig.13373.1	mRNA	Pig.13373	TAP1-201	transporter 1, ATP-binding cassette, sub-family B (MDR/TAP) [Sus scrofa]	1438	1459	160	-23.27	miRNA: 3' gucccgcccuCUGGUCUCCAGu 5' :|********|||||||||||* target: 5' tacccgaaccGACCAGAGGTCc 3'	1806	1827	-33	0.004946	<table class='targe_detail_paired'><tr><td>target:</td><td>5'</td><td>GGUGAGGCUGGGAGCCAGCUAUCAGGGGGUCAG</td><td>3'</td></tr><tr><td></td><td></td><td>||*|||:|:***************:|:|||||*</td></tr><tr><td>miRNA:</td><td>3'</td><td >CC-CUCUGG---------------UCUCCAGU-</td><td>5'</td></tr></table>
ssc-miR-4332	Pig.06753.1	mRNA	Pig.06753	FARS2	LOW QUALITY PROTEIN: phenylalanine--tRNA ligase, mitochondrial [Sus scrofa]	1312	1332	161	-34.67	miRNA: 3' ccGCG-GGCCGCCGCCGGCAc 5' |*||:*|*||*|||||||||| target: 5' gcCGTGCAGGAGGCGGCCGTg 3'	1313	1332	-37.1	0.000284	<table class='targe_detail_paired'><tr><td>target:</td><td>5'</td><td>-GGAGGCGGCCGUGC</td><td>3'</td></tr><tr><td></td><td></td><td>*||*||||||||||*</td></tr><tr><td>miRNA:</td><td>3'</td><td >GCCGCCGCCGGCAC-</td><td>5'</td></tr></table>
ssc-miR-194a-3p	Pig.05547.1	mRNA	Pig.05547	SH3RF1-201	E3 ubiquitin-protein ligase SH3RF1 isoform X1 [Sus scrofa]	1974	1993	161	-32.04	miRNA: 3' ucuauuGUCGUCGGGGUGACc 5' **:*:*||||*|||||||||| target: 5' ccgggtCAGC-GCCCCACTGg 3'	1974	1994	-34.2	0.003479	<table class='targe_detail_paired'><tr><td>target:</td><td>5'</td><td>-CAGC-GCCCCACUGGC</td><td>3'</td></tr><tr><td></td><td></td><td>*||||*||||||||||*</td></tr><tr><td>miRNA:</td><td>3'</td><td >UGUCGUCGGGGUGACC-</td><td>5'</td></tr></table>
ssc-miR-221-5p	Pig.13163.1	mRNA	Pig.13163	TTL	tubulin--tyrosine ligase [Sus scrofa]	912	941	174	-32.63	miRNA: 3' ugUCUUU-AGAUGUAAC---AUACGGUCCa 5' *|||||:*|||||:*||***|:|||||||* target: 5' tcAGAAGCTCTACGCTGAGCTGTGCCAGGg 3'	912	937	-33.5	0.001615	<table class='targe_detail_paired'><tr><td>target:</td><td>5'</td><td>GCUCUACGCUGAGCUGUGCCAGGG</td><td>3'</td></tr><tr><td></td><td></td><td>:*|||||:*||***|:|||||||*</td></tr><tr><td>miRNA:</td><td>3'</td><td >U-AGAUGUAAC---AUACGGUCCA</td><td>5'</td></tr></table>
ssc-miR-885-3p	Pig.20439.1	mRNA	Pig.20439	FANCA-201	Fanconi anemia group A protein isoform X4 [Sus scrofa]	4253	4274	170	-28.7	miRNA: 3' uaGGUGA-UGUGGGGCGACGGa 5' **|*|||*|:|||:|||||||* target: 5' tgCAACTGATACCTCGCTGCCc 3'	2155	2175	-35.3	0.004381	<table class='targe_detail_paired'><tr><td>target:</td><td>5'</td><td>GCUUAGUGUCCGCACCCCCGAGCUGCCUC</td><td>3'</td></tr><tr><td></td><td></td><td>*||********:||||||***|||||||*</td></tr><tr><td>miRNA:</td><td>3'</td><td >-GA--------UGUGGGG---CGACGGA-</td><td>5'</td></tr></table>
ssc-miR-194a-3p	Pig.07594.1	mRNA	Pig.07594	Tuba1c	tubulin alpha-1C chain isoform X1 [Sus scrofa]	1231	1250	160	-21.77	miRNA: 3' ucuAUUGUCGUCGGGGUGACc 5' |**||*||||**||||||||* target: 5' aatTACCAGC-CCCCCACTGt 3'	1196	1216	-34.5	0.001307	<table class='targe_detail_paired'><tr><td>target:</td><td>5'</td><td>CUGGUGCCCCACUGGC</td><td>3'</td></tr><tr><td></td><td></td><td>|*|**||||||||||*</td></tr><tr><td>miRNA:</td><td>3'</td><td >GUCGUCGGGGUGACC-</td><td>5'</td></tr></table>
ssc-miR-874	Pig.08253.1	mRNA	Pig.08253	Ttn	protein transport protein sec31-like isoform X2 [Sus scrofa]	452	474	165	-30.26	miRNA: 3' caGCCAGGGAGCCCGGUCCCGUc 5' |*||*||||*|*|**|||||||| target: 5' gcCGCTCCCCCAGCGCAGGGCAg 3'	453	475	-32.6	0.001001	<table class='targe_detail_paired'><tr><td>target:</td><td>5'</td><td>CCCCCAGCGCAGGGCAGCCGCGGGGCAGC</td><td>3'</td></tr><tr><td></td><td></td><td>|||*|******||||*****|:||||||*</td></tr><tr><td>miRNA:</td><td>3'</td><td >GGGAG------CCCG-----GUCCCGUC-</td><td>5'</td></tr></table>
ssc-miR-885-3p	Pig.23037.1	mRNA	Pig.23037	CDT1	DNA replication factor Cdt1 [Sus scrofa]	342	361	165	-29.47	miRNA: 3' uaGGUGAUGUGGGGCGACGGa 5' **|||*|*|*||||||||||* target: 5' ccCCAGTTC-CCCCGCTGCCc 3'	294	314	-30.2	0.009809	<table class='targe_detail_paired'><tr><td>target:</td><td>5'</td><td>UUC-CCCCGCUGCCC</td><td>3'</td></tr><tr><td></td><td></td><td>|*|*||||||||||*</td></tr><tr><td>miRNA:</td><td>3'</td><td >AUGUGGGGCGACGGA</td><td>5'</td></tr></table>
ssc-miR-885-3p	Pig.20725.1	mRNA	Pig.20725	CDKN1C-201	cyclin-dependent kinase inhibitor 1C [Sus scrofa]	531	553	170	-31.11	miRNA: 3' uaGGUGAUG--UGGGGCGACGGa 5' **|||||:|**||*||||||||* target: 5' cgCCACTGCCAACACCGCTGCCg 3'	532	552	-35.4	0.000268	<table class='targe_detail_paired'><tr><td>target:</td><td>5'</td><td>UGCCGCCGCCGCCGCUGCCA</td><td>3'</td></tr><tr><td></td><td></td><td>|:|****:||*||||||||*</td></tr><tr><td>miRNA:</td><td>3'</td><td >AUG----UGG-GGCGACGGA</td><td>5'</td></tr></table>
ssc-miR-874	Pig.18304.1	mRNA	Pig.18304	RHBDF2-201	inactive rhomboid protein 2 [Sus scrofa]	414	437	163	-27.57	miRNA: 3' cagCCA-GGGAGCCCGGUCCCGUc 5' |**|||*||:||***||||||||* target: 5' ggaGGTGCCTTCCTTCCAGGGCAc 3'	185	207	-31.2	0.006765	<table class='targe_detail_paired'><tr><td>target:</td><td>5'</td><td>GCCUUCCUUCCAGGGCAC</td><td>3'</td></tr><tr><td></td><td></td><td>*||:||***||||||||*</td></tr><tr><td>miRNA:</td><td>3'</td><td >-GGGAGCCCGGUCCCGUC</td><td>5'</td></tr></table>
ssc-miR-874	Pig.03065.1	mRNA	Pig.03065	ADGRB2-202	adhesion G protein-coupled receptor B2 isoform X1 [Sus scrofa]	40	62	161	-25.35	miRNA: 3' caGCCAGGGAGCCCGGUCCCGUc 5' **|*|||:|||****|||||||* target: 5' caCTGTCTCTCTCCACAGGGCAa 3'	1813	1835	-34.7	0.007076	<table class='targe_detail_paired'><tr><td>target:</td><td>5'</td><td>GGAGUGUGUCCUCGGGU-GGGGCGGC</td><td>3'</td></tr><tr><td></td><td></td><td>********:|||||||:*:||||:|*</td></tr><tr><td>miRNA:</td><td>3'</td><td >--------GGGAGCCCGGUCCCGUC-</td><td>5'</td></tr></table>
ssc-miR-138	Pig.20295.1	mRNA	Pig.20295	NFIX-203	PREDICTED: nuclear factor 1 X-type isoform X3 [Homo sapiens]	1551	1573	166	-28.51	miRNA: 3' cgGACUAAGUGUU--GUGGUCGa 5' |||||||||**||**|||||||* target: 5' gcCTGATTCCAAATCCACCAGCa 3'	1549	1569	-34.1	0.001932	<table class='targe_detail_paired'><tr><td>target:</td><td>5'</td><td>AUUC-CAAAUCCACCAGCA</td><td>3'</td></tr><tr><td></td><td></td><td>||||*|||***|||||||*</td></tr><tr><td>miRNA:</td><td>3'</td><td >UAAGUGUU---GUGGUCGA</td><td>5'</td></tr></table>
ssc-miR-885-3p	Pig.15971.1	mRNA	Pig.15971	WTIP-201	Wilms tumor protein 1-interacting protein isoform X1 [Sus scrofa]	1076	1097	166	-31.56	miRNA: 3' uaGGUGAUGUGG-GGCGACGGa 5' |*|::||:::||*||||||||* target: 5' acCTGCTGTGCCGCCGCTGCCa 3'	785	805	-29.5	0.009935	<table class='targe_detail_paired'><tr><td>target:</td><td>5'</td><td>CUGCUGUGCCGCCGCUGCCA</td><td>3'</td></tr><tr><td></td><td></td><td>||:|***:||*||||||||*</td></tr><tr><td>miRNA:</td><td>3'</td><td >GAUG---UGG-GGCGACGGA</td><td>5'</td></tr></table>
ssc-miR-122-5p	Pig.20551.1	mRNA	Pig.20551	TPD52L2-203	tumor protein D54 isoform X1 [Sus scrofa]	474	496	169	-24.22	miRNA: 3' uguuugUGGUAACAGUGUGAGGu 5' :*****:||:||*|||||||||* target: 5' ggctcgGCCGTTCTCACACTCCt 3'	472	494	-29.1	0.006389	<table class='targe_detail_paired'><tr><td>target:</td><td>5'</td><td>UCGGCCGUUCUCACACUCCU</td><td>3'</td></tr><tr><td></td><td></td><td>***:||:||*|||||||||*</td></tr><tr><td>miRNA:</td><td>3'</td><td >---UGGUAACAGUGUGAGGU</td><td>5'</td></tr></table>
ssc-miR-194a-3p	Pig.18449.1	mRNA	Pig.18449	RASA2-203	ras GTPase-activating protein 3 isoform X2 [Sus scrofa]	1236	1256	162	-26.73	miRNA: 3' ucuauugUCGUCGGGGUGACc 5' :|:*:**|||*|||||||||* target: 5' gggggtgAGCTGCCCCACTGt 3'	1234	1254	-33.5	0.004222	<table class='targe_detail_paired'><tr><td>target:</td><td>5'</td><td>GCGGCCGUCCCGCUGGU</td><td>3'</td></tr><tr><td></td><td></td><td>:|:||*|:|||:||||*</td></tr><tr><td>miRNA:</td><td>3'</td><td >UGUCGUCGGGGUGACC-</td><td>5'</td></tr></table>
ssc-miR-874	Pig.05027.1	mRNA	Pig.05027	JCAD-201	junctional protein associated with coronary artery disease isoform X1 [Sus scrofa]	330	354	160	-38.72	miRNA: 3' caGCC--AGGGAGCCCGGUCCCGUc 5' **|||**||||**||||||||||:* target: 5' ccCGGCCTCCCCGGGGCCAGGGCGa 3'	42	64	-34.6	0.003174	<table class='targe_detail_paired'><tr><td>target:</td><td>5'</td><td>CUCCC-CGGGGCCAGGGCGA</td><td>3'</td></tr><tr><td></td><td></td><td>*||||*|*||||||||||:*</td></tr><tr><td>miRNA:</td><td>3'</td><td >-AGGGAG-CCCGGUCCCGUC</td><td>5'</td></tr></table>
ssc-miR-4332	Pig.17434.1	mRNA	Pig.17434	FAM217B-201	protein FAM217B isoform X1 [Sus scrofa]	409	426	162	-31.41	miRNA: 3' ccgCGGGCCGCCGCCGGCAc 5' ***|||||||**|||||||* target: 5' atgGCCCGGC--CGGCCGTc 3'	1376	1395	-31.9	0.007886	<table class='targe_detail_paired'><tr><td>target:</td><td>5'</td><td>CGGC--CGGCCGUC</td><td>3'</td></tr><tr><td></td><td></td><td>||||**|||||||*</td></tr><tr><td>miRNA:</td><td>3'</td><td >GCCGCCGCCGGCAC</td><td>5'</td></tr></table>
ssc-miR-885-3p	Pig.13735.1	mRNA	Pig.13735	NDRG4-201	PREDICTED: protein NDRG4 isoform X1 [Felis catus]	1497	1517	171	-34.42	miRNA: 3' uaGGUGAUGUGGGGCGACGGa 5' **|||**||:|:||||||||* target: 5' tgCCAAGACGCTCCGCTGCCc 3'	1094	1114	-32.2	0.005484	<table class='targe_detail_paired'><tr><td>target:</td><td>5'</td><td>GACGCUCCGCUGCCC</td><td>3'</td></tr><tr><td></td><td></td><td>*||:|:||||||||*</td></tr><tr><td>miRNA:</td><td>3'</td><td >AUGUGGGGCGACGGA</td><td>5'</td></tr></table>
ssc-miR-874	Pig.08514.1	mRNA	Pig.08514	TNFRSF25-201	tumor necrosis factor receptor superfamily member 25 isoform X3 [Sus scrofa]	61	83	189	-47.44	miRNA: 3' caGCCAGGGAGCCCGGUCCCGUc 5' **||||*|||*|||||||||||| target: 5' ccCGGTGCCTGGGGCCAGGGCAg 3'	62	84	-48.8	1e-06	<table class='targe_detail_paired'><tr><td>target:</td><td>5'</td><td>GCCUGGGGCCAGGGCAGC</td><td>3'</td></tr><tr><td></td><td></td><td>*|||*||||||||||||*</td></tr><tr><td>miRNA:</td><td>3'</td><td >GGGAGCCCGGUCCCGUC-</td><td>5'</td></tr></table>
ssc-miR-194a-3p	Pig.18729.1	mRNA	Pig.18729	ANGEL1-201	protein angel homolog 1 isoform X1 [Sus scrofa]	1411	1432	164	-27.91	miRNA: 3' ucuaUUGUCGU-CGGGGUGACc 5' ||:*|:|*|||*|||||||||* target: 5' aggaAGCTGCAGGCCCCACTGt 3'	1409	1429	-32.2	0.005944	<table class='targe_detail_paired'><tr><td>target:</td><td>5'</td><td>GCUGCAGGCCCCACUGU</td><td>3'</td></tr><tr><td></td><td></td><td>:|*|||*|||||||||*</td></tr><tr><td>miRNA:</td><td>3'</td><td >UGUCGU-CGGGGUGACC</td><td>5'</td></tr></table>
ssc-miR-7138-5p	Pig.05666.1	mRNA	Pig.05666	P2RX6-201	P2X purinoceptor 6 isoform X8 [Sus scrofa]	731	753	160	-26.46	miRNA: 3' ucuaCCUA-CCUGUGAACGACCCu 5' **:*||||**|:|||*|||||||* target: 5' ttgaGGATCTGGCAC-TGCTGGGc 3'	76	98	-31.9	0.003694	<table class='targe_detail_paired'><tr><td>target:</td><td>5'</td><td>GUGGGCGCUCUGCAGAGGCUGCUGCAGCUGGGGG</td><td>3'</td></tr><tr><td></td><td></td><td>:|||:|:||*|***************||||||:*</td></tr><tr><td>miRNA:</td><td>3'</td><td >UACCUGUGA-A---------------CGACCCU-</td><td>5'</td></tr></table>
ssc-miR-194a-3p	Pig.20448.1	mRNA	Pig.20448	SUN1-201	LOW QUALITY PROTEIN: SUN domain-containing protein 1 [Sus scrofa]	4338	4358	167	-33.2	miRNA: 3' ucUAUUGUCGUCGGGGUGACc 5' :||*:||||||||||||:||* target: 5' ggACGACAGCAGCCCCATTGa 3'	4333	4353	-39.3	0.000748	<table class='targe_detail_paired'><tr><td>target:</td><td>5'</td><td>ACAGCAGCCCCAUUGA</td><td>3'</td></tr><tr><td></td><td></td><td>||||||||||||:||*</td></tr><tr><td>miRNA:</td><td>3'</td><td >UGUCGUCGGGGUGACC</td><td>5'</td></tr></table>
ssc-miR-874	Pig.21761.1	mRNA	Pig.21761	RPS6KA4-201	Coiled-coil domain-containing protein 88B [Tupaia chinensis]	6637	6659	160	-38.21	miRNA: 3' cagCCAGGGAGCCCGGUCCCGUc 5' ***||**||||*|||||||||:| target: 5' cagGGGGCCTCAGGCCAGGGCGg 3'	6075	6097	-42.7	0.000417	<table class='targe_detail_paired'><tr><td>target:</td><td>5'</td><td>CCCCUUCCAGGGGGCCUCAGGCCAGGGCGGG</td><td>3'</td></tr><tr><td></td><td></td><td>|||*************||*|||||||||:|*</td></tr><tr><td>miRNA:</td><td>3'</td><td >GGG-------------AGCCCGGUCCCGUC-</td><td>5'</td></tr></table>
ssc-miR-885-3p	Pig.01778.1	mRNA	Pig.01778	KLHL34-201	kelch-like protein 34 [Sus scrofa]	607	627	163	-33.31	miRNA: 3' uaGGUGAUGUGGGGCGACGGa 5' :*|:|||:::|||||||||:* target: 5' gcCTACTGTGCCCCGCTGCTc 3'	338	358	-31.1	0.009181	<table class='targe_detail_paired'><tr><td>target:</td><td>5'</td><td>UGUGCCCCGCUGCUC</td><td>3'</td></tr><tr><td></td><td></td><td>|:::|||||||||:*</td></tr><tr><td>miRNA:</td><td>3'</td><td >AUGUGGGGCGACGGA</td><td>5'</td></tr></table>
ssc-miR-4332	Pig.10516.1	mRNA	Pig.10516	FAM189B-201	protein FAM189B isoform X1 [Sus scrofa]	253	272	160	-30.71	miRNA: 3' ccgcGGGCCGCCGCCGGCAc 5' |***||:||**||||||||* target: 5' gtgtCCTGGAAGCGGCCGTt 3'	252	271	-36	0.00093	<table class='targe_detail_paired'><tr><td>target:</td><td>5'</td><td>CUGGAAGCGGCCGUU</td><td>3'</td></tr><tr><td></td><td></td><td>|:||**||||||||*</td></tr><tr><td>miRNA:</td><td>3'</td><td >GGCCGCCGCCGGCAC</td><td>5'</td></tr></table>
ssc-miR-6782-3p	Pig.21653.1	mRNA	Pig.21653	TSTA3-201	GDP-L-fucose synthase isoform X1 [Sus scrofa]	1	21	162	-28.2	miRNA: 3' guCCCGCCCUCUGGUCUCCAGu 5' **|||||*|***|||||||||* target: 5' atGGGCGAG-CCCCAGAGGTCc 3'	2	23	-31.8	0.002584	<table class='targe_detail_paired'><tr><td>target:</td><td>5'</td><td>CGGCCGAGGCCGUGGUGGAGGCCAUGGACUUCCACGGGGAGGUCAU</td><td>3'</td></tr><tr><td></td><td></td><td>||**************||||:||**************:|||||||*</td></tr><tr><td>miRNA:</td><td>3'</td><td >GC--------------CCUCUGG--------------UCUCCAGU-</td><td>5'</td></tr></table>
ssc-miR-194a-3p	Pig.23666.1	mRNA	Pig.23666	SLC52A1	solute carrier family 52, riboflavin transporter, member 2 isoform X1 [Sus scrofa]	1	19	163	-33.03	miRNA: 3' ucUAUUGUCGUCGGGGUGACc 5' **||::|||||*||||:|||| target: 5' --ATGGCAGCACCCCCGCTGg 3'	266	286	-32.1	0.003455	<table class='targe_detail_paired'><tr><td>target:</td><td>5'</td><td>CAGCACCCCCGCUGGG</td><td>3'</td></tr><tr><td></td><td></td><td>|||||*||||:||||*</td></tr><tr><td>miRNA:</td><td>3'</td><td >GUCGUCGGGGUGACC-</td><td>5'</td></tr></table>
ssc-miR-885-3p	Pig.14606.1	mRNA	Pig.14606	RALGDS	ral guanine nucleotide dissociation stimulator isoform X8 [Sus scrofa]	2317	2337	167	-29.5	miRNA: 3' uaGGUGAUGUGGGGCGACGGa 5' |*|||:*:|*||:|||||||* target: 5' agCCATGGCTCCTCGCTGCCc 3'	2316	2336	-33.1	0.005987	<table class='targe_detail_paired'><tr><td>target:</td><td>5'</td><td>GGCUCCUCGCUGCCC</td><td>3'</td></tr><tr><td></td><td></td><td>*:|*||:|||||||*</td></tr><tr><td>miRNA:</td><td>3'</td><td >AUGUGGGGCGACGGA</td><td>5'</td></tr></table>
ssc-miR-885-3p	Pig.07683.1	mRNA	Pig.07683	ATF2-202	cyclic AMP-dependent transcription factor ATF-7 isoform X1 [Sus scrofa]	1029	1049	167	-31.61	miRNA: 3' uaGGUGAUGUGGGGCGACGGa 5' :*||:|*:|*:|||||||||* target: 5' ggCCGCAGCCTCCCGCTGCCg 3'	1029	1049	-35.5	0.000752	<table class='targe_detail_paired'><tr><td>target:</td><td>5'</td><td>AGCCUCCCGCUGCCG</td><td>3'</td></tr><tr><td></td><td></td><td>*:|*:|||||||||*</td></tr><tr><td>miRNA:</td><td>3'</td><td >AUGUGGGGCGACGGA</td><td>5'</td></tr></table>
ssc-miR-885-3p	Pig.09298.1	mRNA	Pig.09298	TJAP1-201	tight junction-associated protein 1 isoform X5 [Sus scrofa]	1231	1251	175	-33.21	miRNA: 3' uaGGUGAUGUGGGGCGACGGa 5' **||:|*|||*|||||||||* target: 5' ccCCGCAACAGCCCGCTGCCc 3'	1231	1251	-37.1	0.00054	<table class='targe_detail_paired'><tr><td>target:</td><td>5'</td><td>AACAGCCCGCUGCCC</td><td>3'</td></tr><tr><td></td><td></td><td>*|||*|||||||||*</td></tr><tr><td>miRNA:</td><td>3'</td><td >AUGUGGGGCGACGGA</td><td>5'</td></tr></table>
ssc-miR-874	Pig.10338.1	mRNA	Pig.10338	ZNF205-202	zinc finger protein 205 isoform X1 [Sus scrofa]	510	533	163	-26.84	miRNA: 3' cagCCAGGGAGCCCG-GUCCCGUc 5' *|*||*|:|||**||*|||||||* target: 5' ctgGGCCTCTCCAGCACAGGGCAa 3'	385	407	-31	0.009525	<table class='targe_detail_paired'><tr><td>target:</td><td>5'</td><td>CCCAGGAGGGCCGCGUCCCAGGGCAGC</td><td>3'</td></tr><tr><td></td><td></td><td>|||****|||||*******|||||||*</td></tr><tr><td>miRNA:</td><td>3'</td><td >GGGAG--CCCGG-------UCCCGUC-</td><td>5'</td></tr></table>
ssc-miR-885-3p	Pig.06729.1	mRNA	Pig.06729	ATL2-203	PREDICTED: atlastin-2 [Panthera tigris altaica]	40	60	166	-29.45	miRNA: 3' uaggugaUGUGGGGCGACGGa 5' :******|||||:|||||||* target: 5' ggagcggACACCTCGCTGCCa 3'	32	52	-35	0.001357	<table class='targe_detail_paired'><tr><td>target:</td><td>5'</td><td>UGGGGGAGCGGACACCUCGCUGCCA</td><td>3'</td></tr><tr><td></td><td></td><td>|**********|||||:|||||||*</td></tr><tr><td>miRNA:</td><td>3'</td><td >A----------UGUGGGGCGACGGA</td><td>5'</td></tr></table>
ssc-miR-885-3p	Pig.21317.1	mRNA	Pig.21317	N4BP3-201	NEDD4-binding protein 3 [Sus scrofa]	280	300	163	-27.21	miRNA: 3' uaGGUGAUGUGGGGCGACGGa 5' *||*:|*|*|||:|||||||| target: 5' ttCAGCAAGACCTCGCTGCCt 3'	278	298	-32.6	0.003651	<table class='targe_detail_paired'><tr><td>target:</td><td>5'</td><td>GCAAGACCUCGCUGCCUG</td><td>3'</td></tr><tr><td></td><td></td><td>*|*|*|||:||||||||*</td></tr><tr><td>miRNA:</td><td>3'</td><td >-GAUGUGGGGCGACGGA-</td><td>5'</td></tr></table>
ssc-miR-4332	Pig.01115.1	mRNA	Pig.01115	MAP1B-202	microtubule-associated protein 1B isoform X2 [Sus scrofa]	2416	2436	160	-33.48	miRNA: 3' ccgCGG-GCCGCCGCCGGCAc 5' |**|||*|*||*||||||||| target: 5' gtgGCCACCGCAGCGGCCGTg 3'	2407	2426	-35.7	0.006778	<table class='targe_detail_paired'><tr><td>target:</td><td>5'</td><td>CGUGGCCACCGCAGCGGCCGUGG</td><td>3'</td></tr><tr><td></td><td></td><td>|*:|||*******|||||||||*</td></tr><tr><td>miRNA:</td><td>3'</td><td >G-GCCGC------CGCCGGCAC-</td><td>5'</td></tr></table>
ssc-miR-885-3p	Pig.05708.1	mRNA	Pig.05708	LRRC75B-201	leucine-rich repeat-containing protein 75B [Sus scrofa]	805	825	175	-33.62	miRNA: 3' uaGGUGAUGUGGGGCGACGGa 5' |*|||**|||||:|||||||* target: 5' agCCAGCACACCTCGCTGCCc 3'	139	159	-29.2	0.008662	<table class='targe_detail_paired'><tr><td>target:</td><td>5'</td><td>CACACCUCGCUGCCC</td><td>3'</td></tr><tr><td></td><td></td><td>*|||||:|||||||*</td></tr><tr><td>miRNA:</td><td>3'</td><td >AUGUGGGGCGACGGA</td><td>5'</td></tr></table>
ssc-miR-885-3p	Pig.13892.1	mRNA	Pig.13892	FN1-201	LOW QUALITY PROTEIN: fibronectin [Sus scrofa]	819	839	171	-32.26	miRNA: 3' uaGGUGAUGUGGGGCGACGGa 5' **|||:|:||**||||||||* target: 5' caCCATTGCAAACCGCTGCCa 3'	820	840	-36.7	0.005135	<table class='targe_detail_paired'><tr><td>target:</td><td>5'</td><td>UGCAAACCGCUGCCA</td><td>3'</td></tr><tr><td></td><td></td><td>|:||**||||||||*</td></tr><tr><td>miRNA:</td><td>3'</td><td >AUGUGGGGCGACGGA</td><td>5'</td></tr></table>
ssc-miR-885-3p	Pig.07747.1	mRNA	Pig.07747	HR-201	PREDICTED: LOW QUALITY PROTEIN: lysine-specific demethylase hairless [Vicugna pacos]	1780	1799	161	-26.49	miRNA: 3' uaGGUGAUGUGGGGCGACGGa 5' **|::||:||**||||||||* target: 5' cgCTGCTGCA-GCCGCTGCCa 3'	2485	2505	-33	0.008989	<table class='targe_detail_paired'><tr><td>target:</td><td>5'</td><td>GCGCUGCUGCAGCCGCUGCCA</td><td>3'</td></tr><tr><td></td><td></td><td>**:||:|**|**||||||||*</td></tr><tr><td>miRNA:</td><td>3'</td><td >--UGAUGUGG--GGCGACGGA</td><td>5'</td></tr></table>
ssc-miR-4332	Pig.17549.1	mRNA	Pig.17549	LOXL1-201	lysyl oxidase homolog 1 [Sus scrofa]	638	657	165	-36.58	miRNA: 3' ccgcgggCCGCCGCCGGCAc 5' |******||||||||||||| target: 5' gagcaggGGCGGCGGCCGTg 3'	657	676	-37.1	0.00045	<table class='targe_detail_paired'><tr><td>target:</td><td>5'</td><td>CCUGGGAGCAGGGGCGGCGGCCGUGG</td><td>3'</td></tr><tr><td></td><td></td><td>||:*********|||||||||||||*</td></tr><tr><td>miRNA:</td><td>3'</td><td >GGG---------CCGCCGCCGGCAC-</td><td>5'</td></tr></table>
ssc-miR-885-3p	Pig.09055.1	mRNA	Pig.09055	E2F6-201	transcription factor E2F6 [Sus scrofa]	689	710	161	-31.67	miRNA: 3' uagGUGAUGUGG-GGCGACGGa 5' |**|:*|:|:||*||||||||* target: 5' agaCGGTGCGCCGCCGCTGCCg 3'	691	711	-35.7	0.00069	<table class='targe_detail_paired'><tr><td>target:</td><td>5'</td><td>UGCGCCGCCGCUGCCG</td><td>3'</td></tr><tr><td></td><td></td><td>|:|:||*||||||||*</td></tr><tr><td>miRNA:</td><td>3'</td><td >AUGUGG-GGCGACGGA</td><td>5'</td></tr></table>
ssc-miR-194a-3p	Pig.13476.1	mRNA	Pig.13476	HGSNAT	heparan-alpha-glucosaminide N-acetyltransferase isoform X1 [Sus scrofa]	782	802	170	-30.23	miRNA: 3' ucuAUUGUCGUCGGGGUGACc 5' :**|:*|:||:|||||||||* target: 5' gacTGTCGGCGGCCCCACTGc 3'	781	801	-34.3	0.002208	<table class='targe_detail_paired'><tr><td>target:</td><td>5'</td><td>UCGGCGGCCCCACUGC</td><td>3'</td></tr><tr><td></td><td></td><td>*|:||:|||||||||*</td></tr><tr><td>miRNA:</td><td>3'</td><td >-GUCGUCGGGGUGACC</td><td>5'</td></tr></table>
ssc-miR-874	Pig.03685.1	mRNA	Pig.03685	MTCL1-201	LOW QUALITY PROTEIN: microtubule cross-linking factor 1 [Sus scrofa]	336	358	173	-39.51	miRNA: 3' caGCCAGGGAGCCCGGUCCCGUc 5' |*|||*|*|**|||||||||||| target: 5' gcCGGGCGCCGGGGCCAGGGCAg 3'	4755	4777	-35.6	0.006034	<table class='targe_detail_paired'><tr><td>target:</td><td>5'</td><td>CCCUGGGACCCCCAAGGAGCGCGGCCAGGGCGA</td><td>3'</td></tr><tr><td></td><td></td><td>||||***************||*|||||||||:*</td></tr><tr><td>miRNA:</td><td>3'</td><td >GGGA---------------GC-CCGGUCCCGUC</td><td>5'</td></tr></table>
ssc-miR-138	Pig.17692.1	mRNA	Pig.17692	ZNF358-201	LOW QUALITY PROTEIN: zinc finger protein 358 [Sus scrofa]	950	968	160	-21.44	miRNA: 3' cgGACUAAGUGUUGUGGUCGa 5' *:|||*||**||:|||||||* target: 5' ctCTGCTT--CAGCACCAGCg 3'	1501	1521	-33.7	0.002337	<table class='targe_detail_paired'><tr><td>target:</td><td>5'</td><td>GG-CGCAAUGCCAGCUC</td><td>3'</td></tr><tr><td></td><td></td><td>:**|:|||::||||||*</td></tr><tr><td>miRNA:</td><td>3'</td><td >UAAGUGUUGUGGUCGA-</td><td>5'</td></tr></table>
ssc-miR-7138-5p	Pig.06506.1	mRNA	Pig.06506	FAM131A-201	protein FAM131A [Sus scrofa]	776	798	165	-27.79	miRNA: 3' ucuACCUACCUG-UGAACGACCCu 5' :**||||*||||*:*||||||||* target: 5' gccTGGA-GGACGGGTTGCTGGGc 3'	778	800	-30.4	0.006767	<table class='targe_detail_paired'><tr><td>target:</td><td>5'</td><td>A-GGACGGGUUGCUGGGC</td><td>3'</td></tr><tr><td></td><td></td><td>|*||||*:*||||||||*</td></tr><tr><td>miRNA:</td><td>3'</td><td >UACCUG-UGAACGACCCU</td><td>5'</td></tr></table>
ssc-miR-885-3p	Pig.00246.1	mRNA	Pig.00246	TANC1-202	protein TANC1 isoform X1 [Sus scrofa]	3463	3484	166	-31.05	miRNA: 3' uaGGUGAUGUG-GGGCGACGGa 5' *||::||||:|**||||||||* target: 5' ctCTGCTACGCAGCCGCTGCCg 3'	3460	3480	-38	0.002144	<table class='targe_detail_paired'><tr><td>target:</td><td>5'</td><td>UACGCAGCCGCUGCCG</td><td>3'</td></tr><tr><td></td><td></td><td>|||:|**||||||||*</td></tr><tr><td>miRNA:</td><td>3'</td><td >AUGUGG-GGCGACGGA</td><td>5'</td></tr></table>
ssc-miR-874	Pig.20376.1	mRNA	Pig.20376	TUBGCP6-201	PREDICTED: gamma-tubulin complex component 6 [Orcinus orca]	4238	4260	167	-34.57	miRNA: 3' cagccaggGAGCCCGGUCCCGUc 5' *|**|***||||||*|||||||| target: 5' ttgagaagCTCGGGGCAGGGCAg 3'	4241	4263	-36.2	0.004024	<table class='targe_detail_paired'><tr><td>target:</td><td>5'</td><td>CCACGGGAGGUGGCUUGGGCAGUGAGGGGCAGC</td><td>3'</td></tr><tr><td></td><td></td><td>||***********||:||||*****:||||||*</td></tr><tr><td>miRNA:</td><td>3'</td><td >GG-----------GAGCCCGG----UCCCGUC-</td><td>5'</td></tr></table>
ssc-miR-7138-5p	Pig.23896.1	mRNA	Pig.23896	CPZ-201	carboxypeptidase Z [Sus scrofa]	191	215	167	-32.37	miRNA: 3' ucUACCU-A-CCUGUGAACGACCCu 5' :*:||||*|*||:|:|*|||||||| target: 5' gcGTGGAGTCGGGCGCCTGCTGGGa 3'	192	214	-37.3	0.000162	<table class='targe_detail_paired'><tr><td>target:</td><td>5'</td><td>AGUCGGGCGCCUGCUGGGAA</td><td>3'</td></tr><tr><td></td><td></td><td>|***||:|:|*||||||||*</td></tr><tr><td>miRNA:</td><td>3'</td><td >UA--CCUGUGAACGACCCU-</td><td>5'</td></tr></table>
ssc-miR-204	Pig.11640.1	mRNA	Pig.11640	ARL6IP1-201	ADP-ribosylation factor-like protein 6-interacting protein 1 isoform X1 [Sus scrofa]	696	720	161	-21.8	miRNA: 3' uccGUAUCC-UACUG--UUUCCCUu 5' :**|||*||*|||:|**|||||||: target: 5' gtaCATTGGAATGGCCAAAAGGGAg 3'	183	204	-29.8	0.00489	<table class='targe_detail_paired'><tr><td>target:</td><td>5'</td><td>---GAUGGCAGAGGGAGA</td><td>3'</td></tr><tr><td></td><td></td><td>***||||:||:|||||:*</td></tr><tr><td>miRNA:</td><td>3'</td><td >AUCCUACUGUUUCCCUU-</td><td>5'</td></tr></table>
ssc-miR-885-3p	Pig.08517.1	mRNA	Pig.08517	TAS1R1-201	taste receptor type 1 member 1 isoform X1 [Sus scrofa]	441	460	161	-27.73	miRNA: 3' uaGGUGAUGUGGGGCGACGGa 5' **||||*|*:||*|||||||* target: 5' caCCACCA-GCCGCGCTGCCa 3'	442	462	-33.3	0.004974	<table class='targe_detail_paired'><tr><td>target:</td><td>5'</td><td>-GCGCCCUGCUGCCC</td><td>3'</td></tr><tr><td></td><td></td><td>*:|:|||:||||||*</td></tr><tr><td>miRNA:</td><td>3'</td><td >AUGUGGGGCGACGGA</td><td>5'</td></tr></table>
ssc-miR-6782-3p	Pig.21198.1	mRNA	Pig.21198	DGKA-201	diacylglycerol kinase alpha isoform X1 [Sus scrofa]	72	94	162	-26.5	miRNA: 3' gucCCGCCCUC-UGGUCUCCAGu 5' |:*|||*|*||*:|:|||||||: target: 5' cgcGGCAGAAGCGCTAGAGGTCg 3'	900	921	-32.9	0.006247	<table class='targe_detail_paired'><tr><td>target:</td><td>5'</td><td>AGCACAUGUGGAGACCCAAGAGGUUC</td><td>3'</td></tr><tr><td></td><td></td><td>*********|||||||**||||||:*</td></tr><tr><td>miRNA:</td><td>3'</td><td >C--------CCUCUGG--UCUCCAGU</td><td>5'</td></tr></table>
ssc-miR-29a-3p	Pig.16436.1	mRNA	Pig.16436	LAMC2-201	laminin subunit gamma-2 [Sus scrofa]	2149	2171	184	-31.93	miRNA: 3' auuGGCUAAAGUCUACCACGAUc 5' ***|*|||||||||*|||||||| target: 5' gccCAGATTTCAGAAGGTGCTAg 3'	2145	2167	-35.6	0.003431	<table class='targe_detail_paired'><tr><td>target:</td><td>5'</td><td>AGAUUUCAGAAGGUGCUAGG</td><td>3'</td></tr><tr><td></td><td></td><td>*|||||||||*||||||||*</td></tr><tr><td>miRNA:</td><td>3'</td><td >-CUAAAGUCUACCACGAUC-</td><td>5'</td></tr></table>
ssc-miR-7138-5p	Pig.21674.1	mRNA	Pig.21674	MXD4-201	max dimerization protein 4 [Sus scrofa]	214	236	171	-29.2	miRNA: 3' ucuaCCUACCUGUGAACGACCCu 5' |***||:|*|:|||*|||||||: target: 5' accaGGGTTGGCACCTGCTGGGg 3'	203	225	-34	0.000533	<table class='targe_detail_paired'><tr><td>target:</td><td>5'</td><td>GGGCCACCAGGGUUGG-CACCUGCUGGGGG</td><td>3'</td></tr><tr><td></td><td></td><td>|:***********|||*|||*|||||||:*</td></tr><tr><td>miRNA:</td><td>3'</td><td >CU-----------ACCUGUGAACGACCCU-</td><td>5'</td></tr></table>
ssc-miR-885-3p	Pig.07322.1	mRNA	Pig.07322	TPBG-202	trophoblast glycoprotein [Sus scrofa]	155	174	164	-33.94	miRNA: 3' uagGUGAUGUGGGGCGACGGa 5' ***|*||:|*||||||||||* target: 5' ccgCCCTGC-CCCCGCTGCCg 3'	152	172	-40	6.5e-05	<table class='targe_detail_paired'><tr><td>target:</td><td>5'</td><td>CCCUGC-CCCCGCUGCCG</td><td>3'</td></tr><tr><td></td><td></td><td>|**|:|*||||||||||*</td></tr><tr><td>miRNA:</td><td>3'</td><td >G--AUGUGGGGCGACGGA</td><td>5'</td></tr></table>
ssc-miR-874	Pig.13683.1	mRNA	Pig.13683	SRCAP	helicase SRCAP [Sus scrofa]	884	906	160	-32.53	miRNA: 3' cagCCAGGGAGCCCGGUCCCGUc 5' ***||*|:**:*||||||||||| target: 5' aggGGGCTGGTCGGCCAGGGCAg 3'	1805	1827	-32.9	0.006195	<table class='targe_detail_paired'><tr><td>target:</td><td>5'</td><td>CAGGGGGCUGGUCGGCCAGGGCAGC</td><td>3'</td></tr><tr><td></td><td></td><td>|******||*|**|||||||||||*</td></tr><tr><td>miRNA:</td><td>3'</td><td >GG-----GAGC--CCGGUCCCGUC-</td><td>5'</td></tr></table>
ssc-miR-138	Pig.21655.1	mRNA	Pig.21655	ZNF623-201	zinc finger protein 623 [Sus scrofa]	806	824	168	-25.1	miRNA: 3' cgGACUAAGUGUUGUGGUCGa 5' **||||||**||:|||||||* target: 5' agCTGATT--CAGCACCAGCg 3'	807	827	-31.4	0.005267	<table class='targe_detail_paired'><tr><td>target:</td><td>5'</td><td>UUCA--GCACCAGCG</td><td>3'</td></tr><tr><td></td><td></td><td>||||**:|||||||*</td></tr><tr><td>miRNA:</td><td>3'</td><td >AAGUGUUGUGGUCGA</td><td>5'</td></tr></table>
ssc-miR-6782-3p	Pig.19058.1	mRNA	Pig.19058	CAVIN1-201	polymerase I and transcript release factor [Sus scrofa]	246	267	162	-31.98	miRNA: 3' guccCGCCCUCUGGUCUCCAGu 5' ::**||*||:||||||:||||* target: 5' tgacGCCGGGGACCAGGGGTCc 3'	236	257	-36.5	0.000458	<table class='targe_detail_paired'><tr><td>target:</td><td>5'</td><td>ACUCUGACGCCGGGGACCAGGGGUCC</td><td>3'</td></tr><tr><td></td><td></td><td>********||*||:||||||:||||*</td></tr><tr><td>miRNA:</td><td>3'</td><td >--------CGCCCUCUGGUCUCCAGU</td><td>5'</td></tr></table>
ssc-miR-874	Pig.17609.1	mRNA	Pig.17609	ATP2A3-202	sarcoplasmic/endoplasmic reticulum calcium ATPase 3 isoform X1 [Sus scrofa]	1546	1568	165	-35.78	miRNA: 3' caGCCAGGGAGCCCGGUCCCGUc 5' **|||*|:**:||*||||||||| target: 5' ccCGGCCTGGTGGCCCAGGGCAg 3'	79	101	-33.5	0.0066	<table class='targe_detail_paired'><tr><td>target:</td><td>5'</td><td>CCUGGUGGCCCAGGGCAGC</td><td>3'</td></tr><tr><td></td><td></td><td>||:**:||*|||||||||*</td></tr><tr><td>miRNA:</td><td>3'</td><td >GGGA-GCCCGGUCCCGUC-</td><td>5'</td></tr></table>
ssc-miR-874	Pig.05547.1	mRNA	Pig.05547	SH3RF1-201	E3 ubiquitin-protein ligase SH3RF1 isoform X1 [Sus scrofa]	1554	1576	177	-38.09	miRNA: 3' caGCCAGGGAGCCCGGUCCCGUc 5' **:||*|||*|*||||||||||| target: 5' cgTGGCCCCCCTGGCCAGGGCAg 3'	266	288	-32.2	0.009699	<table class='targe_detail_paired'><tr><td>target:</td><td>5'</td><td>CCCCCUGGCCAGGGCAGU</td><td>3'</td></tr><tr><td></td><td></td><td>|||*|*|||||||||||*</td></tr><tr><td>miRNA:</td><td>3'</td><td >GGGAGCCCGGUCCCGUC-</td><td>5'</td></tr></table>
ssc-miR-874	Pig.15027.1	mRNA	Pig.15027	ADAMTS5-201	A disintegrin and metalloproteinase with thrombospondin motifs 5 isoform X1 [Sus scrofa]	2577	2597	161	-36.07	miRNA: 3' caGCCAGGGAGCCCGGUCCCGUc 5' *||||||*|*|**|||||||||| target: 5' ctCGGTCAC-C-AGCCAGGGCAg 3'	2575	2597	-38.9	0.000507	<table class='targe_detail_paired'><tr><td>target:</td><td>5'</td><td>CACCA---GCCAGGGCAGC</td><td>3'</td></tr><tr><td></td><td></td><td>|*||****||||||||||*</td></tr><tr><td>miRNA:</td><td>3'</td><td >G-GGAGCCCGGUCCCGUC-</td><td>5'</td></tr></table>
ssc-miR-874	Pig.13030.1	mRNA	Pig.13030	PTGFRN-201	prostaglandin F2 receptor negative regulator [Sus scrofa]	369	392	164	-29.05	miRNA: 3' caGCCAG-GGAGCCCGGUCCCGUc 5' **|||*|*||*|*|*||||||||* target: 5' caCGGACGCCACCGTCCAGGGCAa 3'	171	193	-32.3	0.009383	<table class='targe_detail_paired'><tr><td>target:</td><td>5'</td><td>CCGCAGCCCUCCC-CGGGCCCCAGCCUGCGCGAGGGCGA</td><td>3'</td></tr><tr><td></td><td></td><td>*********||||*||||||************|||||:*</td></tr><tr><td>miRNA:</td><td>3'</td><td >---------AGGGAGCCCGG------------UCCCGUC</td><td>5'</td></tr></table>
ssc-miR-6782-3p	Pig.13458.1	mRNA	Pig.13458	ANK1-201	LOW QUALITY PROTEIN: ankyrin-1 [Sus scrofa]	1020	1041	171	-33.24	miRNA: 3' gucCCGCCCUCUGGUCUCCAGu 5' |**||*||*||::||||||||| target: 5' ccaGGAGGAAGGTCAGAGGTCa 3'	1019	1040	-31.7	0.006337	<table class='targe_detail_paired'><tr><td>target:</td><td>5'</td><td>-GGAAGGUCAGAGGUCAG</td><td>3'</td></tr><tr><td></td><td></td><td>*||*||::|||||||||*</td></tr><tr><td>miRNA:</td><td>3'</td><td >GCCCUCUGGUCUCCAGU-</td><td>5'</td></tr></table>
ssc-miR-874	Pig.05691.1	mRNA	Pig.05691	ZNF70	zinc finger protein 70 [Sus scrofa]	102	123	167	-34.23	miRNA: 3' caGCCAGGGAGCCCGGUCCCGUc 5' |*|||*|||*|**|||||||||| target: 5' gcCGGCCCCAC-CGCCAGGGCAg 3'	103	125	-37.1	0.000212	<table class='targe_detail_paired'><tr><td>target:</td><td>5'</td><td>CCCGGAAGUGCCGCGGGCAGGGGCGGG</td><td>3'</td></tr><tr><td></td><td></td><td>|||**********|||||*:||||:|*</td></tr><tr><td>miRNA:</td><td>3'</td><td >GGGA---------GCCCGGUCCCGUC-</td><td>5'</td></tr></table>
ssc-miR-221-3p	Pig.15599.1	mRNA	Pig.15599	BABAM2-202	BRISC and BRCA1-A complex member 2 [Bos taurus]	876	897	160	-27.57	miRNA: 3' uuUGGGUCGUCUGUUACAUCGa 5' |:||||:|*|||*:||||:||* target: 5' agACCCGGGAGAAGATGTGGCc 3'	875	896	-32.5	0.004048	<table class='targe_detail_paired'><tr><td>target:</td><td>5'</td><td>CGGGAGAAGAUGUGGCC</td><td>3'</td></tr><tr><td></td><td></td><td>|:|*|||*:||||:||*</td></tr><tr><td>miRNA:</td><td>3'</td><td >GUCGUCUGUUACAUCGA</td><td>5'</td></tr></table>
ssc-miR-4332	Pig.14826.1	mRNA	Pig.14826	DTX4-201	E3 ubiquitin-protein ligase DTX4 isoform X1 [Sus scrofa]	2	21	162	-34.12	miRNA: 3' ccGCGGGCCGCCGCCGGCAc 5' *||*||:|||**|||||||| target: 5' tgCTCCTGGCCTCGGCCGTg 3'	55	74	-34.3	0.00184	<table class='targe_detail_paired'><tr><td>target:</td><td>5'</td><td>UGGCCUCGGCCGUGG</td><td>3'</td></tr><tr><td></td><td></td><td>:|||**||||||||*</td></tr><tr><td>miRNA:</td><td>3'</td><td >GCCGCCGCCGGCAC-</td><td>5'</td></tr></table>
ssc-miR-874	Pig.13384.1	mRNA	Pig.13384	HLA-DRB1	LOW QUALITY PROTEIN: HLA class II histocompatibility antigen, DRB1-4 beta chain-like [Sus scrofa]	587	611	160	-27.14	miRNA: 3' caGCCAGG--GAGCCCGGUCCCGUc 5' **|||||:***||*|*:|||||||* target: 5' caCGGTCTGAATCTGCTCAGGGCAa 3'	408	430	-30.5	0.003386	<table class='targe_detail_paired'><tr><td>target:</td><td>5'</td><td>CUGAAUCU-GCUCAGGGCAA</td><td>3'</td></tr><tr><td></td><td></td><td>|:***||**||*|||||||*</td></tr><tr><td>miRNA:</td><td>3'</td><td >GGG--AGCCCG-GUCCCGUC</td><td>5'</td></tr></table>
ssc-miR-885-3p	Pig.07607.1	mRNA	Pig.07607	NCKAP5L-203	nck-associated protein 5-like isoform X1 [Sus scrofa]	559	579	161	-32.51	miRNA: 3' uaggugauGUGGGGCGACGGa 5' :**|****||||:|||||||| target: 5' ggaccggcCACCTCGCTGCCt 3'	549	569	-34.5	0.005587	<table class='targe_detail_paired'><tr><td>target:</td><td>5'</td><td>CGAGGGACCGGCCACCUCGCUGCCUC</td><td>3'</td></tr><tr><td></td><td></td><td>*:**********||||:||||||||*</td></tr><tr><td>miRNA:</td><td>3'</td><td >AU----------GUGGGGCGACGGA-</td><td>5'</td></tr></table>
ssc-miR-6782-3p	Pig.04699.1	mRNA	Pig.04699	KIAA1614-201	PREDICTED: uncharacterized protein KIAA1614 homolog [Tursiops truncatus]	1124	1145	168	-33.97	miRNA: 3' guCCCGCCCUCUGGUCUCCAGu 5' **||||*||||*||||:||||* target: 5' gtGGGCCGGAGCCCAGGGGTCt 3'	1124	1145	-38.7	0.000496	<table class='targe_detail_paired'><tr><td>target:</td><td>5'</td><td>CGGAGCCCAGGGGUCU</td><td>3'</td></tr><tr><td></td><td></td><td>*||||*||||:||||*</td></tr><tr><td>miRNA:</td><td>3'</td><td >CCCUCUGGUCUCCAGU</td><td>5'</td></tr></table>
ssc-miR-7138-5p	Pig.18928.1	mRNA	Pig.18928	ISG12(A)-202	uncharacterized protein LOC100153902 [Sus scrofa]	164	186	163	-25.56	miRNA: 3' ucuaccuaCCUGUGAACGACCCu 5' **|*****|||:*|||||||||: target: 5' ctagcctgGGATCCTTGCTGGGg 3'	276	298	-29	0.004385	<table class='targe_detail_paired'><tr><td>target:</td><td>5'</td><td>GGCCGCAUCUAGCCUGGGAUCCUUGCUGGGGA</td><td>3'</td></tr><tr><td></td><td></td><td>:***************|||:*|||||||||:*</td></tr><tr><td>miRNA:</td><td>3'</td><td >UA--------------CCUGUGAACGACCCU-</td><td>5'</td></tr></table>
ssc-miR-4332	Pig.05281.1	mRNA	Pig.05281	IL12RB2-201	interleukin-12 receptor subunit beta-2 isoform X1 [Sus scrofa]	1172	1191	160	-31.25	miRNA: 3' ccgcGGGCCGCCGCCGGCAc 5' |***|:*|||*||||||||| target: 5' gcatCTGGGCTGCGGCCGTg 3'	1169	1188	-37.1	0.000831	<table class='targe_detail_paired'><tr><td>target:</td><td>5'</td><td>CUGGGCUGCGGCCGUGU</td><td>3'</td></tr><tr><td></td><td></td><td>|:*|||*|||||||||*</td></tr><tr><td>miRNA:</td><td>3'</td><td >GGGCCGCCGCCGGCAC-</td><td>5'</td></tr></table>
ssc-miR-6782-3p	Pig.08830.1	mRNA	Pig.08830	MAN2A2-202	alpha-mannosidase 2x isoform X4 [Sus scrofa]	2546	2567	163	-36.03	miRNA: 3' gucCCGCCCUCUGGUCUCCAGu 5' ***||||*|:|:||||:||||| target: 5' gctGGCGTGGGGCCAGGGGTCa 3'	2546	2567	-39	0.0007	<table class='targe_detail_paired'><tr><td>target:</td><td>5'</td><td>GUGGGGCCAGGGGUCAG</td><td>3'</td></tr><tr><td></td><td></td><td>|*|:|:||||:|||||*</td></tr><tr><td>miRNA:</td><td>3'</td><td >CCCUCUGGUCUCCAGU-</td><td>5'</td></tr></table>
ssc-miR-222	Pig.00052.1	mRNA	Pig.00052	PLCL1-203	inactive phospholipase C-like protein 1 isoform X2 [Sus scrofa]	694	717	162	-20.98	miRNA: 3' cucUGGGUCA-UCGGUCUACAUCGa 5' |**:||*|*|*||*||||||||||* target: 5' gttGCCAATTCAG-CAGATGTAGCa 3'	686	709	-37.2	0.001538	<table class='targe_detail_paired'><tr><td>target:</td><td>5'</td><td>UAGUUGCCAAUUCAGCAGAUGUAGCA</td><td>3'</td></tr><tr><td></td><td></td><td>:|||*|||********|||||||||*</td></tr><tr><td>miRNA:</td><td>3'</td><td >GUCAUCGG--------UCUACAUCGA</td><td>5'</td></tr></table>
ssc-miR-885-3p	Pig.18836.1	mRNA	Pig.18836	PIK3R5-203	phosphoinositide 3-kinase regulatory subunit 5 [Sus scrofa]	1972	1993	166	-31.27	miRNA: 3' uaGGUGAU-GUGGGGCGACGGa 5' **|:|||:*|:|::|||||||* target: 5' taCTACTGCCGCTTCGCTGCCc 3'	36	56	-32.7	0.006902	<table class='targe_detail_paired'><tr><td>target:</td><td>5'</td><td>UACUGCCGCUUCGCUGCCC</td><td>3'</td></tr><tr><td></td><td></td><td>|||**||****|||||||*</td></tr><tr><td>miRNA:</td><td>3'</td><td >AUGUGGG----GCGACGGA</td><td>5'</td></tr></table>
ssc-miR-6782-3p	Pig.02128.1	mRNA	Pig.02128	ARHGAP31-201	rho GTPase-activating protein 31 isoform X2 [Sus scrofa]	3081	3103	170	-30.46	miRNA: 3' gucCCGCCCUCU-GGUCUCCAGu 5' ::*|*|*|||||*|||||||||| target: 5' tgaGCCAGGAGACCCAGAGGTCa 3'	3080	3101	-33.3	0.009784	<table class='targe_detail_paired'><tr><td>target:</td><td>5'</td><td>CAGGAGACCCAGAGGUCAC</td><td>3'</td></tr><tr><td></td><td></td><td>**|||||*||||||||||*</td></tr><tr><td>miRNA:</td><td>3'</td><td >C-CCUCU-GGUCUCCAGU-</td><td>5'</td></tr></table>
ssc-miR-874	Pig.15853.1	mRNA	Pig.15853	MED25-206	PAK4-inhibitor INKA1 [Sus scrofa]	690	712	161	-30.55	miRNA: 3' cagccaGGGAGCCCGGUCCCGUc 5' |**|**||**|*||||||||||* target: 5' gaggcgCCAGCTGGCCAGGGCAc 3'	670	692	-36.5	0.00021	<table class='targe_detail_paired'><tr><td>target:</td><td>5'</td><td>CUCUCAGAACAGCUGAGGCGCCAGCUGGCCAGGGCAC</td><td>3'</td></tr><tr><td></td><td></td><td>|:||**************||******||||||||||*</td></tr><tr><td>miRNA:</td><td>3'</td><td >GGGA--------------GC------CCGGUCCCGUC</td><td>5'</td></tr></table>
ssc-miR-505	Pig.15790.1	mRNA	Pig.15790	SEMA3G-201	semaphorin-3G [Sus scrofa]	814	835	160	-30.24	miRNA: 3' ucUCCUUUGGUCGUUCACAACu 5' |*:||*::|||||::||||||: target: 5' atGGGCGGCCAGCGGGTGTTGg 3'	815	836	-34.2	0.00309	<table class='targe_detail_paired'><tr><td>target:</td><td>5'</td><td>GGCCAGCGGGUGUUGGU</td><td>3'</td></tr><tr><td></td><td></td><td>::|||||::||||||:*</td></tr><tr><td>miRNA:</td><td>3'</td><td >UUGGUCGUUCACAACU-</td><td>5'</td></tr></table>
ssc-miR-885-3p	Pig.08556.1	mRNA	Pig.08556	CASZ1-201	zinc finger protein castor homolog 1 isoform X1 [Sus scrofa]	5320	5339	165	-30.83	miRNA: 3' uaGGUGAUGUGGGGCGACGGa 5' *||||||:|*|:*|||||||* target: 5' ttCCACTGC-CTGCGCTGCCg 3'	4671	4691	-37.2	0.002934	<table class='targe_detail_paired'><tr><td>target:</td><td>5'</td><td>UGCACCUACCCCGGCUGCCG</td><td>3'</td></tr><tr><td></td><td></td><td>|:|****|||||*||||||*</td></tr><tr><td>miRNA:</td><td>3'</td><td >AUG----UGGGG-CGACGGA</td><td>5'</td></tr></table>
ssc-miR-885-3p	Pig.07972.1	mRNA	Pig.07972	CASKIN2-201	caskin-2 [Sus scrofa]	152	172	166	-26.26	miRNA: 3' uagGUGAUGUGGGGCGACGGa 5' *|*|*||*||||*|||||||| target: 5' ctgCTCTCCACCACGCTGCCt 3'	573	593	-34.2	0.00533	<table class='targe_detail_paired'><tr><td>target:</td><td>5'</td><td>UGCACCUGGCUGCCC</td><td>3'</td></tr><tr><td></td><td></td><td>|:||||:*||||||*</td></tr><tr><td>miRNA:</td><td>3'</td><td >AUGUGGGGCGACGGA</td><td>5'</td></tr></table>
ssc-miR-885-3p	Pig.16096.1	mRNA	Pig.16096	LRIG3-201	leucine-rich repeats and immunoglobulin-like domains protein 3 [Sus scrofa]	141	161	167	-31.18	miRNA: 3' uaGGUGAUGUGGGGCGACGGa 5' **||:||*||:*:|||||||| target: 5' ccCCGCTCCATGTCGCTGCCt 3'	142	162	-33.9	0.005592	<table class='targe_detail_paired'><tr><td>target:</td><td>5'</td><td>UCCAUGUCGCUGCCUC</td><td>3'</td></tr><tr><td></td><td></td><td>|*||:*:||||||||*</td></tr><tr><td>miRNA:</td><td>3'</td><td >AUGUGGGGCGACGGA-</td><td>5'</td></tr></table>
ssc-miR-885-3p	Pig.05974.1	mRNA	Pig.05974	NHS-201	Nance-Horan syndrome protein isoform X1 [Sus scrofa]	4831	4853	170	-33.23	miRNA: 3' uaGGUGAUGUGG--GGCGACGGa 5' |*||:|||||*|**||||||||* target: 5' agCCGCTACAGCGTCCGCTGCCg 3'	4828	4848	-36.3	0.003297	<table class='targe_detail_paired'><tr><td>target:</td><td>5'</td><td>UACAGCGUCCGCUGCCG</td><td>3'</td></tr><tr><td></td><td></td><td>||||*|**||||||||*</td></tr><tr><td>miRNA:</td><td>3'</td><td >AUGUGG--GGCGACGGA</td><td>5'</td></tr></table>
ssc-miR-4332	Pig.16374.1	mRNA	Pig.16374	KAZALD1-202	kazal-type serine protease inhibitor domain-containing protein 1 precursor [Sus scrofa]	111	131	164	-31.66	miRNA: 3' ccgCGGGCCGC-CGCCGGCAc 5' ***|*|:||||*||||||||* target: 5' acaGACTGGCGCGCGGCCGTc 3'	731	750	-29.6	0.006548	<table class='targe_detail_paired'><tr><td>target:</td><td>5'</td><td>CCCCCACAGACUGGCGCGCGGCCGUC</td><td>3'</td></tr><tr><td></td><td></td><td>|||*********||||*||||||||*</td></tr><tr><td>miRNA:</td><td>3'</td><td >GGG---------CCGC-CGCCGGCAC</td><td>5'</td></tr></table>
ssc-miR-885-3p	Pig.12228.1	mRNA	Pig.12228	GPR108-201	protein GPR108 isoform X1 [Sus scrofa]	1598	1618	174	-34.32	miRNA: 3' uagGUGAUGUGGGGCGACGGa 5' ***|||*:|:||||||||||* target: 5' tcaCACGGCGCCCCGCTGCCg 3'	1596	1616	-40.7	9.9e-05	<table class='targe_detail_paired'><tr><td>target:</td><td>5'</td><td>CGGCGCCCCGCUGCCG</td><td>3'</td></tr><tr><td></td><td></td><td>|*:|:||||||||||*</td></tr><tr><td>miRNA:</td><td>3'</td><td >GAUGUGGGGCGACGGA</td><td>5'</td></tr></table>
ssc-miR-194a-3p	Pig.11239.1	mRNA	Pig.11239	GAS2L2-201	GAS2-like protein 2 isoform X1 [Sus scrofa]	2567	2587	167	-30.45	miRNA: 3' ucuauuGUCGUCGGGGUGACc 5' :*|*:*||||*|||||||||| target: 5' gcaagcCAGCCGCCCCACTGg 3'	2561	2581	-35.3	0.002146	<table class='targe_detail_paired'><tr><td>target:</td><td>5'</td><td>AAGCCAGCCGCCCCACUGGA</td><td>3'</td></tr><tr><td></td><td></td><td>|***||||*||||||||||*</td></tr><tr><td>miRNA:</td><td>3'</td><td >U---GUCGUCGGGGUGACC-</td><td>5'</td></tr></table>
ssc-miR-874	Pig.10345.1	mRNA	Pig.10345	ZNF263-201	zinc finger protein 263 isoform X1 [Sus scrofa]	1005	1027	164	-29.03	miRNA: 3' cagccagGGAGCCCGGUCCCGUc 5' |******||||*||*|||||||| target: 5' gagaaggCCTCAGGACAGGGCAg 3'	1008	1030	-33.5	0.003829	<table class='targe_detail_paired'><tr><td>target:</td><td>5'</td><td>-CCUCAGGACAGGGCAGA</td><td>3'</td></tr><tr><td></td><td></td><td>*||||*||*||||||||*</td></tr><tr><td>miRNA:</td><td>3'</td><td >GGGAGCCCGGUCCCGUC-</td><td>5'</td></tr></table>
ssc-miR-885-3p	Pig.00852.1	mRNA	Pig.00852	TBX18-201	T-box transcription factor TBX18 [Sus scrofa]	397	417	160	-32.35	miRNA: 3' uaggugaugUGGGGCGACGGa 5' ***|***:*|||||||||||* target: 5' cggccggggACCCCGCTGCCc 3'	1613	1633	-31.8	0.006354	<table class='targe_detail_paired'><tr><td>target:</td><td>5'</td><td>-GGACCCCGCUGCCC</td><td>3'</td></tr><tr><td></td><td></td><td>*:*|||||||||||*</td></tr><tr><td>miRNA:</td><td>3'</td><td >AUGUGGGGCGACGGA</td><td>5'</td></tr></table>
ssc-miR-885-3p	Pig.18431.1	mRNA	Pig.18431	CACNA1I-201	LOW QUALITY PROTEIN: voltage-dependent T-type calcium channel subunit alpha-1I [Sus scrofa]	1905	1925	168	-34.9	miRNA: 3' uaGGU-GAUGUGGGGCGACGGa 5' **|||*||:|*||||||||||* target: 5' cgCCAGCTGC-CCCCGCTGCCa 3'	1905	1925	-38.7	0.001821	<table class='targe_detail_paired'><tr><td>target:</td><td>5'</td><td>CUGC-CCCCGCUGCCA</td><td>3'</td></tr><tr><td></td><td></td><td>||:|*||||||||||*</td></tr><tr><td>miRNA:</td><td>3'</td><td >GAUGUGGGGCGACGGA</td><td>5'</td></tr></table>
ssc-miR-885-3p	Pig.07413.1	mRNA	Pig.07413	PLCG1-201	1-phosphatidylinositol 4,5-bisphosphate phosphodiesterase gamma-1 isoform X1 [Sus scrofa]	1051	1070	162	-30.04	miRNA: 3' uagguGAUGUGGGGCGACGGa 5' :****||||:*|||||||||| target: 5' gaagcCTACG-CCCGCTGCCt 3'	1039	1059	-34.2	0.005933	<table class='targe_detail_paired'><tr><td>target:</td><td>5'</td><td>CCCUGGAAGCCUACG-CCCGCUGCCUG</td><td>3'</td></tr><tr><td></td><td></td><td>**********||||:*||||||||||*</td></tr><tr><td>miRNA:</td><td>3'</td><td >----------GAUGUGGGGCGACGGA-</td><td>5'</td></tr></table>
ssc-miR-874	Pig.23499.1	mRNA	Pig.23499	GTF3C5	general transcription factor 3C polypeptide 5 isoform X2 [Sus scrofa]	483	504	162	-35.45	miRNA: 3' cagCCAGGGAGCCCGGUCCCGUc 5' ***||||***|*||||||||||| target: 5' ccgGGTCAGGC-GGCCAGGGCAg 3'	743	765	-30.7	0.003757	<table class='targe_detail_paired'><tr><td>target:</td><td>5'</td><td>CAGGC-GGCCAGGGCAGG</td><td>3'</td></tr><tr><td></td><td></td><td>|***|*|||||||||||*</td></tr><tr><td>miRNA:</td><td>3'</td><td >GGGAGCCCGGUCCCGUC-</td><td>5'</td></tr></table>
ssc-miR-7138-5p	Pig.02150.1	mRNA	Pig.02150	POLQ-201	DNA polymerase theta isoform X1 [Sus scrofa]	659	684	164	-30.39	miRNA: 3' ucUACCUACCU---GUGAACGACCCu 5' *|:||||||*|***||:*|||||||| target: 5' tgGTGGATGAATTGCATATGCTGGGa 3'	659	681	-35.5	0.009299	<table class='targe_detail_paired'><tr><td>target:</td><td>5'</td><td>AUGAAUUGCAUAUGCUGGGAG</td><td>3'</td></tr><tr><td></td><td></td><td>|||****:||:*||||||||*</td></tr><tr><td>miRNA:</td><td>3'</td><td >UACC---UGUGAACGACCCU-</td><td>5'</td></tr></table>
ssc-miR-874	Pig.04492.1	mRNA	Pig.04492	COMMD6-207	TBC1 domain family member 4 isoform X6 [Sus scrofa]	2363	2385	163	-32.01	miRNA: 3' cagccaggGAGCCCGGUCCCGUc 5' ********||:|||*|||||||| target: 5' cagcacagCTTGGGGCAGGGCAg 3'	2359	2381	-33.6	0.007098	<table class='targe_detail_paired'><tr><td>target:</td><td>5'</td><td>CACAGCUUGGGGCAGGGCAGU</td><td>3'</td></tr><tr><td></td><td></td><td>|****||:|||*||||||||*</td></tr><tr><td>miRNA:</td><td>3'</td><td >GG---GAGCCCGGUCCCGUC-</td><td>5'</td></tr></table>
ssc-miR-885-3p	Pig.15988.1	mRNA	Pig.15988	USF2-201	upstream stimulatory factor 2 isoform X4 [Sus scrofa]	17	37	164	-30.96	miRNA: 3' uagguGAUGUGGGGCGACGGa 5' *****||:*|:|||||||||| target: 5' cgggtCTGGATCCCGCTGCCt 3'	364	384	-33.9	0.000944	<table class='targe_detail_paired'><tr><td>target:</td><td>5'</td><td>UGCCUCGGCCACCGCUGCUG</td><td>3'</td></tr><tr><td></td><td></td><td>|:|****:||*|||||||:*</td></tr><tr><td>miRNA:</td><td>3'</td><td >AUG----UGG-GGCGACGGA</td><td>5'</td></tr></table>
ssc-miR-874	Pig.15797.1	mRNA	Pig.15797	LOC101154047	toll-like receptor 9 isoform X1 [Sus scrofa]	939	959	165	-35.72	miRNA: 3' caGCCAGGGAGCCCGGUCCCGUc 5' **|||*|:||*||*||||||||| target: 5' tgCGG-CTCT-GGCCCAGGGCAg 3'	3849	3871	-34.1	0.007217	<table class='targe_detail_paired'><tr><td>target:</td><td>5'</td><td>CUCU-GGCCCAGGGCAGG</td><td>3'</td></tr><tr><td></td><td></td><td>|:||*||*|||||||||*</td></tr><tr><td>miRNA:</td><td>3'</td><td >GGGAGCCCGGUCCCGUC-</td><td>5'</td></tr></table>
ssc-miR-4332	Pig.17551.1	mRNA	Pig.17551	PML-202	LOW QUALITY PROTEIN: protein PML [Sus scrofa]	1772	1791	165	-33.52	miRNA: 3' ccgCGGGCCGCCGCCGGCAc 5' ***|||*|*:|||||||||| target: 5' ttaGCCAGCTGGCGGCCGTg 3'	1773	1792	-36.9	0.000893	<table class='targe_detail_paired'><tr><td>target:</td><td>5'</td><td>A-GCUGGCGGCCGUGA</td><td>3'</td></tr><tr><td></td><td></td><td>**||*||||||||||*</td></tr><tr><td>miRNA:</td><td>3'</td><td >GCCG-CCGCCGGCAC-</td><td>5'</td></tr></table>
ssc-miR-222	Pig.14342.1	mRNA	Pig.14342	STARD9	LOW QUALITY PROTEIN: stAR-related lipid transfer protein 9 [Sus scrofa]	2399	2424	161	-23.61	miRNA: 3' cuCUGGGUCAUCGG--UCUACAUCGa 5' *:||:||***||||**|*|||||||* target: 5' tgGATCCCAAAGCCAAATATGTAGCa 3'	567	590	-36.6	0.005335	<table class='targe_detail_paired'><tr><td>target:</td><td>5'</td><td>CCAGCGGAAGCAGCCUCAUGAUGUGGUG</td><td>3'</td></tr><tr><td></td><td></td><td>||||*******||||****|||||:|:*</td></tr><tr><td>miRNA:</td><td>3'</td><td >GGUCA------UCGGU---CUACAUCGA</td><td>5'</td></tr></table>
ssc-miR-885-3p	Pig.03119.1	mRNA	Pig.03119	MAP3K6-201	mitogen-activated protein kinase kinase kinase 6 [Sus scrofa]	443	464	174	-35.14	miRNA: 3' uaGGUGAUGUGGG-GCGACGGa 5' |*|||||||*||:*|||||||| target: 5' agCCACTACCCCTGCGCTGCCt 3'	444	464	-37.3	0.001659	<table class='targe_detail_paired'><tr><td>target:</td><td>5'</td><td>UAC-CCCUGCGCUGCCUG</td><td>3'</td></tr><tr><td></td><td></td><td>|||*|||**||||||||*</td></tr><tr><td>miRNA:</td><td>3'</td><td >AUGUGGG--GCGACGGA-</td><td>5'</td></tr></table>
ssc-miR-194a-3p	Pig.00319.1	mRNA	Pig.00319	MAGI2-201	membrane-associated guanylate kinase, WW and PDZ domain-containing protein 2 isoform X1 [Sus scrofa]	3402	3424	162	-32.22	miRNA: 3' ucuauUGU-CGUC-GGGGUGACc 5' :||**|||*||||*||||||||| target: 5' ggactACAGGCAGCCCCCACTGg 3'	3398	3418	-35.4	0.004286	<table class='targe_detail_paired'><tr><td>target:</td><td>5'</td><td>ACAGGCAGCCCCCACUGGA</td><td>3'</td></tr><tr><td></td><td></td><td>|||*||||*|||||||||*</td></tr><tr><td>miRNA:</td><td>3'</td><td >UGU-CGUC-GGGGUGACC-</td><td>5'</td></tr></table>
ssc-miR-4332	Pig.12128.1	mRNA	Pig.12128	NAV1	neuron navigator 1 isoform X8 [Sus scrofa]	1679	1698	160	-40.42	miRNA: 3' ccgcGGGCCGCCGCCGGCAc 5' *|**:||*|*|||||||||| target: 5' aggcTCCCGAGGCGGCCGTg 3'	1678	1697	-40.8	0.000101	<table class='targe_detail_paired'><tr><td>target:</td><td>5'</td><td>CCGA-GGCGGCCGUGA</td><td>3'</td></tr><tr><td></td><td></td><td>|||**||||||||||*</td></tr><tr><td>miRNA:</td><td>3'</td><td >GGCCGCCGCCGGCAC-</td><td>5'</td></tr></table>
ssc-miR-874	Pig.12139.1	mRNA	Pig.12139	KIF14-201	LOW QUALITY PROTEIN: kinesin-like protein KIF14 [Sus scrofa]	4815	4839	164	-37.25	miRNA: 3' caGCCAGGGAGCCC--GGUCCCGUc 5' **|*|||||**|||**:|||||||| target: 5' ccCAGTCCCGGGGGGCTCAGGGCAg 3'	4812	4834	-41.2	0.000448	<table class='targe_detail_paired'><tr><td>target:</td><td>5'</td><td>CAGCCCU--GGCCGGGGCAGA</td><td>3'</td></tr><tr><td></td><td></td><td>***||||**||||:||||||*</td></tr><tr><td>miRNA:</td><td>3'</td><td >A--GGGAGCCCGGUCCCGUC-</td><td>5'</td></tr></table>
ssc-miR-874	Pig.09946.1	mRNA	Pig.09946	DAPK1-201	death-associated protein kinase 1 isoform X1 [Sus scrofa]	3531	3554	166	-31.49	miRNA: 3' caGCCAG--GGAGCCCGGUCCCGUc 5' **:||||**||*|*||||||||||* target: 5' ccTGGTCAACCAC-GGCCAGGGCAt 3'	4085	4107	-35	0.005337	<table class='targe_detail_paired'><tr><td>target:</td><td>5'</td><td>CAACCAC-GGCCAGGGCAU</td><td>3'</td></tr><tr><td></td><td></td><td>|**||*|*||||||||||*</td></tr><tr><td>miRNA:</td><td>3'</td><td >G--GGAGCCCGGUCCCGUC</td><td>5'</td></tr></table>
ssc-miR-874	Pig.09218.1	mRNA	Pig.09218	BUD23-201	LOW QUALITY PROTEIN: probable 18S rRNA (guanine-N(7))-methyltransferase [Sus scrofa]	304	326	161	-30.72	miRNA: 3' caGCCAGGGAGCCCGGUCCCGUc 5' *|:||***|*:|||:|||||||* target: 5' ctTGGGGACATGGGTCAGGGCAt 3'	767	789	-31	0.003358	<table class='targe_detail_paired'><tr><td>target:</td><td>5'</td><td>GACAUGGGUCAGGGCAU</td><td>3'</td></tr><tr><td></td><td></td><td>**|*:|||:|||||||*</td></tr><tr><td>miRNA:</td><td>3'</td><td >GGGAGCCCGGUCCCGUC</td><td>5'</td></tr></table>
ssc-miR-221-5p	Pig.01441.1	mRNA	Pig.01441	TERF1-201	telomeric repeat-binding factor 1 isoform X1 [Sus scrofa]	132	155	164	-26.84	miRNA: 3' ugUCUUUAGAUGUAACAUACGGUCCa 5' *|||:||*||:|*|*|*:|||||||| target: 5' ccAGGAA-CTGC-TCGAGTGCCAGGt 3'	132	157	-30.9	0.00139	<table class='targe_detail_paired'><tr><td>target:</td><td>5'</td><td>A-CUGCUC-GAGUGCCAGGUG</td><td>3'</td></tr><tr><td></td><td></td><td>|*||:|***|*:||||||||*</td></tr><tr><td>miRNA:</td><td>3'</td><td >UAGAUGUAACAUACGGUCCA-</td><td>5'</td></tr></table>
ssc-miR-874	Pig.05739.1	mRNA	Pig.05739	PRR14L-201	protein PRR14L isoform X1 [Sus scrofa]	2840	2864	164	-36.68	miRNA: 3' cagccaGGGAGC--CCGGUCCCGUc 5' *|*|**||||||***|||||||||* target: 5' atggagCCCTCGACTGCCAGGGCAa 3'	2838	2860	-39.7	0.001232	<table class='targe_detail_paired'><tr><td>target:</td><td>5'</td><td>GCCCUCGACUGCCAGGGCAA</td><td>3'</td></tr><tr><td></td><td></td><td>*||||||***|||||||||*</td></tr><tr><td>miRNA:</td><td>3'</td><td >-GGGAGCC--CGGUCCCGUC</td><td>5'</td></tr></table>
ssc-miR-194a-3p	Pig.18328.1	mRNA	Pig.18328	VPS72-201	PREDICTED: vacuolar protein sorting-associated protein 72 homolog [Camelus ferus]	469	489	161	-23.44	miRNA: 3' ucuaUUGUCGUCGGGGUGACc 5' *|:*:|*||*:|||||||||* target: 5' cggcGAAAGGGGCCCCACTGt 3'	466	486	-31.3	0.003749	<table class='targe_detail_paired'><tr><td>target:</td><td>5'</td><td>CGGCGAAAGGGGCCCCACUGU</td><td>3'</td></tr><tr><td></td><td></td><td>|:||******:|||||||||*</td></tr><tr><td>miRNA:</td><td>3'</td><td >GUCG------UCGGGGUGACC</td><td>5'</td></tr></table>
ssc-miR-4332	Pig.22699.1	mRNA	Pig.22699	BRD1-201	bromodomain-containing protein 1 isoform X4 [Sus scrofa]	409	429	165	-36.5	miRNA: 3' ccGCGGGC-CGCCGCCGGCAc 5' |*||*|:|*|:|||||||||| target: 5' gcCGACTGCGTGGCGGCCGTg 3'	401	420	-40.1	7e-05	<table class='targe_detail_paired'><tr><td>target:</td><td>5'</td><td>AGGCCGACUGCGUGGCGGCCGUGU</td><td>3'</td></tr><tr><td></td><td></td><td>*|||*********||||||||||*</td></tr><tr><td>miRNA:</td><td>3'</td><td >GCCG---------CCGCCGGCAC-</td><td>5'</td></tr></table>
ssc-miR-122-5p	Pig.19245.1	mRNA	Pig.19245	CDCA5-201	PREDICTED: LOW QUALITY PROTEIN: sororin, partial [Camelus ferus]	838	860	161	-25.51	miRNA: 3' ugUUUGUGGUAACAGUGUGAGGu 5' **::|*:|||*|||||||:|||* target: 5' caGGAAGCCACTGTCACATTCCt 3'	836	858	-31	0.006156	<table class='targe_detail_paired'><tr><td>target:</td><td>5'</td><td>AAGCCACUGUCACAUUCCU</td><td>3'</td></tr><tr><td></td><td></td><td>**:|||*|||||||:|||*</td></tr><tr><td>miRNA:</td><td>3'</td><td >G-UGGUAACAGUGUGAGGU</td><td>5'</td></tr></table>
ssc-miR-874	Pig.16641.1	mRNA	Pig.16641	ZSCAN4	zinc finger and SCAN domain-containing protein 4 [Sus scrofa]	400	422	167	-31.11	miRNA: 3' cagcCAGGGAGCCCGGUCCCGUc 5' |***|||:|*||*|*|||||||| target: 5' gaaaGTCTCACGTGGCAGGGCAg 3'	1041	1063	-31.2	0.004397	<table class='targe_detail_paired'><tr><td>target:</td><td>5'</td><td>CUCACGUGG-CAGGGCAGU</td><td>3'</td></tr><tr><td></td><td></td><td>|:|*||*||*||||||||*</td></tr><tr><td>miRNA:</td><td>3'</td><td >GGGAGC-CCGGUCCCGUC-</td><td>5'</td></tr></table>
ssc-miR-874	Pig.13478.1	mRNA	Pig.13478	CSGALNACT1	LOW QUALITY PROTEIN: chondroitin sulfate N-acetylgalactosaminyltransferase 1 [Sus scrofa]	347	370	164	-32.7	miRNA: 3' caGCCAGGGAGC-CCGGUCCCGUc 5' **||*||||**|*||*|||||||| target: 5' tgCGCTCCCAGGTGGACAGGGCAg 3'	998	1020	-30.7	0.007219	<table class='targe_detail_paired'><tr><td>target:</td><td>5'</td><td>CCCAGGUGGACAGGGCAGA</td><td>3'</td></tr><tr><td></td><td></td><td>|||**|*||*||||||||*</td></tr><tr><td>miRNA:</td><td>3'</td><td >GGGAGC-CCGGUCCCGUC-</td><td>5'</td></tr></table>
ssc-miR-194a-3p	Pig.02628.1	mRNA	Pig.02628	ARHGEF4-201	PREDICTED: uncharacterized protein LOC102395856 isoform X1 [Bubalus bubalis]	5202	5222	168	-32.5	miRNA: 3' ucuauUGUCGUCGGGGUGACc 5' :****:|*||||||||||||| target: 5' gctgcGCTGCAGCCCCACTGg 3'	5201	5221	-37.2	0.002618	<table class='targe_detail_paired'><tr><td>target:</td><td>5'</td><td>CUGCAGCCCCACUGGG</td><td>3'</td></tr><tr><td></td><td></td><td>|*|||||||||||||*</td></tr><tr><td>miRNA:</td><td>3'</td><td >GUCGUCGGGGUGACC-</td><td>5'</td></tr></table>
ssc-miR-885-3p	Pig.23889.1	mRNA	Pig.23889	MROH1-201	maestro heat-like repeat-containing protein family member 1 isoform X2 [Sus scrofa]	756	775	164	-32.14	miRNA: 3' uagGUGAUGUGGGGCGACGGa 5' :**|*||:*|||||||||||* target: 5' gcaCCCTG-ACCCCGCTGCCc 3'	886	906	-30.5	0.005212	<table class='targe_detail_paired'><tr><td>target:</td><td>5'</td><td>UG-ACCCCGCUGCCC</td><td>3'</td></tr><tr><td></td><td></td><td>|:*|||||||||||*</td></tr><tr><td>miRNA:</td><td>3'</td><td >AUGUGGGGCGACGGA</td><td>5'</td></tr></table>
ssc-miR-6782-3p	Pig.08961.1	mRNA	Pig.08961	CTIF-201	CBP80/20-dependent translation initiation factor isoform X1 [Sus scrofa]	973	994	168	-33.97	miRNA: 3' gucccgCCCUCUGGUCUCCAGu 5' |||***|||:|*|||||||||: target: 5' cagccaGGGGGTCCAGAGGTCg 3'	972	993	-36.1	0.000892	<table class='targe_detail_paired'><tr><td>target:</td><td>5'</td><td>AGGGGGUCCAGAGGUCGA</td><td>3'</td></tr><tr><td></td><td></td><td>*|||:|*|||||||||:*</td></tr><tr><td>miRNA:</td><td>3'</td><td >GCCCUCUGGUCUCCAGU-</td><td>5'</td></tr></table>
ssc-miR-4332	Pig.21790.1	mRNA	Pig.21790	PLD3-201	phospholipase D4 isoform X6 [Sus scrofa]	1114	1135	165	-39.55	miRNA: 3' ccGCG--GGCCGCCGCCGGCAc 5' |||||**|*||:|||||||||* target: 5' ggCGCTGCGGGTGGCGGCCGTc 3'	638	657	-30.4	0.008424	<table class='targe_detail_paired'><tr><td>target:</td><td>5'</td><td>UGCGGGUGGCGGCCGUC</td><td>3'</td></tr><tr><td></td><td></td><td>:***||:|||||||||*</td></tr><tr><td>miRNA:</td><td>3'</td><td >GG--CCGCCGCCGGCAC</td><td>5'</td></tr></table>
ssc-miR-885-3p	Pig.22002.1	mRNA	Pig.22002	PWWP2B-201	PWWP domain-containing protein 2B isoform X2 [Sus scrofa]	144	165	162	-27.06	miRNA: 3' uaGGUGAUG-UGGGGCGACGGa 5' :*||*|*||*:|:||||||||* target: 5' gcCCCCGACGGCTCCGCTGCCc 3'	286	306	-30.8	0.007085	<table class='targe_detail_paired'><tr><td>target:</td><td>5'</td><td>CCCUCGUGC-CCCCGCUGCCC</td><td>3'</td></tr><tr><td></td><td></td><td>******|:|*||||||||||*</td></tr><tr><td>miRNA:</td><td>3'</td><td >------AUGUGGGGCGACGGA</td><td>5'</td></tr></table>
ssc-miR-874	Pig.12642.1	mRNA	Pig.12642	HPD-201	4-hydroxyphenylpyruvate dioxygenase-like protein [Sus scrofa]	1432	1454	163	-26.38	miRNA: 3' cagccaggGAGCCCGGUCCCGUc 5' |*|*****||:*||||||||||* target: 5' gccacaggCTTTGGCCAGGGCAa 3'	426	448	-30.9	0.008393	<table class='targe_detail_paired'><tr><td>target:</td><td>5'</td><td>CCCAGAGGCAGUGGGAAGGGGCAGU</td><td>3'</td></tr><tr><td></td><td></td><td>|||********:|||**:||||||*</td></tr><tr><td>miRNA:</td><td>3'</td><td >GGGA-------GCCCGGUCCCGUC-</td><td>5'</td></tr></table>
ssc-miR-6782-3p	Pig.22079.1	mRNA	Pig.22079	DNAH10-201	LOW QUALITY PROTEIN: cytoplasmic dynein 1 heavy chain 1 [Sus scrofa]	4737	4758	160	-26.37	miRNA: 3' gucccgCCCUCUGGUCUCCAGu 5' ||****|||:|**||||||||* target: 5' catccaGGGGGTGCAGAGGTCt 3'	4738	4759	-34.3	0.008819	<table class='targe_detail_paired'><tr><td>target:</td><td>5'</td><td>GGGGGUGCAGAGGUCU</td><td>3'</td></tr><tr><td></td><td></td><td>|||:|**||||||||*</td></tr><tr><td>miRNA:</td><td>3'</td><td >CCCUCUGGUCUCCAGU</td><td>5'</td></tr></table>
ssc-miR-874	Pig.17908.1	mRNA	Pig.17908	PARP12-201	poly [ADP-ribose]	241	263	160	-34.03	miRNA: 3' cagccagggagCCCGGUCCCGUc 5' ***|*******|||||||||||* target: 5' ccggccaaggaGGGCCAGGGCAc 3'	241	263	-39.5	1.1e-05	<table class='targe_detail_paired'><tr><td>target:</td><td>5'</td><td>CCAAGGAGGGCCAGGGCAC</td><td>3'</td></tr><tr><td></td><td></td><td>||*****|||||||||||*</td></tr><tr><td>miRNA:</td><td>3'</td><td >GGGAG--CCCGGUCCCGUC</td><td>5'</td></tr></table>
ssc-miR-4332	Pig.20556.1	mRNA	Pig.20556	PRPF6-201	PRPF6 [Cervus elaphus hippelaphus]	2176	2196	163	-37.03	miRNA: 3' ccgcGGGCCG-CCGCCGGCAc 5' |***:|:|||*|||||||||| target: 5' gagaTCTGGCTGGCGGCCGTg 3'	1299	1318	-32.3	0.00954	<table class='targe_detail_paired'><tr><td>target:</td><td>5'</td><td>GAGAUCUGGCUGGCGGCCGUGA</td><td>3'</td></tr><tr><td></td><td></td><td>****:|:|||*||||||||||*</td></tr><tr><td>miRNA:</td><td>3'</td><td >----GGGCCG-CCGCCGGCAC-</td><td>5'</td></tr></table>
ssc-miR-885-3p	Pig.06797.1	mRNA	Pig.06797	JARID2-201	protein Jumonji isoform X2 [Sus scrofa]	2257	2277	167	-31.39	miRNA: 3' uaGGUGAUGUGGGGCGACGGa 5' |*||:||*|**|||||||||* target: 5' aaCCGCTTCCACCCGCTGCCc 3'	2256	2276	-34	0.006174	<table class='targe_detail_paired'><tr><td>target:</td><td>5'</td><td>UUCCACCCGCUGCCC</td><td>3'</td></tr><tr><td></td><td></td><td>|*|**|||||||||*</td></tr><tr><td>miRNA:</td><td>3'</td><td >AUGUGGGGCGACGGA</td><td>5'</td></tr></table>
ssc-miR-874	Pig.07147.1	mRNA	Pig.07147	CIT-201	citron Rho-interacting kinase isoform X4 [Sus scrofa]	5586	5607	162	-35.3	miRNA: 3' cagCCAGGGAGCCCGGUCCCGUc 5' |**|||*|**|||*||||||||| target: 5' gcaGGT-CAACGGCCCAGGGCAg 3'	5583	5605	-36.1	0.00556	<table class='targe_detail_paired'><tr><td>target:</td><td>5'</td><td>CAA-CGGCCCAGGGCAGC</td><td>3'</td></tr><tr><td></td><td></td><td>|***|||*|||||||||*</td></tr><tr><td>miRNA:</td><td>3'</td><td >GGGAGCCCGGUCCCGUC-</td><td>5'</td></tr></table>
ssc-miR-885-3p	Pig.04448.1	mRNA	Pig.04448	BCORL1-201	BCL-6 corepressor-like protein 1 isoform X1 [Sus scrofa]	580	600	165	-24.29	miRNA: 3' uaggUGAUGUGGGGCGACGGa 5' |*:*|||*||*:||||||||* target: 5' actaACTTCAATCCGCTGCCa 3'	1687	1707	-34.9	0.006691	<table class='targe_detail_paired'><tr><td>target:</td><td>5'</td><td>AGC-CUCUGCUGCCA</td><td>3'</td></tr><tr><td></td><td></td><td>*:|*|:|:||||||*</td></tr><tr><td>miRNA:</td><td>3'</td><td >AUGUGGGGCGACGGA</td><td>5'</td></tr></table>
ssc-miR-138	Pig.23378.1	mRNA	Pig.23378	UBE2D4-201	PREDICTED: ubiquitin-conjugating enzyme E2 D4 isoform X3 [Bison bison bison]	22	41	162	-26.44	miRNA: 3' cggacUAAGUGUUGUGGUCGa 5' *||**:|||||*||||||||| target: 5' ccccaGTTCAC-ACACCAGCt 3'	22	42	-28.1	0.005388	<table class='targe_detail_paired'><tr><td>target:</td><td>5'</td><td>UUCAC-ACACCAGCUC</td><td>3'</td></tr><tr><td></td><td></td><td>|||||*|||||||||*</td></tr><tr><td>miRNA:</td><td>3'</td><td >AAGUGUUGUGGUCGA-</td><td>5'</td></tr></table>
ssc-miR-4332	Pig.00456.1	mRNA	Pig.00456	ADAM22-201	disintegrin and metalloproteinase domain-containing protein 22 isoform X1 [Sus scrofa]	1	18	167	-39.25	miRNA: 3' ccgcgGGCCGCCGCCGGCAc 5' *****|*||||||||||||| target: 5' --atgCAGGCGGCGGCCGTg 3'	1	20	-40.7	0.000211	<table class='targe_detail_paired'><tr><td>target:</td><td>5'</td><td>-GGCGGCGGCCGUGU</td><td>3'</td></tr><tr><td></td><td></td><td>*|||||||||||||*</td></tr><tr><td>miRNA:</td><td>3'</td><td >GCCGCCGCCGGCAC-</td><td>5'</td></tr></table>
ssc-miR-4332	Pig.01542.1	mRNA	Pig.01542	GPR27-201	probable G-protein coupled receptor 27 [Sus scrofa]	653	672	166	-30.72	miRNA: 3' ccGCGGGCCGCCGCCGGCAc 5' *|||||:*|:|*|||||||* target: 5' cgCGCCTCGTGCCGGCCGTc 3'	653	672	-35.4	0.000474	<table class='targe_detail_paired'><tr><td>target:</td><td>5'</td><td>UGGCCGGCUGGCCGUGC</td><td>3'</td></tr><tr><td></td><td></td><td>:||*||||*|||||||*</td></tr><tr><td>miRNA:</td><td>3'</td><td >GCC-GCCG-CCGGCAC-</td><td>5'</td></tr></table>
ssc-miR-4332	Pig.06794.1	mRNA	Pig.06794	Cd83	CD83 antigen isoform X2 [Sus scrofa]	150	169	165	-36.07	miRNA: 3' ccgCGGGCCGCCGCCGGCAc 5' ***||:*|*||||||||||| target: 5' caaGCTGGCCGGCGGCCGTg 3'	230	249	-33.1	0.00049	<table class='targe_detail_paired'><tr><td>target:</td><td>5'</td><td>CCUGGGCCAAGCUGGCCGGCGGCCGUGC</td><td>3'</td></tr><tr><td></td><td></td><td>||***********||*|||||||||||*</td></tr><tr><td>miRNA:</td><td>3'</td><td >GG-----------CC-GCCGCCGGCAC-</td><td>5'</td></tr></table>
ssc-miR-221-3p	Pig.04377.1	mRNA	Pig.04377	LRCH2-201	leucine-rich repeat and calponin homology domain-containing protein 2 isoform X1 [Sus scrofa]	1225	1248	170	-27.81	miRNA: 3' uuuGGGU--CGUCUGUUACAUCGa 5' :|*||||***|||||:|||||||* target: 5' gacCCCAACACAGACGATGTAGCa 3'	1223	1244	-32.9	0.00556	<table class='targe_detail_paired'><tr><td>target:</td><td>5'</td><td>CAACACAGACGAUGUAGCA</td><td>3'</td></tr><tr><td></td><td></td><td>*****|||||:|||||||*</td></tr><tr><td>miRNA:</td><td>3'</td><td >UC---GUCUGUUACAUCGA</td><td>5'</td></tr></table>
ssc-miR-6782-3p	Pig.23430.1	mRNA	Pig.23430	TK1-201	thymidine kinase, cytosolic [Sus scrofa]	496	517	169	-35.99	miRNA: 3' guCCCGC-CCUCUGGUCUCCAGu 5' |*|||||*|||||**|||||||: target: 5' ctGGGCGTGGAGA-AAGAGGTCg 3'	497	518	-38.1	5.6e-05	<table class='targe_detail_paired'><tr><td>target:</td><td>5'</td><td>GUGGAGAA-AGAGGUCGA</td><td>3'</td></tr><tr><td></td><td></td><td>|*|||||**|||||||:*</td></tr><tr><td>miRNA:</td><td>3'</td><td >C-CCUCUGGUCUCCAGU-</td><td>5'</td></tr></table>
ssc-miR-874	Pig.20897.1	mRNA	Pig.20897	MRPL36-201	39S ribosomal protein L36, mitochondrial [Sus scrofa]	118	140	165	-31.11	miRNA: 3' caGCCAGGGAGCCCGGUCCCGUc 5' **|*|**|||*|||*|||||||* target: 5' ccCAGGGCCTGGGGGCAGGGCAc 3'	175	197	-34	0.000318	<table class='targe_detail_paired'><tr><td>target:</td><td>5'</td><td>UCCC-CAGGGCCUGGGGGCAGG</td><td>3'</td></tr><tr><td></td><td></td><td>||||*|*|||||**:||||||*</td></tr><tr><td>miRNA:</td><td>3'</td><td >AGGGAG-CCCGG--UCCCGUC-</td><td>5'</td></tr></table>
ssc-miR-6782-3p	Pig.19979.1	mRNA	Pig.19979	CD248-201	endosialin [Sus scrofa]	1743	1765	160	-24.98	miRNA: 3' gucccGCC-CUCUGGUCUCCAGu 5' *****|||*||**|||||||||* target: 5' accccCGGTGACCCCAGAGGTCc 3'	1137	1158	-32.2	0.007872	<table class='targe_detail_paired'><tr><td>target:</td><td>5'</td><td>UGGGAGGCCUUCGAUGGCGGCUGGACCGAGAUGCCUGGGGUCC</td><td>3'</td></tr><tr><td></td><td></td><td>*|||||:||***************|***********|:||||*</td></tr><tr><td>miRNA:</td><td>3'</td><td >-CCCUCUGG---------------U-----------CUCCAGU</td><td>5'</td></tr></table>
ssc-miR-885-3p	Pig.21034.1	mRNA	Pig.21034	FBRS-201	probable fibrosin-1 [Sus scrofa]	2511	2533	161	-30.63	miRNA: 3' uaGGUGAU-GUGG-GGCGACGGa 5' **|::||:*|:||*||||||||* target: 5' cgCTGCTGCCGCCGCCGCTGCCg 3'	2507	2527	-37.7	0.000837	<table class='targe_detail_paired'><tr><td>target:</td><td>5'</td><td>UGCUGCCGCCGCCGCUGCCG</td><td>3'</td></tr><tr><td></td><td></td><td>|:|****:||*||||||||*</td></tr><tr><td>miRNA:</td><td>3'</td><td >AUG----UGG-GGCGACGGA</td><td>5'</td></tr></table>
ssc-miR-885-3p	Pig.19401.1	mRNA	Pig.19401	DENND5A-201	LOW QUALITY PROTEIN: DENN domain-containing protein 5A [Sus scrofa]	697	717	160	-29.62	miRNA: 3' uaGGU-GAUGUGGGGCGACGGa 5' **|||*|*:|*||||||||||* target: 5' ccCCAGCCGC-CCCCGCTGCCc 3'	698	718	-33.7	0.007456	<table class='targe_detail_paired'><tr><td>target:</td><td>5'</td><td>CCGC-CCCCGCUGCCC</td><td>3'</td></tr><tr><td></td><td></td><td>|*:|*||||||||||*</td></tr><tr><td>miRNA:</td><td>3'</td><td >GAUGUGGGGCGACGGA</td><td>5'</td></tr></table>
ssc-miR-7138-5p	Pig.05597.1	mRNA	Pig.05597	SCARA5	LOW QUALITY PROTEIN: scavenger receptor class A member 5 [Sus scrofa]	1278	1302	163	-28.19	miRNA: 3' ucUAC-CUAC-CUGUGAACGACCCu 5' :||||*|:||*|*|:|*|||||||* target: 5' ggATGTGGTGTGCCGCATGCTGGGc 3'	1276	1298	-31.7	0.005585	<table class='targe_detail_paired'><tr><td>target:</td><td>5'</td><td>UGGUGUGCCGCAUGCUGGGC</td><td>3'</td></tr><tr><td></td><td></td><td>*|:||*|*|:|*|||||||*</td></tr><tr><td>miRNA:</td><td>3'</td><td >-CUAC-CUGUGAACGACCCU</td><td>5'</td></tr></table>
ssc-miR-194a-3p	Pig.03739.1	mRNA	Pig.03739	DEPTOR-201	DEP domain-containing mTOR-interacting protein isoform X4 [Sus scrofa]	357	379	166	-33.92	miRNA: 3' ucUAUUGUCGUCG--GGGUGACc 5' :|||:||:|||*|**|||||||| target: 5' ggATGACGGCACCTTCCCACTGg 3'	356	376	-36.7	0.000118	<table class='targe_detail_paired'><tr><td>target:</td><td>5'</td><td>ACGGCACCUUCCCACUGGA</td><td>3'</td></tr><tr><td></td><td></td><td>||:|||***:||||||||*</td></tr><tr><td>miRNA:</td><td>3'</td><td >UGUCGUC--GGGGUGACC-</td><td>5'</td></tr></table>
ssc-miR-885-3p	Pig.00008.1	mRNA	Pig.00008	ABI2-201	PREDICTED: abl interactor 2 isoform X1 [Chinchilla lanigera]	109	128	165	-32.79	miRNA: 3' uaGGUGAUGUGGGGCGACGGa 5' **|:|||:|*|*||||||||| target: 5' cgCTACTGC-CGCCGCTGCCt 3'	1097	1117	-33.4	0.002868	<table class='targe_detail_paired'><tr><td>target:</td><td>5'</td><td>UACUGCCGCCGCUGCCUC</td><td>3'</td></tr><tr><td></td><td></td><td>|||*:||*|||||||||*</td></tr><tr><td>miRNA:</td><td>3'</td><td >AUG-UGG-GGCGACGGA-</td><td>5'</td></tr></table>
ssc-miR-885-3p	Pig.20246.1	mRNA	Pig.20246	TBX1-201	PREDICTED: T-box transcription factor TBX1 [Odobenus rosmarus divergens]	296	316	160	-32.61	miRNA: 3' uaGGUGAUGUGG-GGCGACGGa 5' |*||:*|:|:||*||||||||* target: 5' agCCG-TGCGCCGCCGCTGCCc 3'	1272	1292	-31.4	0.006443	<table class='targe_detail_paired'><tr><td>target:</td><td>5'</td><td>UGCGCCGCCGCUGCCC</td><td>3'</td></tr><tr><td></td><td></td><td>|:|:||*||||||||*</td></tr><tr><td>miRNA:</td><td>3'</td><td >AUGUGG-GGCGACGGA</td><td>5'</td></tr></table>
ssc-miR-6782-3p	Pig.14638.1	mRNA	Pig.14638	GPR107-201	protein GPR107 isoform X1 [Sus scrofa]	1348	1370	165	-28.65	miRNA: 3' guccCGCCCUCU-GGUCUCCAGu 5' ****|||*||*|*|||||||||| target: 5' gccaGCGTGAAAGCCAGAGGTCa 3'	1326	1347	-34.8	0.001592	<table class='targe_detail_paired'><tr><td>target:</td><td>5'</td><td>CCUCUUCAGCAGGGAGCCAGCGUGAAAGCCAGAGGUCAC</td><td>3'</td></tr><tr><td></td><td></td><td>********||*|||||***********:||||||||||*</td></tr><tr><td>miRNA:</td><td>3'</td><td >--------CG-CCCUC-----------UGGUCUCCAGU-</td><td>5'</td></tr></table>
ssc-miR-885-3p	Pig.13645.1	mRNA	Pig.13645	ATG9B-201	autophagy-related protein 9B [Sus scrofa]	1205	1226	162	-31.55	miRNA: 3' uaGGUGAU-GUGGGGCGACGGa 5' :*|::||:*|:*|||||||||* target: 5' gcCTGCTGCCGGCCCGCTGCCc 3'	1205	1225	-34.2	0.003897	<table class='targe_detail_paired'><tr><td>target:</td><td>5'</td><td>UGCCGGCCCGCUGCCC</td><td>3'</td></tr><tr><td></td><td></td><td>|:*|:*|||||||||*</td></tr><tr><td>miRNA:</td><td>3'</td><td >AU-GUGGGGCGACGGA</td><td>5'</td></tr></table>
ssc-miR-194b-5p	Pig.16780.1	mRNA	Pig.16780	LILRA6	leukocyte immunoglobulin-like receptor subfamily A member 6 isoform X1 [Sus scrofa]	274	298	166	-27.6	miRNA: 3' agGUGUACCU-CA--GCGACAAUGu 5' |*|:||*|||*||**|||||||||* target: 5' taCGCAGGGAGGTACCGCTGTTACt 3'	271	292	-31.4	0.005518	<table class='targe_detail_paired'><tr><td>target:</td><td>5'</td><td>GCAGGGAGGUACCGCUGUUACU</td><td>3'</td></tr><tr><td></td><td></td><td>:***||||****|||||||||*</td></tr><tr><td>miRNA:</td><td>3'</td><td >UA--CCUCA---GCGACAAUGU</td><td>5'</td></tr></table>
ssc-miR-874	Pig.17144.1	mRNA	Pig.17144	ERCC2-204	TFIIH basal transcription factor complex helicase XPD subunit isoform X1 [Sus scrofa]	762	785	161	-30.21	miRNA: 3' cagccagggAGCC-CGGUCCCGUc 5' |*:|*|***||||*|||||||||* target: 5' gatgctggaTCGGTGCCAGGGCAa 3'	1977	1999	-32.3	0.007718	<table class='targe_detail_paired'><tr><td>target:</td><td>5'</td><td>UGCUGGAUCGGUGCCAGGGCAA</td><td>3'</td></tr><tr><td></td><td></td><td>|*|:***||||*|||||||||*</td></tr><tr><td>miRNA:</td><td>3'</td><td >AGGG---AGCC-CGGUCCCGUC</td><td>5'</td></tr></table>
ssc-miR-138	Pig.12583.1	mRNA	Pig.12583	LDLRAD3-202	low-density lipoprotein receptor class A domain-containing protein 3 isoform X5 [Sus scrofa]	299	320	162	-24.83	miRNA: 3' cgGACUAAG-UGUUGUGGUCGa 5' *||||:|*|*:||*|||||||* target: 5' ccCTGGTCCTGCACCACCAGCg 3'	659	679	-29.4	0.005617	<table class='targe_detail_paired'><tr><td>target:</td><td>5'</td><td>GCGUGGACGACACCGGCC</td><td>3'</td></tr><tr><td></td><td></td><td>******||:|||||:||*</td></tr><tr><td>miRNA:</td><td>3'</td><td >AAG---UGUUGUGGUCGA</td><td>5'</td></tr></table>
ssc-miR-4332	Pig.18201.1	mRNA	Pig.18201	TUBGCP2-202	gamma-tubulin complex component 2 [Sus scrofa]	631	651	165	-35.91	miRNA: 3' ccGCGGG-CCGCCGCCGGCAc 5' |*|*|||*||*|||||||||| target: 5' gcCTCCCAGGAGGCGGCCGTg 3'	629	648	-40	0.000238	<table class='targe_detail_paired'><tr><td>target:</td><td>5'</td><td>CCCAGGAGGCGGCCGUGG</td><td>3'</td></tr><tr><td></td><td></td><td>|||*||*||||||||||*</td></tr><tr><td>miRNA:</td><td>3'</td><td >GGG-CCGCCGCCGGCAC-</td><td>5'</td></tr></table>
ssc-miR-874	Pig.05534.1	mRNA	Pig.05534	CHFR-201	E3 ubiquitin-protein ligase CHFR isoform X1 [Sus scrofa]	436	459	163	-24.69	miRNA: 3' cagCCAGGGAGCCCG-GUCCCGUc 5' ***|*|*||||*||:*|||||||* target: 5' aaaGATACCTCAGGTGCAGGGCAa 3'	1324	1346	-33.3	0.003994	<table class='targe_detail_paired'><tr><td>target:</td><td>5'</td><td>CCUGGCAGUGAGCCGGGGGCAC</td><td>3'</td></tr><tr><td></td><td></td><td>||:*****:|*|||*:|||||*</td></tr><tr><td>miRNA:</td><td>3'</td><td >GGGA----GCCCGG-UCCCGUC</td><td>5'</td></tr></table>
ssc-miR-194a-3p	Pig.20577.1	mRNA	Pig.20577	COL9A3-201	collagen alpha-3(IX) chain [Sus scrofa]	1741	1760	165	-32.43	miRNA: 3' ucUAUUGUCGUCGGGGUGACc 5' :||||*|*||:|:|||||||| target: 5' ggATATC-GCGGTCCCACTGg 3'	1366	1386	-32.3	0.005878	<table class='targe_detail_paired'><tr><td>target:</td><td>5'</td><td>UC-GCGGUCCCACUGGA</td><td>3'</td></tr><tr><td></td><td></td><td>*|*||:|:||||||||*</td></tr><tr><td>miRNA:</td><td>3'</td><td >UGUCGUCGGGGUGACC-</td><td>5'</td></tr></table>
ssc-miR-885-3p	Pig.14665.1	mRNA	Pig.14665	DACT2-201	PREDICTED: dapper homolog 2 [Tursiops truncatus]	2127	2151	161	-31.37	miRNA: 3' uaGGU-GAUGU---GGGGCGACGGa 5' :*|||*||*||***||||||||||* target: 5' ggCCAGCTCCAGACCCCCGCTGCCc 3'	498	518	-34.7	0.002194	<table class='targe_detail_paired'><tr><td>target:</td><td>5'</td><td>-AC-CCCCGCUGCCC</td><td>3'</td></tr><tr><td></td><td></td><td>*||*||||||||||*</td></tr><tr><td>miRNA:</td><td>3'</td><td >AUGUGGGGCGACGGA</td><td>5'</td></tr></table>
ssc-miR-885-3p	Pig.18714.1	mRNA	Pig.18714	P3H3-201	prolyl 3-hydroxylase 3 isoform X1 [Sus scrofa]	269	289	162	-29.31	miRNA: 3' uagGUGAUGUGGGGCGACGGa 5' ***|*||:|*|*||||||||* target: 5' ccgCCCTGCTCGCCGCTGCCc 3'	271	291	-31.7	0.00846	<table class='targe_detail_paired'><tr><td>target:</td><td>5'</td><td>UUGGCCCCGCUGUCC</td><td>3'</td></tr><tr><td></td><td></td><td>|**:||||||||:|*</td></tr><tr><td>miRNA:</td><td>3'</td><td >AUGUGGGGCGACGGA</td><td>5'</td></tr></table>
ssc-miR-885-3p	Pig.15860.1	mRNA	Pig.15860	BSN-201	protein bassoon isoform X2 [Sus scrofa]	219	238	161	-27.6	miRNA: 3' uaGGUGAUGUGGGGCGACGGa 5' **||||**||*|:|||||||* target: 5' tcCCAC-CCAGCTCGCTGCCc 3'	3213	3233	-35.6	0.008344	<table class='targe_detail_paired'><tr><td>target:</td><td>5'</td><td>AGCCACCCCUGCUGCUG</td><td>3'</td></tr><tr><td></td><td></td><td>*:*||||||*|||||:*</td></tr><tr><td>miRNA:</td><td>3'</td><td >AU-GUGGGG-CGACGGA</td><td>5'</td></tr></table>
ssc-miR-885-3p	Pig.18096.1	mRNA	Pig.18096	Picalm	phosphatidylinositol-binding clathrin assembly protein-like [Sus scrofa]	346	366	175	-37.76	miRNA: 3' uaGGUGAUGUGGGGCGACGGa 5' :*||:|*:|:||||||||||* target: 5' ggCCGCGGCGCCCCGCTGCCc 3'	347	367	-41.4	7.2e-05	<table class='targe_detail_paired'><tr><td>target:</td><td>5'</td><td>GGCGCCCCGCUGCCC</td><td>3'</td></tr><tr><td></td><td></td><td>*:|:||||||||||*</td></tr><tr><td>miRNA:</td><td>3'</td><td >AUGUGGGGCGACGGA</td><td>5'</td></tr></table>
ssc-miR-7138-5p	Pig.15459.1	mRNA	Pig.15459	CDH23-201	cadherin-23 isoform X6 [Sus scrofa]	1079	1102	162	-26.44	miRNA: 3' ucUACCUACCUGUGA--ACGACCCu 5' *||||||*|*||*||**|||||||| target: 5' tgATGGA-GAACTCTCCTGCTGGGa 3'	1074	1096	-32.6	0.008819	<table class='targe_detail_paired'><tr><td>target:</td><td>5'</td><td>GAUGGAGAACUCUCCUGCUGGGAC</td><td>3'</td></tr><tr><td></td><td></td><td>||||||**|||****||||||||*</td></tr><tr><td>miRNA:</td><td>3'</td><td >CUACCUG-UGA----ACGACCCU-</td><td>5'</td></tr></table>
ssc-miR-138	Pig.02302.1	mRNA	Pig.02302	TNFAIP8L3-201	tumor necrosis factor alpha-induced protein 8-like protein 3 [Sus scrofa]	236	256	179	-25.97	miRNA: 3' cgGACUAAGUGUUGUGGUCGa 5' **||||||*|::||||||||* target: 5' tgCTGATTGATGACACCAGCa 3'	237	257	-32.2	0.001169	<table class='targe_detail_paired'><tr><td>target:</td><td>5'</td><td>UUGAUGACACCAGCA</td><td>3'</td></tr><tr><td></td><td></td><td>||*|::||||||||*</td></tr><tr><td>miRNA:</td><td>3'</td><td >AAGUGUUGUGGUCGA</td><td>5'</td></tr></table>
ssc-miR-874	Pig.18832.1	mRNA	Pig.18832	NDEL1-201	PREDICTED: nuclear distribution protein nudE-like 1 isoform X1 [Tupaia chinensis]	903	924	162	-26.32	miRNA: 3' cagCCAGGGAGCCCGGUCCCGUc 5' |**|*||:|||*|*:|||||||* target: 5' gaaGTTCTCTC-GATCAGGGCAc 3'	368	390	-31.3	0.003972	<table class='targe_detail_paired'><tr><td>target:</td><td>5'</td><td>ACGAAGUUCUCUCGA-UCAGGGCAC</td><td>3'</td></tr><tr><td></td><td></td><td>*******||:||||**:|||||||*</td></tr><tr><td>miRNA:</td><td>3'</td><td >-------AGGGAGCCCGGUCCCGUC</td><td>5'</td></tr></table>
ssc-miR-885-3p	Pig.22071.1	mRNA	Pig.22071	TMEM201-202	transmembrane protein 201 isoform X1 [Sus scrofa]	14	35	161	-31.61	miRNA: 3' uagGUGAUG-UGGGGCGACGGa 5' :**|:||:|*:*|||||||||* target: 5' gcgCGCTGCTGGCCCGCTGCCc 3'	1077	1097	-31.4	0.008642	<table class='targe_detail_paired'><tr><td>target:</td><td>5'</td><td>CUGCGCGCCCUGCUGCUC</td><td>3'</td></tr><tr><td></td><td></td><td>||**:|:|||:|||||:*</td></tr><tr><td>miRNA:</td><td>3'</td><td >GA--UGUGGGGCGACGGA</td><td>5'</td></tr></table>
ssc-miR-138	Pig.22808.1	mRNA	Pig.22808	OSBPL2-205	oxysterol-binding protein-related protein 2 isoform X1 [Sus scrofa]	164	187	161	-22.92	miRNA: 3' cggACUAAGUG---UUGUGGUCGa 5' |**||:||||:***:||||||||* target: 5' gagTGGTTCATGTGGACACCAGCa 3'	166	186	-30.2	0.009018	<table class='targe_detail_paired'><tr><td>target:</td><td>5'</td><td>UUCAUGUGGACACCAGCA</td><td>3'</td></tr><tr><td></td><td></td><td>||||:***:||||||||*</td></tr><tr><td>miRNA:</td><td>3'</td><td >AAGUG---UUGUGGUCGA</td><td>5'</td></tr></table>
ssc-miR-874	Pig.10809.1	mRNA	Pig.10809	GEM-201	GTP-binding protein GEM isoform X1 [Sus scrofa]	309	332	166	-27.03	miRNA: 3' cagcCAG-GGAGCCCGGUCCCGUc 5' ****|||*||*:|*|||||||||* target: 5' taatGTCACCATGCGCCAGGGCAc 3'	312	334	-31.7	0.00401	<table class='targe_detail_paired'><tr><td>target:</td><td>5'</td><td>CCCGCGCGGCGCCAGGGCAU</td><td>3'</td></tr><tr><td></td><td></td><td>|||***|||*|||||||||*</td></tr><tr><td>miRNA:</td><td>3'</td><td >GGGA--GCC-CGGUCCCGUC</td><td>5'</td></tr></table>
ssc-miR-6782-3p	Pig.13333.1	mRNA	Pig.13333	LRRC6-201	protein tilB homolog [Sus scrofa]	1504	1525	171	-28.69	miRNA: 3' gucCCGCCCUCUGGUCUCCAGu 5' ||*|*:|*|||||:|||||||: target: 5' caaGTTGAGAGACTAGAGGTCg 3'	1499	1520	-32.1	0.00515	<table class='targe_detail_paired'><tr><td>target:</td><td>5'</td><td>AGUUGAGAGACUAGAGGUCGA</td><td>3'</td></tr><tr><td></td><td></td><td>*|:*|*|||||:|||||||:*</td></tr><tr><td>miRNA:</td><td>3'</td><td >-CGCC-CUCUGGUCUCCAGU-</td><td>5'</td></tr></table>
ssc-miR-885-3p	Pig.12040.1	mRNA	Pig.12040	CCDC88C-201	protein Daple [Sus scrofa]	5859	5881	170	-32.94	miRNA: 3' uaGGUG--AUGUGGGGCGACGGa 5' :*||||**|:|*||||||||||* target: 5' ggCCACCATGCCCCCCGCTGCCc 3'	5855	5875	-36.8	0.003869	<table class='targe_detail_paired'><tr><td>target:</td><td>5'</td><td>CAUGCCCCCCGCUGCCC</td><td>3'</td></tr><tr><td></td><td></td><td>**|:|*||||||||||*</td></tr><tr><td>miRNA:</td><td>3'</td><td >--AUGUGGGGCGACGGA</td><td>5'</td></tr></table>
ssc-miR-4332	Pig.17692.1	mRNA	Pig.17692	ZNF358-201	LOW QUALITY PROTEIN: zinc finger protein 358 [Sus scrofa]	888	908	166	-34.74	miRNA: 3' ccgcgGGCCGC-CGCCGGCAc 5' *****||||||*||||||||* target: 5' acacaCCGGCGAGCGGCCGTa 3'	882	901	-37.8	0.000303	<table class='targe_detail_paired'><tr><td>target:</td><td>5'</td><td>CACACACCGGCGAGCGGCCGUA</td><td>3'</td></tr><tr><td></td><td></td><td>******||||||*||||||||*</td></tr><tr><td>miRNA:</td><td>3'</td><td >------GGCCGC-CGCCGGCAC</td><td>5'</td></tr></table>
ssc-miR-6782-3p	Pig.07735.1	mRNA	Pig.07735	C8H8orf58	PREDICTED: uncharacterized protein C8orf58 homolog isoform X6 [Tursiops truncatus]	415	437	163	-28.39	miRNA: 3' guCCCGCCCUCUGG-UCUCCAGu 5' *:||*:||*||:|:*|||||||* target: 5' ggGGATGGCAGGCTGAGAGGTCt 3'	414	435	-34.2	0.001421	<table class='targe_detail_paired'><tr><td>target:</td><td>5'</td><td>UGGCAGGCUGAGAGGUCU</td><td>3'</td></tr><tr><td></td><td></td><td>*||*||:|:*|||||||*</td></tr><tr><td>miRNA:</td><td>3'</td><td >CCC-UCUGG-UCUCCAGU</td><td>5'</td></tr></table>
ssc-miR-6782-3p	Pig.20885.1	mRNA	Pig.20885	CACNA1E-201	LOW QUALITY PROTEIN: voltage-dependent N-type calcium channel subunit alpha-1B [Sus scrofa]	6223	6243	162	-25.53	miRNA: 3' guCCCGCCCUCUGGUCUCCAGu 5' *:||*|*|||*|*||||||||* target: 5' agGGACAGGA-AGCAGAGGTCc 3'	80	101	-39.7	0.001348	<table class='targe_detail_paired'><tr><td>target:</td><td>5'</td><td>CGGGCGGCCCCGGCCCGGGGGGUCU</td><td>3'</td></tr><tr><td></td><td></td><td>||||*|:||********:|:||||*</td></tr><tr><td>miRNA:</td><td>3'</td><td >GCCCUCUGG--------UCUCCAGU</td><td>5'</td></tr></table>
ssc-miR-874	Pig.18173.1	mRNA	Pig.18173	SLC27A3-201	long-chain fatty acid transport protein 3 isoform X1 [Sus scrofa]	1695	1716	165	-25.6	miRNA: 3' cagcCAGGGAGCCCGGUCCCGUc 5' ****|||*||*|*|||||||||* target: 5' tggaGTCGCT-GTGCCAGGGCAc 3'	352	374	-31.8	0.007437	<table class='targe_detail_paired'><tr><td>target:</td><td>5'</td><td>CCCCUGCGGGUGCUGGAGACCUACGGACUGACAGAGGGCAA</td><td>3'</td></tr><tr><td></td><td></td><td>*||||*||||*********||*************||||||*</td></tr><tr><td>miRNA:</td><td>3'</td><td >-GGGA-GCCC---------GG-------------UCCCGUC</td><td>5'</td></tr></table>
ssc-miR-7138-5p	Pig.16139.1	mRNA	Pig.16139	LRFN1-201	LOW QUALITY PROTEIN: leucine-rich repeat and fibronectin type III domain-containing protein 1 [Sus scrofa]	1004	1026	174	-32.35	miRNA: 3' ucuacCUACCUGUGAACGACCCu 5' *****|||||:|:*||||||||: target: 5' cacccGATGGGCGGTTGCTGGGg 3'	997	1019	-36.9	0.000948	<table class='targe_detail_paired'><tr><td>target:</td><td>5'</td><td>CACCCGAUGGGCGGUUGCUGGGGA</td><td>3'</td></tr><tr><td></td><td></td><td>******||||:|:*||||||||:*</td></tr><tr><td>miRNA:</td><td>3'</td><td >------UACCUGUGAACGACCCU-</td><td>5'</td></tr></table>
ssc-miR-874	Pig.17858.1	mRNA	Pig.17858	PTGES2-201	prostaglandin E synthase 2 [Sus scrofa]	509	531	162	-29.6	miRNA: 3' cagccAGGGAGCCCGGUCCCGUc 5' *****|*|||*|*|:|||||||| target: 5' agaccTACCTGGTGTCAGGGCAg 3'	150	172	-30.7	0.005982	<table class='targe_detail_paired'><tr><td>target:</td><td>5'</td><td>GCCCUGAAGACCUACCUGGUGUCAGGGCAGC</td><td>3'</td></tr><tr><td></td><td></td><td>*||||***********:||*|:||||||||*</td></tr><tr><td>miRNA:</td><td>3'</td><td >-GGGA-----------GCC-CGGUCCCGUC-</td><td>5'</td></tr></table>
ssc-miR-874	Pig.15851.1	mRNA	Pig.15851	TRAIP-201	E3 ubiquitin-protein ligase TRAIP isoform X1 [Sus scrofa]	1194	1216	160	-36.33	miRNA: 3' cagccagggagCCCGGUCCCGUc 5' ***|**|****|||||||||||| target: 5' acagcccaagaGGGCCAGGGCAg 3'	1182	1204	-40	9.6e-05	<table class='targe_detail_paired'><tr><td>target:</td><td>5'</td><td>CCAGAAACAGCCCAAGAGGGCCAGGGCAGA</td><td>3'</td></tr><tr><td></td><td></td><td>**********|||****||||||||||||*</td></tr><tr><td>miRNA:</td><td>3'</td><td >----------GGGAG--CCCGGUCCCGUC-</td><td>5'</td></tr></table>
ssc-miR-885-3p	Pig.16592.1	mRNA	Pig.16592	IGF1R-201	insulin-like growth factor 1 receptor isoform X1 [Sus scrofa]	3397	3418	166	-32.47	miRNA: 3' uaGGUG-AUGUGGGGCGACGGa 5' :|||||**|*|||:|||||||* target: 5' gtCCACAGAGACCTCGCTGCCc 3'	3393	3413	-37	0.001873	<table class='targe_detail_paired'><tr><td>target:</td><td>5'</td><td>CAGAGACCUCGCUGCCC</td><td>3'</td></tr><tr><td></td><td></td><td>|**|*|||:|||||||*</td></tr><tr><td>miRNA:</td><td>3'</td><td >GA-UGUGGGGCGACGGA</td><td>5'</td></tr></table>
ssc-miR-885-3p	Pig.16082.1	mRNA	Pig.16082	MLPH-201	melanophilin isoform X1 [Sus scrofa]	184	203	173	-37.07	miRNA: 3' uaGGUGAUGUGGGGCGACGGa 5' |*|||||:|:*|||||||||| target: 5' acCCACTGCG-CCCGCTGCCt 3'	185	205	-40.8	7.7e-05	<table class='targe_detail_paired'><tr><td>target:</td><td>5'</td><td>UGCG-CCCGCUGCCUG</td><td>3'</td></tr><tr><td></td><td></td><td>|:|:*||||||||||*</td></tr><tr><td>miRNA:</td><td>3'</td><td >AUGUGGGGCGACGGA-</td><td>5'</td></tr></table>
ssc-miR-194a-3p	Pig.13680.1	mRNA	Pig.13680	TBC1D10B-201	TBC1 domain family member 10B [Sus scrofa]	2139	2158	171	-33.57	miRNA: 3' ucuaUUGUCGUCGGGGUGACc 5' *|:*|||||||*||||||||| target: 5' tggcAACAGCA-CCCCACTGg 3'	2137	2157	-34.3	0.002979	<table class='targe_detail_paired'><tr><td>target:</td><td>5'</td><td>CAGCA-CCCCACUGGC</td><td>3'</td></tr><tr><td></td><td></td><td>|||||*|||||||||*</td></tr><tr><td>miRNA:</td><td>3'</td><td >GUCGUCGGGGUGACC-</td><td>5'</td></tr></table>
ssc-miR-874	Pig.21407.1	mRNA	Pig.21407	CNGA4-201	cyclic nucleotide-gated cation channel alpha-4 isoform X1 [Sus scrofa]	268	290	165	-28.12	miRNA: 3' caGCCAGGGAGCCCGGUCCCGUc 5' **:||*:::|:||*:|||||||* target: 5' acTGGATTTTTGGATCAGGGCAt 3'	1672	1694	-31.2	0.009114	<table class='targe_detail_paired'><tr><td>target:</td><td>5'</td><td>CCAAGGAGGGGGAGGGCAGA</td><td>3'</td></tr><tr><td></td><td></td><td>||*****|||**|||||||*</td></tr><tr><td>miRNA:</td><td>3'</td><td >GGGAG--CCCGGUCCCGUC-</td><td>5'</td></tr></table>
ssc-miR-874	Pig.17546.1	mRNA	Pig.17546	CD276-201	CD276 antigen [Sus scrofa]	282	305	160	-23.85	miRNA: 3' caGCCAGGGAGCCCG-GUCCCGUc 5' **|*|*||:*|*|||*|||||||* target: 5' ccCAGACCTGCTGGCTCAGGGCAa 3'	1348	1370	-31.2	0.007916	<table class='targe_detail_paired'><tr><td>target:</td><td>5'</td><td>UCCCUGAGGCUGCAGCGCGUGCGCGUGGCUGAUGAGGGCAGC</td><td>3'</td></tr><tr><td></td><td></td><td>|||||************||*******|||:****|||||||*</td></tr><tr><td>miRNA:</td><td>3'</td><td >AGGGA------------GC-------CCGG----UCCCGUC-</td><td>5'</td></tr></table>
ssc-miR-874	Pig.05863.1	mRNA	Pig.05863	Pxn	paxillin isoform X1 [Sus scrofa]	2372	2393	166	-29.37	miRNA: 3' cagCCAGGGAGCCCGGUCCCGUc 5' |**|||:|*|*||*||||||||* target: 5' gagGGTTCAT-GGCCCAGGGCAa 3'	2372	2394	-32.9	0.009305	<table class='targe_detail_paired'><tr><td>target:</td><td>5'</td><td>AGG-CGGGCUGGGGGGCAGC</td><td>3'</td></tr><tr><td></td><td></td><td>****|||||:**:||||||*</td></tr><tr><td>miRNA:</td><td>3'</td><td >GGGAGCCCGG--UCCCGUC-</td><td>5'</td></tr></table>
ssc-miR-222	Pig.14281.1	mRNA	Pig.14281	SLC7A7-201	Y+L amino acid transporter 2 [Sus scrofa]	1610	1635	168	-27.6	miRNA: 3' cuCUGGG-UCA-UCGGUCUACAUCGa 5' |*|*||:*|*|*|||:|||||||||| target: 5' gcGTCCTGACTGAGCTAGATGTAGCt 3'	1615	1638	-33	0.003801	<table class='targe_detail_paired'><tr><td>target:</td><td>5'</td><td>G---AGCUAGAUGUAGCUG</td><td>3'</td></tr><tr><td></td><td></td><td>****|||:||||||||||*</td></tr><tr><td>miRNA:</td><td>3'</td><td >GUCAUCGGUCUACAUCGA-</td><td>5'</td></tr></table>
ssc-miR-194a-3p	Pig.12623.1	mRNA	Pig.12623	LRRC41-201	LOW QUALITY PROTEIN: leucine-rich repeat-containing protein 41 [Sus scrofa]	1798	1819	166	-29.08	miRNA: 3' ucuauuGUC-GUCGGGGUGACc 5' :||***|||*|||||||||||* target: 5' ggagccCAGCCAGCCCCACTGc 3'	1796	1816	-33.8	0.003749	<table class='targe_detail_paired'><tr><td>target:</td><td>5'</td><td>CCAGCCAGCCCCACUGC</td><td>3'</td></tr><tr><td></td><td></td><td>*|||*|||||||||||*</td></tr><tr><td>miRNA:</td><td>3'</td><td >UGUC-GUCGGGGUGACC</td><td>5'</td></tr></table>
ssc-miR-874	Pig.17022.1	mRNA	Pig.17022	C22orf23-201	UPF0193 protein EVG1 isoform X2 [Sus scrofa]	724	745	165	-37.3	miRNA: 3' cagcCAGGGAGCCCGGUCCCGUc 5' ****|*||||*|||*|||||||| target: 5' tggaGGCCCT-GGGGCAGGGCAg 3'	727	749	-40.4	3.9e-05	<table class='targe_detail_paired'><tr><td>target:</td><td>5'</td><td>CCCUGGGG-CAGGGCAGG</td><td>3'</td></tr><tr><td></td><td></td><td>||||*|||*||||||||*</td></tr><tr><td>miRNA:</td><td>3'</td><td >GGGAGCCCGGUCCCGUC-</td><td>5'</td></tr></table>
ssc-miR-885-3p	Pig.13294.1	mRNA	Pig.13294	PHC1-202	polyhomeotic-like protein 1 [Sus scrofa]	315	334	165	-29.02	miRNA: 3' uaGGUGAUGUGGGGCGACGGa 5' :*||||*||:*:||||||||* target: 5' ggCCACGACG-TCCGCTGCCc 3'	194	214	-32.7	0.008257	<table class='targe_detail_paired'><tr><td>target:</td><td>5'</td><td>GAAGACAUCCCCCGCUGUCG</td><td>3'</td></tr><tr><td></td><td></td><td>****|||**||||||||:|*</td></tr><tr><td>miRNA:</td><td>3'</td><td >A---UGU--GGGGCGACGGA</td><td>5'</td></tr></table>
ssc-miR-4332	Pig.07104.1	mRNA	Pig.07104	HOXA4	homeobox protein Hox-A4 [Sus scrofa]	177	196	167	-37.47	miRNA: 3' ccgcgGGCCGCCGCCGGCAc 5' *****|*||||||||||||| target: 5' ccacaCGGGCGGCGGCCGTg 3'	161	180	-43.7	4e-06	<table class='targe_detail_paired'><tr><td>target:</td><td>5'</td><td>CCCAGCUCCCCCACACGGGCGGCGGCCGUGA</td><td>3'</td></tr><tr><td></td><td></td><td>||***************|||||||||||||*</td></tr><tr><td>miRNA:</td><td>3'</td><td >GG---------------CCGCCGCCGGCAC-</td><td>5'</td></tr></table>
ssc-miR-221-5p	Pig.21450.1	mRNA	Pig.21450	CTU2-201	cytoplasmic tRNA 2-thiolation protein 2 isoform X1 [Sus scrofa]	300	324	174	-28.3	miRNA: 3' ugUCUUUAGAUGUAACAUACGGUCCa 5' **|||:|*||:|:||**:|||||||* target: 5' caAGAGA-CTGCGTTTCGTGCCAGGg 3'	301	326	-32.6	0.004456	<table class='targe_detail_paired'><tr><td>target:</td><td>5'</td><td>A-CUGCGUUUCGUGCCAGGG</td><td>3'</td></tr><tr><td></td><td></td><td>|*||:|:||**:|||||||*</td></tr><tr><td>miRNA:</td><td>3'</td><td >UAGAUGUAACAUACGGUCCA</td><td>5'</td></tr></table>
ssc-miR-874	Pig.18872.1	mRNA	Pig.18872	COL28A1-201	cyclin-dependent kinase 2-interacting protein isoform X1 [Sus scrofa]	53	77	172	-35.12	miRNA: 3' caGCCAGGGAGCC--CGGUCCCGUc 5' **|||**|:||||**|||||||||* target: 5' ccCGGCGCTTCGGGTGCCAGGGCAt 3'	77	99	-32.3	0.002519	<table class='targe_detail_paired'><tr><td>target:</td><td>5'</td><td>CGCUUCGGGUGCCAGGGCAU</td><td>3'</td></tr><tr><td></td><td></td><td>|*|:||||**|||||||||*</td></tr><tr><td>miRNA:</td><td>3'</td><td >G-GGAGCC--CGGUCCCGUC</td><td>5'</td></tr></table>
ssc-miR-885-3p	Pig.17163.1	mRNA	Pig.17163	DMWD-201	LOW QUALITY PROTEIN: dystrophia myotonica WD repeat-containing protein [Sus scrofa]	1228	1248	163	-29.36	miRNA: 3' uaGGUGAUGUGGGGCGACGGa 5' :*||*||***||||||||||* target: 5' gcCCCCTTGTCCCCGCTGCCc 3'	1228	1248	-32.7	0.004693	<table class='targe_detail_paired'><tr><td>target:</td><td>5'</td><td>UUGUCCCCGCUGCCC</td><td>3'</td></tr><tr><td></td><td></td><td>|***||||||||||*</td></tr><tr><td>miRNA:</td><td>3'</td><td >AUGUGGGGCGACGGA</td><td>5'</td></tr></table>
ssc-miR-221-5p	Pig.08699.1	mRNA	Pig.08699	COL4A3-201	LOW QUALITY PROTEIN: collagen alpha-3(IV) chain [Sus scrofa]	3365	3390	182	-32.71	miRNA: 3' ugucUUUAGAUGUAACAUACGGUCCa 5' |***|::*||||||*||:|||||||* target: 5' agccAGGGCTACATGGTGTGCCAGGa 3'	3364	3389	-34.9	0.00876	<table class='targe_detail_paired'><tr><td>target:</td><td>5'</td><td>--CUACAUGGUGUGCCAGGA</td><td>3'</td></tr><tr><td></td><td></td><td>**||||||*||:|||||||*</td></tr><tr><td>miRNA:</td><td>3'</td><td >UAGAUGUAACAUACGGUCCA</td><td>5'</td></tr></table>
ssc-miR-4332	Pig.18907.1	mRNA	Pig.18907	ZNF691-201	zinc finger protein 691 isoform X1 [Sus scrofa]	518	539	160	-31.64	miRNA: 3' ccGCGGG-CCG-CCGCCGGCAc 5' **|*||:*|||*|||||||||* target: 5' acCACCTGGGCAGGCGGCCGTt 3'	515	534	-35	0.000379	<table class='targe_detail_paired'><tr><td>target:</td><td>5'</td><td>GAGCUCGGCGCUGGCCGUGC</td><td>3'</td></tr><tr><td></td><td></td><td>**||:|||||*:|||||||*</td></tr><tr><td>miRNA:</td><td>3'</td><td >--CGGGCCGCCGCCGGCAC-</td><td>5'</td></tr></table>
ssc-miR-885-3p	Pig.03309.1	mRNA	Pig.03309	DOCK8-202	LOW QUALITY PROTEIN: dedicator of cytokinesis protein 8 [Sus scrofa]	4991	5011	167	-32.47	miRNA: 3' uaGGUGAUGUGGGGCGACGGa 5' :*|::*|:|||*||||||||| target: 5' gcCTGGTGCACGCCGCTGCCt 3'	2037	2057	-35.5	0.006371	<table class='targe_detail_paired'><tr><td>target:</td><td>5'</td><td>UGCACGCCGCUGCCUU</td><td>3'</td></tr><tr><td></td><td></td><td>|:|||*|||||||||*</td></tr><tr><td>miRNA:</td><td>3'</td><td >AUGUGGGGCGACGGA-</td><td>5'</td></tr></table>
ssc-miR-885-3p	Pig.17297.1	mRNA	Pig.17297	ANKS1A-201	ankyrin repeat and SAM domain-containing protein 1A isoform X8 [Sus scrofa]	2927	2947	163	-29.42	miRNA: 3' uaggugAUGUGGGGCGACGGa 5' :*:***|:::||||||||||* target: 5' gctgtgTGTGCCCCGCTGCCc 3'	3640	3660	-33.7	0.00717	<table class='targe_detail_paired'><tr><td>target:</td><td>5'</td><td>CUGUGUGUGCCCCGCUGCCC</td><td>3'</td></tr><tr><td></td><td></td><td>||:****::||||||||||*</td></tr><tr><td>miRNA:</td><td>3'</td><td >GAU----GUGGGGCGACGGA</td><td>5'</td></tr></table>
ssc-miR-122-5p	Pig.14474.1	mRNA	Pig.14474	UBE2Z-201	unnamed protein product, partial [Mus musculus]	412	432	161	-24.72	miRNA: 3' ugUUUGUGGUAACAGUGUGAGGu 5' |||::|*|||||*|*|||||||* target: 5' acAGGC-CCATT-TGACACTCCt 3'	287	309	-29	0.008071	<table class='targe_detail_paired'><tr><td>target:</td><td>5'</td><td>CCGCGCCGCAGUGUC-UACUCCGG</td><td>3'</td></tr><tr><td></td><td></td><td>**:|:||:***||||*:|||||:*</td></tr><tr><td>miRNA:</td><td>3'</td><td >--UGUGGUA--ACAGUGUGAGGU-</td><td>5'</td></tr></table>
ssc-miR-505	Pig.06647.1	mRNA	Pig.06647	C1QTNF3	complement C1q tumor necrosis factor-related protein 3 precursor [Sus scrofa]	325	348	168	-21.27	miRNA: 3' ucuccUUUG--GUCGUUCACAACu 5' *****|:||**||||||||||||* target: 5' cccccAGACTGCAGCAAGTGTTGc 3'	315	336	-31.1	0.003634	<table class='targe_detail_paired'><tr><td>target:</td><td>5'</td><td>ACUGCCCCCAGACUGCAGCAAGUGUUGC</td><td>3'</td></tr><tr><td></td><td></td><td>|*********:||**||||||||||||*</td></tr><tr><td>miRNA:</td><td>3'</td><td >U---------UUG--GUCGUUCACAACU</td><td>5'</td></tr></table>
ssc-miR-874	Pig.14606.1	mRNA	Pig.14606	RALGDS	ral guanine nucleotide dissociation stimulator isoform X8 [Sus scrofa]	474	497	160	-32.91	miRNA: 3' caGCCA-GGGAGCCCGGUCCCGUc 5' **:|||*|||*|***||||||||| target: 5' ccTGGTGCCCGCCTTCCAGGGCAg 3'	475	497	-33.7	0.005169	<table class='targe_detail_paired'><tr><td>target:</td><td>5'</td><td>CCCAGCGGGACAAGAAGGGCAA</td><td>3'</td></tr><tr><td></td><td></td><td>|||**||||*|****||||||*</td></tr><tr><td>miRNA:</td><td>3'</td><td >GGGA-GCCC-GG---UCCCGUC</td><td>5'</td></tr></table>
ssc-miR-135	Pig.15963.1	mRNA	Pig.15963	CAMKMT-201	calmodulin-lysine N-methyltransferase isoform X1 [Sus scrofa]	529	552	166	-22.19	miRNA: 3' agugUAUCCUUA-UUUUUCGGUAu 5' *|**||:|||||*||||:|||||* target: 5' actgATGGGAATGAAAAGGCCATc 3'	529	551	-29.8	0.007584	<table class='targe_detail_paired'><tr><td>target:</td><td>5'</td><td>GGGAAUGAAAAGGCCAUC</td><td>3'</td></tr><tr><td></td><td></td><td>:|||||:||*|:|||||*</td></tr><tr><td>miRNA:</td><td>3'</td><td >UCCUUAUUU-UUCGGUAU</td><td>5'</td></tr></table>
ssc-miR-885-3p	Pig.14617.1	mRNA	Pig.14617	NTNG2-201	LOW QUALITY PROTEIN: netrin-G2 [Sus scrofa]	991	1011	163	-25.22	miRNA: 3' uaGGUGAUGUGGGGCGACGGa 5' :*|:*||||*:*||||||||* target: 5' ggCTCCTACCTGCCGCTGCCc 3'	1646	1666	-32.6	0.003873	<table class='targe_detail_paired'><tr><td>target:</td><td>5'</td><td>UCGGCUGCCUGCUGCUG</td><td>3'</td></tr><tr><td></td><td></td><td>|**:|**||:|||||:*</td></tr><tr><td>miRNA:</td><td>3'</td><td >A--UGUGGGGCGACGGA</td><td>5'</td></tr></table>
ssc-miR-874	Pig.14877.1	mRNA	Pig.14877	CHD5-201	chromodomain-helicase-DNA-binding protein 5 isoform X5 [Sus scrofa]	2128	2150	165	-30.32	miRNA: 3' cagccaGGGAGCCCGGUCCCGUc 5' **|***:|||*||*||||||||* target: 5' cgcttcTCCTGGGCCCAGGGCAc 3'	2119	2141	-34.7	0.0091	<table class='targe_detail_paired'><tr><td>target:</td><td>5'</td><td>CUUGAUCCCCGAGGGCCCCGAGGGCAA</td><td>3'</td></tr><tr><td></td><td></td><td>*****||||***|||||***||||||*</td></tr><tr><td>miRNA:</td><td>3'</td><td >-----AGGGAG-CCCGG---UCCCGUC</td><td>5'</td></tr></table>
ssc-miR-874	Pig.12376.1	mRNA	Pig.12376	ABCA7-204	ATP-binding cassette sub-family A member 7 isoform X1 [Sus scrofa]	398	421	160	-35.13	miRNA: 3' cagccaGGGAGCC-CGGUCCCGUc 5' ******|||**||*|||||||||| target: 5' aggctgCCCAGGGAGCCAGGGCAg 3'	398	420	-39.6	0.001338	<table class='targe_detail_paired'><tr><td>target:</td><td>5'</td><td>UGCCCAGGGAGCCAGGGCAGC</td><td>3'</td></tr><tr><td></td><td></td><td>**|||**||*||||||||||*</td></tr><tr><td>miRNA:</td><td>3'</td><td >--GGGAGCC-CGGUCCCGUC-</td><td>5'</td></tr></table>
ssc-miR-7138-5p	Pig.08978.1	mRNA	Pig.08978	SLC14A2-201	LOW QUALITY PROTEIN: urea transporter 2 [Sus scrofa]	478	499	183	-32.28	miRNA: 3' ucUACCUACCUGUGAACGACCCu 5' **||||*||||||*||||||||: target: 5' ccATGG-TGGACAATTGCTGGGg 3'	479	501	-35.2	0.002574	<table class='targe_detail_paired'><tr><td>target:</td><td>5'</td><td>-UGGACAAUUGCUGGGGG</td><td>3'</td></tr><tr><td></td><td></td><td>*||||||*||||||||:*</td></tr><tr><td>miRNA:</td><td>3'</td><td >UACCUGUGAACGACCCU-</td><td>5'</td></tr></table>
ssc-miR-138	Pig.20725.1	mRNA	Pig.20725	CDKN1C-201	cyclin-dependent kinase inhibitor 1C [Sus scrofa]	32	52	160	-28	miRNA: 3' cgGACUAAGUGU-UGUGGUCGa 5' *||||*|||:|:*:|||||||* target: 5' ccCTG-TTCGCGCGCACCAGCg 3'	32	52	-31.5	0.001991	<table class='targe_detail_paired'><tr><td>target:</td><td>5'</td><td>UUCGCGCGCACCAGCG</td><td>3'</td></tr><tr><td></td><td></td><td>|||:|:*:|||||||*</td></tr><tr><td>miRNA:</td><td>3'</td><td >AAGUGU-UGUGGUCGA</td><td>5'</td></tr></table>
ssc-miR-885-3p	Pig.18064.1	mRNA	Pig.18064	MECP2-201	methyl-CpG-binding protein 2 [Odocoileus virginianus texanus]	283	303	163	-27.77	miRNA: 3' uaGGUGAUGUGGGGCGACGGa 5' **|*||*||*||*|||||||| target: 5' taCGACGACCCCACGCTGCCt 3'	277	297	-32.7	0.002879	<table class='targe_detail_paired'><tr><td>target:</td><td>5'</td><td>GUACGACGACCCCACGCUGCCUG</td><td>3'</td></tr><tr><td></td><td></td><td>*****||*|||||**|||||||*</td></tr><tr><td>miRNA:</td><td>3'</td><td >A----UG-UGGGG--CGACGGA-</td><td>5'</td></tr></table>
ssc-miR-222	Pig.19206.1	mRNA	Pig.19206	FIBP-201	acidic fibroblast growth factor intracellular-binding protein [Sus scrofa]	823	849	161	-25.4	miRNA: 3' cuCUGGGUCAUCGGUC---UACAUCGa 5' **|*|||:|*:||::|***|||||||* target: 5' ctGTCCCGGGGGCTGGTGAATGTAGCc 3'	824	847	-29.9	0.008876	<table class='targe_detail_paired'><tr><td>target:</td><td>5'</td><td>CGGGGGCUGGUGAAUGUAGCC</td><td>3'</td></tr><tr><td></td><td></td><td>|:|*:||::|***|||||||*</td></tr><tr><td>miRNA:</td><td>3'</td><td >GUCAUCGGUC---UACAUCGA</td><td>5'</td></tr></table>
ssc-miR-885-3p	Pig.06781.1	mRNA	Pig.06781	NEDD9-204	enhancer of filamentation 1 isoform X2 [Sus scrofa]	2134	2154	171	-35.15	miRNA: 3' uaGGUGAUGUGGGGCGACGGa 5' |*||||||||:|:||||||:* target: 5' acCCACTACATCTCGCTGCTc 3'	663	683	-35.1	0.002121	<table class='targe_detail_paired'><tr><td>target:</td><td>5'</td><td>UACAUCUCGCUGCUC</td><td>3'</td></tr><tr><td></td><td></td><td>||||:|:||||||:*</td></tr><tr><td>miRNA:</td><td>3'</td><td >AUGUGGGGCGACGGA</td><td>5'</td></tr></table>
ssc-miR-885-3p	Pig.11825.1	mRNA	Pig.11825	SARM1-201	LOW QUALITY PROTEIN: sterile alpha and TIR motif-containing protein 1 [Sus scrofa]	1727	1746	165	-30.01	miRNA: 3' uaGGUGAUGUGGGGCGACGGa 5' **|::|*||*||||||||||* target: 5' tgCTGC-ACTCCCCGCTGCCc 3'	273	293	-31.8	0.008505	<table class='targe_detail_paired'><tr><td>target:</td><td>5'</td><td>UGCACUCCCCGCUGCCC</td><td>3'</td></tr><tr><td></td><td></td><td>|:||**||||||||||*</td></tr><tr><td>miRNA:</td><td>3'</td><td >AUGU--GGGGCGACGGA</td><td>5'</td></tr></table>
ssc-miR-7138-5p	Pig.13169.1	mRNA	Pig.13169	MERTK-201	tyrosine-protein kinase Mer [Sus scrofa]	378	399	160	-30.61	miRNA: 3' ucUA-CCUACCUGUGAACGACCCu 5' ||||*|||*|||*|*||||||||: target: 5' agATGGGAAGGA-A-TTGCTGGGg 3'	377	399	-33.3	0.007012	<table class='targe_detail_paired'><tr><td>target:</td><td>5'</td><td>GGAAGGAA--UUGCUGGGGG</td><td>3'</td></tr><tr><td></td><td></td><td>|:**|||***||||||||:*</td></tr><tr><td>miRNA:</td><td>3'</td><td >CUA-CCUGUGAACGACCCU-</td><td>5'</td></tr></table>
ssc-miR-885-3p	Pig.07628.1	mRNA	Pig.07628	POU6F2-202	PREDICTED: POU domain, class 6, transcription factor 1 isoform X4 [Hipposideros armiger]	807	826	169	-32.45	miRNA: 3' uaGGUGAUGUGGGGCGACGGa 5' :*|||||:|*|*||||||||* target: 5' gcCCACTGC-CGCCGCTGCCg 3'	396	416	-31.5	0.007675	<table class='targe_detail_paired'><tr><td>target:</td><td>5'</td><td>UGC-CGCCGCUGCCG</td><td>3'</td></tr><tr><td></td><td></td><td>|:|*|*||||||||*</td></tr><tr><td>miRNA:</td><td>3'</td><td >AUGUGGGGCGACGGA</td><td>5'</td></tr></table>
ssc-miR-874	Pig.19019.1	mRNA	Pig.19019	Brpf1	peregrin isoform X5 [Sus scrofa]	4612	4634	165	-41.32	miRNA: 3' caGCCAGGGAGCCCGGUCCCGUc 5' **|||*|||||**|||:|||||| target: 5' caCGGCCCCTCCAGCCGGGGCAg 3'	514	536	-38.4	0.001842	<table class='targe_detail_paired'><tr><td>target:</td><td>5'</td><td>CCCUCCAGCCGGGGCAGC</td><td>3'</td></tr><tr><td></td><td></td><td>|||||**|||:||||||*</td></tr><tr><td>miRNA:</td><td>3'</td><td >GGGAGCCCGGUCCCGUC-</td><td>5'</td></tr></table>
ssc-miR-885-3p	Pig.17315.1	mRNA	Pig.17315	Ggnbp1	gametogenetin-binding protein 1-like isoform X1 [Sus scrofa]	206	225	161	-29.38	miRNA: 3' uaGGUGAUGUGGGGCGACGGa 5' :*||||**::||:|||||||* target: 5' ggCCAC-CTGCCTCGCTGCCc 3'	207	227	-33.2	0.00153	<table class='targe_detail_paired'><tr><td>target:</td><td>5'</td><td>CU-GCCUCGCUGCCC</td><td>3'</td></tr><tr><td></td><td></td><td>***:||:|||||||*</td></tr><tr><td>miRNA:</td><td>3'</td><td >AUGUGGGGCGACGGA</td><td>5'</td></tr></table>
ssc-miR-7138-5p	Pig.02998.1	mRNA	Pig.02998	COL8A2-201	hypothetical protein CB1_000884024 [Camelus ferus]	1757	1779	166	-26.17	miRNA: 3' ucUACCUACCUGUGA-ACGACCCu 5' :*:||||*|||*:||*|||||||* target: 5' gcGTGGAGGGA-GCTGTGCTGGGc 3'	1751	1773	-32.2	0.007778	<table class='targe_detail_paired'><tr><td>target:</td><td>5'</td><td>CGUGGAGGGAGCUGUGCUGGGC</td><td>3'</td></tr><tr><td></td><td></td><td>*:||||****:||*|||||||*</td></tr><tr><td>miRNA:</td><td>3'</td><td >-UACCUG---UGA-ACGACCCU</td><td>5'</td></tr></table>
ssc-miR-885-3p	Pig.08962.1	mRNA	Pig.08962	ZBTB7C-201	zinc finger and BTB domain-containing protein 7C isoform X2 [Sus scrofa]	1576	1596	170	-32.67	miRNA: 3' uagGUGAUGUGGGGCGACGGa 5' ***|*||||*:|||||||||* target: 5' cggCCCTACTTCCCGCTGCCc 3'	1201	1221	-32.3	0.004483	<table class='targe_detail_paired'><tr><td>target:</td><td>5'</td><td>UACUUCCCGCUGCCC</td><td>3'</td></tr><tr><td></td><td></td><td>|||*:|||||||||*</td></tr><tr><td>miRNA:</td><td>3'</td><td >AUGUGGGGCGACGGA</td><td>5'</td></tr></table>
ssc-miR-874	Pig.22084.1	mRNA	Pig.22084	COL20A1	collagen alpha-1(XX) chain isoform X1 [Sus scrofa]	3427	3452	162	-32.03	miRNA: 3' cagCCAG-GGAGCC--CGGUCCCGUc 5' ***||||*||*|||***||||||||* target: 5' cagGGTCACCCCGGCCTCCAGGGCAc 3'	3807	3829	-33.5	0.009113	<table class='targe_detail_paired'><tr><td>target:</td><td>5'</td><td>GCUUCCCGGGCACGGCGGGGGCCAGGGGCAGC</td><td>3'</td></tr><tr><td></td><td></td><td>***||||***********|||||*:||||||*</td></tr><tr><td>miRNA:</td><td>3'</td><td >---AGGGAG---------CCCGG-UCCCGUC-</td><td>5'</td></tr></table>
ssc-miR-7138-5p	Pig.21329.1	mRNA	Pig.21329	COQ4-201	ubiquinone biosynthesis protein COQ4 homolog, mitochondrial isoform X1 [Sus scrofa]	491	513	166	-25.97	miRNA: 3' ucUACCUACCUGUGA-ACGACCCu 5' |*||||*|**|||||*|||||||: target: 5' acATGG-TCCACACTCTGCTGGGg 3'	479	501	-28.9	0.008889	<table class='targe_detail_paired'><tr><td>target:</td><td>5'</td><td>AAGUGCACGACAUGGUCCACACUCUGCUGGGGA</td><td>3'</td></tr><tr><td></td><td></td><td>|***********|||***|||||*|||||||:*</td></tr><tr><td>miRNA:</td><td>3'</td><td >U-----------ACC---UGUGA-ACGACCCU-</td><td>5'</td></tr></table>
ssc-miR-29a-3p	Pig.18393.1	mRNA	Pig.18393	RNF2-201	E3 ubiquitin-protein ligase RING2 isoform X2 [Sus scrofa]	682	704	164	-23.46	miRNA: 3' auuGGCUAAAGUCUACCACGAUc 5' *|*||*:|**::||||||||||| target: 5' gatCCAGTCATGGATGGTGCTAg 3'	677	699	-30.1	0.007253	<table class='targe_detail_paired'><tr><td>target:</td><td>5'</td><td>AUCCAGUCAUGGAUGGUGCUAGU</td><td>3'</td></tr><tr><td></td><td></td><td>||****||**:|||||||||||*</td></tr><tr><td>miRNA:</td><td>3'</td><td >UAA---AG--UCUACCACGAUC-</td><td>5'</td></tr></table>
ssc-miR-29a-3p	Pig.06384.1	mRNA	Pig.06384	MYO9B-201	LOW QUALITY PROTEIN: unconventional myosin-IXb [Sus scrofa]	2904	2926	165	-34.63	miRNA: 3' auUGGCUAAAGUCUACCACGAUc 5' *|:|:|:||*|:|||||||||:| target: 5' gaGCTGGTTCCGGATGGTGCTGg 3'	2902	2924	-36.8	0.004235	<table class='targe_detail_paired'><tr><td>target:</td><td>5'</td><td>GUUCCGGAUGGUGCUGGA</td><td>3'</td></tr><tr><td></td><td></td><td>:||*|:|||||||||:|*</td></tr><tr><td>miRNA:</td><td>3'</td><td >UAAAGUCUACCACGAUC-</td><td>5'</td></tr></table>
ssc-miR-4332	Pig.12881.1	mRNA	Pig.12881	ARHGEF17	LOW QUALITY PROTEIN: rho guanine nucleotide exchange factor 17 [Sus scrofa]	131	150	170	-33.03	miRNA: 3' ccGCGGGCCGCCGCCGGCAc 5' |*||*||||:*||||||||* target: 5' gcCGGCCGGTCGCGGCCGTc 3'	2664	2683	-37.2	0.000954	<table class='targe_detail_paired'><tr><td>target:</td><td>5'</td><td>CGGGCCUCGUGCCGGCCGGUCGCGGCCGUC</td><td>3'</td></tr><tr><td></td><td></td><td>***************||||:*||||||||*</td></tr><tr><td>miRNA:</td><td>3'</td><td >---------------GGCCGCCGCCGGCAC</td><td>5'</td></tr></table>
ssc-miR-194a-3p	Pig.19018.1	mRNA	Pig.19018	OGG1	LOW QUALITY PROTEIN: N-glycosylase/DNA lyase [Sus scrofa]	1017	1037	160	-22.81	miRNA: 3' ucUAUUG-UCGUCGGGGUGACc 5' **|*|||*:|||*||||||||* target: 5' ctACAACTGGCA-CCCCACTGc 3'	385	405	-30.1	0.007987	<table class='targe_detail_paired'><tr><td>target:</td><td>5'</td><td>GAGGAGCAGCUCUACUGC</td><td>3'</td></tr><tr><td></td><td></td><td>*|:*||||||:|:||||*</td></tr><tr><td>miRNA:</td><td>3'</td><td >-UUGUCGUCGGGGUGACC</td><td>5'</td></tr></table>
ssc-miR-4332	Pig.02650.1	mRNA	Pig.02650	PURG-202	purine-rich element-binding protein gamma isoform X2 [Sus scrofa]	333	352	170	-45.59	miRNA: 3' ccgcggGCCGCCGCCGGCAc 5' *|****|||||||||||||| target: 5' cggcggCGGCGGCGGCCGTg 3'	232	251	-43.2	1.3e-05	<table class='targe_detail_paired'><tr><td>target:</td><td>5'</td><td>CGGCGGCGGCGGCCGUGG</td><td>3'</td></tr><tr><td></td><td></td><td>|**||||||||||||||*</td></tr><tr><td>miRNA:</td><td>3'</td><td >G--GCCGCCGCCGGCAC-</td><td>5'</td></tr></table>
ssc-miR-96-5p	Pig.13080.1	mRNA	Pig.13080	ZNF641-201	zinc finger protein 641 [Sus scrofa]	1045	1067	167	-26.3	miRNA: 3' ucguuuuuACACGAUCACGGUUu 5' ****:*:*|||||*||||||||| target: 5' cagcgtgcTGTGCCAGTGCCAAa 3'	1041	1063	-30.7	0.007243	<table class='targe_detail_paired'><tr><td>target:</td><td>5'</td><td>CGUGCUGUGCCAGUGCCAAAG</td><td>3'</td></tr><tr><td></td><td></td><td>*:***|||||*|||||||||*</td></tr><tr><td>miRNA:</td><td>3'</td><td >UUU--ACACGAUCACGGUUU-</td><td>5'</td></tr></table>
ssc-miR-885-3p	Pig.01905.1	mRNA	Pig.01905	PYROXD2-201	pyridine nucleotide-disulfide oxidoreductase domain-containing protein 2 isoform X1 [Sus scrofa]	1972	1994	161	-25.69	miRNA: 3' uagGUGAUGUGG--GGCGACGGa 5' *|*||||*||*|**||||||||* target: 5' ctgCACTCCAGCTACCGCTGCCc 3'	1689	1709	-32.3	0.006268	<table class='targe_detail_paired'><tr><td>target:</td><td>5'</td><td>UGCACUCCAGCUACCGCUGCCC</td><td>3'</td></tr><tr><td></td><td></td><td>|:|||:*******||||||||*</td></tr><tr><td>miRNA:</td><td>3'</td><td >AUGUGG-------GGCGACGGA</td><td>5'</td></tr></table>
ssc-miR-885-3p	Pig.03919.1	mRNA	Pig.03919	TLN1-201	talin-1 isoform X5 [Sus scrofa]	3095	3115	161	-23.53	miRNA: 3' uaggUGAUGUGGGGCGACGGa 5' ****|||*|::*||||||||* target: 5' ccgaACTCCGTACCGCTGCCc 3'	3962	3982	-35.6	0.007763	<table class='targe_detail_paired'><tr><td>target:</td><td>5'</td><td>C-AGACCCUGCUGCCC</td><td>3'</td></tr><tr><td></td><td></td><td>|*|*||||:||||||*</td></tr><tr><td>miRNA:</td><td>3'</td><td >GAUGUGGGGCGACGGA</td><td>5'</td></tr></table>
ssc-miR-7138-5p	Pig.21596.1	mRNA	Pig.21596	WNT9A-201	protein Wnt-9a [Sus scrofa]	2	24	160	-27.35	miRNA: 3' ucuACCUACCUGUGAACGACCcu 5' *|*|||||||:|*|*||||||*: target: 5' tgcTGGATGGGCCCCTGCTGGcg 3'	605	627	-30.4	0.00674	<table class='targe_detail_paired'><tr><td>target:</td><td>5'</td><td>UGAAGGUGAUCAAGGCUGGGGU</td><td>3'</td></tr><tr><td></td><td></td><td>*||*||**|:****||||||:*</td></tr><tr><td>miRNA:</td><td>3'</td><td >-CUACCUGUGAA--CGACCCU-</td><td>5'</td></tr></table>
ssc-miR-4332	Pig.14883.1	mRNA	Pig.14883	CEP104-201	centrosomal protein of 104 kDa isoform X4 [Sus scrofa]	1432	1452	165	-31.45	miRNA: 3' ccGCGGGCCG-CCGCCGGCAc 5' **|||*|*||*|||||||||* target: 5' aaCGCGCTGCGGGCGGCCGTc 3'	1401	1420	-32.7	0.007016	<table class='targe_detail_paired'><tr><td>target:</td><td>5'</td><td>GCGAGGUUCGCGAGGCGGCUGUGA</td><td>3'</td></tr><tr><td></td><td></td><td>*|**||:******||||||:|||*</td></tr><tr><td>miRNA:</td><td>3'</td><td >-GG-CCG------CCGCCGGCAC-</td><td>5'</td></tr></table>
ssc-miR-96-5p	Pig.03423.1	mRNA	Pig.03423	AAGAB-202	alpha- and gamma-adaptin-binding protein p34 isoform X2 [Sus scrofa]	228	251	162	-23.26	miRNA: 3' ucguUUUUACACG-AUCACGGUUu 5' **:*||**||||:*|:|||||||| target: 5' tatcAATCTGTGTGTGGTGCCAAa 3'	221	243	-29.6	0.008784	<table class='targe_detail_paired'><tr><td>target:</td><td>5'</td><td>AUAUCAAUCUGUGUG-UGGUGCCAAAC</td><td>3'</td></tr><tr><td></td><td></td><td>|*********:||||*|:||||||||*</td></tr><tr><td>miRNA:</td><td>3'</td><td >UU--------UACACGAUCACGGUUU-</td><td>5'</td></tr></table>
ssc-miR-4332	Pig.17725.1	mRNA	Pig.17725	ADAMTS10-202	A disintegrin and metalloproteinase with thrombospondin motifs 10 precursor [Sus scrofa]	1955	1974	165	-36.7	miRNA: 3' ccgcgggCCGCCGCCGGCAc 5' *|*****||||||||||||| target: 5' cggagagGGCGGCGGCCGTg 3'	1954	1973	-38.4	0.000677	<table class='targe_detail_paired'><tr><td>target:</td><td>5'</td><td>G-GGCGGCGGCCGUGG</td><td>3'</td></tr><tr><td></td><td></td><td>**|||||||||||||*</td></tr><tr><td>miRNA:</td><td>3'</td><td >GGCCGCCGCCGGCAC-</td><td>5'</td></tr></table>
ssc-miR-4332	Pig.09800.1	mRNA	Pig.09800	NUDT11	diphosphoinositol polyphosphate phosphohydrolase 3-beta [Sus scrofa]	168	189	172	-40.61	miRNA: 3' ccgCGGGCCGC--CGCCGGCAc 5' ||*||||||||**||||||||* target: 5' ggaGCCCGGCGGTGCGGCCGTc 3'	167	186	-42.6	2e-06	<table class='targe_detail_paired'><tr><td>target:</td><td>5'</td><td>CCGGCGGUGCGGCCGUC</td><td>3'</td></tr><tr><td></td><td></td><td>|||||||:**||||||*</td></tr><tr><td>miRNA:</td><td>3'</td><td >GGCCGCCG--CCGGCAC</td><td>5'</td></tr></table>
ssc-miR-885-3p	Pig.11481.1	mRNA	Pig.11481	RAB11FIP5	rab11 family-interacting protein 5 isoform X1 [Sus scrofa]	1719	1738	165	-30.67	miRNA: 3' uaGGUGAUGUGGGGCGACGGa 5' **|||||:|*:*||||||||* target: 5' tgCCACTGC-TGCCGCTGCCa 3'	1710	1730	-36.8	0.002094	<table class='targe_detail_paired'><tr><td>target:</td><td>5'</td><td>UGCUGCCACUGCUGCCG</td><td>3'</td></tr><tr><td></td><td></td><td>|:|*:||*|:||||||*</td></tr><tr><td>miRNA:</td><td>3'</td><td >AUG-UGG-GGCGACGGA</td><td>5'</td></tr></table>
ssc-miR-885-3p	Pig.02971.1	mRNA	Pig.02971	FHL3-201	four and a half LIM domains protein 3 isoform X1 [Sus scrofa]	310	329	161	-30.16	miRNA: 3' uaGGUGAUGUGGGGCGACGGa 5' *|||:||:|*:*||||||||* target: 5' ttCCGCTGC-TGCCGCTGCCa 3'	861	881	-30.2	0.005288	<table class='targe_detail_paired'><tr><td>target:</td><td>5'</td><td>UGCUGC-CGCUGCCA</td><td>3'</td></tr><tr><td></td><td></td><td>|:|**|*|||||||*</td></tr><tr><td>miRNA:</td><td>3'</td><td >AUGUGGGGCGACGGA</td><td>5'</td></tr></table>
ssc-miR-4332	Pig.14879.1	mRNA	Pig.14879	NPHP4-201	PREDICTED: nephrocystin-4 isoform X1 [Bubalus bubalis]	2627	2646	161	-35.03	miRNA: 3' ccgCGGGCCGCCGCCGGCAc 5' *|*|:*:||*|||||||||| target: 5' agaGTGTGGGGGCGGCCGTg 3'	2729	2748	-35.6	0.003794	<table class='targe_detail_paired'><tr><td>target:</td><td>5'</td><td>CAGAGUGUGGGGGCGGCCGUGG</td><td>3'</td></tr><tr><td></td><td></td><td>|******:||*||||||||||*</td></tr><tr><td>miRNA:</td><td>3'</td><td >GG-----GCCGCCGCCGGCAC-</td><td>5'</td></tr></table>
ssc-miR-885-3p	Pig.19647.1	mRNA	Pig.19647	HIC1-201	hypermethylated in cancer 1 protein isoform X2 [Sus scrofa]	749	768	165	-33.24	miRNA: 3' uaGGUGAUGUGGGGCGACGGa 5' **||:||:|*|*||||||||* target: 5' caCCGCTGC-CGCCGCTGCCc 3'	750	770	-36.3	0.00093	<table class='targe_detail_paired'><tr><td>target:</td><td>5'</td><td>UGC-CGCCGCUGCCC</td><td>3'</td></tr><tr><td></td><td></td><td>|:|*|*||||||||*</td></tr><tr><td>miRNA:</td><td>3'</td><td >AUGUGGGGCGACGGA</td><td>5'</td></tr></table>
ssc-miR-7138-5p	Pig.12371.1	mRNA	Pig.12371	STK11-201	PREDICTED: LOW QUALITY PROTEIN: serine/threonine-protein kinase STK11-like [Nomascus leucogenys]	145	168	161	-31.58	miRNA: 3' ucuacCUA-CCUGUGAACGACCCu 5' *****|||*||:*||*|||||||: target: 5' tacctGATGGGGGACCTGCTGGGg 3'	149	171	-34.2	0.000903	<table class='targe_detail_paired'><tr><td>target:</td><td>5'</td><td>G-GGAC-C-UGCUGGGGG</td><td>3'</td></tr><tr><td></td><td></td><td>:*||||*|*|||||||:*</td></tr><tr><td>miRNA:</td><td>3'</td><td >UACCUGUGAACGACCCU-</td><td>5'</td></tr></table>
ssc-miR-4332	Pig.22832.1	mRNA	Pig.22832	ARHGAP23-201	LOW QUALITY PROTEIN: rho GTPase-activating protein 23 [Sus scrofa]	2000	2019	170	-36.6	miRNA: 3' ccgcggGCCGCCGCCGGCAc 5' *|*|**|||||||||||||* target: 5' cgggggCGGCGGCGGCCGTc 3'	1993	2012	-45.2	2.3e-05	<table class='targe_detail_paired'><tr><td>target:</td><td>5'</td><td>GGGGGCGGCGGCGGCCGUC</td><td>3'</td></tr><tr><td></td><td></td><td>*****|||||||||||||*</td></tr><tr><td>miRNA:</td><td>3'</td><td >G----GCCGCCGCCGGCAC</td><td>5'</td></tr></table>
ssc-miR-885-3p	Pig.18438.1	mRNA	Pig.18438	MRTFA-201	MKL/myocardin-like protein 1 isoform X3 [Sus scrofa]	2493	2518	160	-28.75	miRNA: 3' uaGGU--GAU-GU--GGGGCGACGGa 5' **|||**|||*||**||||||||||* target: 5' ccCCAGCCTAGCAGCCCCCGCTGCCc 3'	2496	2516	-32.8	0.008912	<table class='targe_detail_paired'><tr><td>target:</td><td>5'</td><td>GCAGC-CCCCGCUGCCC</td><td>3'</td></tr><tr><td></td><td></td><td>:|*:|*||||||||||*</td></tr><tr><td>miRNA:</td><td>3'</td><td >UGAUGUGGGGCGACGGA</td><td>5'</td></tr></table>
ssc-miR-183	Pig.00191.1	mRNA	Pig.00191	KLHL23-201	kelch-like protein 23 [Sus scrofa]	1616	1641	167	-28.45	miRNA: 3' guCACUUA--AGAUGG-UCACGGUAu 5' :||||::|**|||*||*||||||||: target: 5' taGTGGGTAATCTTCCAAGTGCCATg 3'	1614	1636	-31.2	0.008418	<table class='targe_detail_paired'><tr><td>target:</td><td>5'</td><td>GGUAAUCUUCCAAGUGCCAUGC</td><td>3'</td></tr><tr><td></td><td></td><td>::|**|||*||*||||||||:*</td></tr><tr><td>miRNA:</td><td>3'</td><td >UUA--AGAUGG-UCACGGUAU-</td><td>5'</td></tr></table>
ssc-miR-874	Pig.03697.1	mRNA	Pig.03697	PIEZO2-201	LOW QUALITY PROTEIN: piezo-type mechanosensitive ion channel component 2 [Sus scrofa]	6056	6077	175	-38.25	miRNA: 3' caGCCAGGGAGCCCGGUCCCGUc 5' **|*||||*||*||||||||||| target: 5' agCTGTCCGTC-GGCCAGGGCAg 3'	6039	6061	-41.1	0.000987	<table class='targe_detail_paired'><tr><td>target:</td><td>5'</td><td>UGGCGAGCUGUCCGUC-GGCCAGGGCAGG</td><td>3'</td></tr><tr><td></td><td></td><td>**********|||*||*|||||||||||*</td></tr><tr><td>miRNA:</td><td>3'</td><td >----------AGGGAGCCCGGUCCCGUC-</td><td>5'</td></tr></table>
ssc-miR-874	Pig.04665.1	mRNA	Pig.04665	TNN-201	tenascin-N isoform X3 [Sus scrofa]	2547	2568	167	-39.64	miRNA: 3' caGCCAGGGAGCCCGGUCCCGUc 5' |*|||**|||**||||||||||| target: 5' gaCGG-GCCTGAGGCCAGGGCAg 3'	1520	1542	-33.2	0.006343	<table class='targe_detail_paired'><tr><td>target:</td><td>5'</td><td>CCUGA-GGCCAGGGCAGU</td><td>3'</td></tr><tr><td></td><td></td><td>||:***|||||||||||*</td></tr><tr><td>miRNA:</td><td>3'</td><td >GGGAGCCCGGUCCCGUC-</td><td>5'</td></tr></table>
ssc-miR-138	Pig.06353.1	mRNA	Pig.06353	KCNN1-202	small conductance calcium-activated potassium channel protein 1 isoform X1 [Sus scrofa]	1511	1532	162	-26.1	miRNA: 3' cgGACUAAG-UGUUGUGGUCGa 5' *||*|:|||*:*|||||||||* target: 5' ccCGGGTTCGGAAACACCAGCg 3'	1508	1528	-31.9	0.006302	<table class='targe_detail_paired'><tr><td>target:</td><td>5'</td><td>GGUUCGGAAACACCAGCG</td><td>3'</td></tr><tr><td></td><td></td><td>|:|||:**|||||||||*</td></tr><tr><td>miRNA:</td><td>3'</td><td >CUAAGUG-UUGUGGUCGA</td><td>5'</td></tr></table>
ssc-miR-194a-3p	Pig.20051.1	mRNA	Pig.20051	GYS1-201	glycogen [starch]	734	753	163	-25.96	miRNA: 3' ucuaUUGUCGUCGGGGUGACc 5' ||**::||||||*|||||||* target: 5' agcgGGCAGCAG-CCCACTGc 3'	731	751	-33.4	0.003917	<table class='targe_detail_paired'><tr><td>target:</td><td>5'</td><td>GGGCAGCAGC-CCACUGC</td><td>3'</td></tr><tr><td></td><td></td><td>*::|||||||*||||||*</td></tr><tr><td>miRNA:</td><td>3'</td><td >-UUGUCGUCGGGGUGACC</td><td>5'</td></tr></table>
ssc-miR-874	Pig.06435.1	mRNA	Pig.06435	SYDE1-201	rho GTPase-activating protein SYDE1 [Sus scrofa]	1027	1049	165	-28.58	miRNA: 3' caGCCAGGGAGCCCGGUCCCGUc 5' **|*|*||||**|*||||||||* target: 5' caCAGGCCCTGCGCCCAGGGCAc 3'	1018	1040	-32.4	0.007042	<table class='targe_detail_paired'><tr><td>target:</td><td>5'</td><td>UGCUUUGGGGCCUGGGGCAC</td><td>3'</td></tr><tr><td></td><td></td><td>**|::|*|||||*:|||||*</td></tr><tr><td>miRNA:</td><td>3'</td><td >--GGGAGCCCGG-UCCCGUC</td><td>5'</td></tr></table>
ssc-miR-194a-3p	Pig.07916.1	mRNA	Pig.07916	TREX1-201	three-prime repair exonuclease 1 [Sus scrofa]	793	814	160	-31.64	miRNA: 3' ucuaUUGUCG-UCGGGGUGACc 5' :*:*:||*||*:|||||||||| target: 5' gaggGACTGCTGGCCCCACTGg 3'	791	811	-36.3	0.000211	<table class='targe_detail_paired'><tr><td>target:</td><td>5'</td><td>GACUGCUGGCCCCACUGGG</td><td>3'</td></tr><tr><td></td><td></td><td>:||*||*:||||||||||*</td></tr><tr><td>miRNA:</td><td>3'</td><td >UUGUCG-UCGGGGUGACC-</td><td>5'</td></tr></table>
ssc-miR-194a-3p	Pig.07703.1	mRNA	Pig.07703	ZNF385A-201	PREDICTED: zinc finger protein 385A isoform X1 [Hipposideros armiger]	56	76	160	-28.91	miRNA: 3' ucUAUUGUCGUC-GGGGUGACc 5' **||*|:*||||*||||||||| target: 5' ccATCAT-GCAGCCCCCACTGg 3'	62	82	-31.2	0.004328	<table class='targe_detail_paired'><tr><td>target:</td><td>5'</td><td>CAGCGGCAGCAGGCUCCCCGCUGU</td><td>3'</td></tr><tr><td></td><td></td><td>||||:||*********|||:|||*</td></tr><tr><td>miRNA:</td><td>3'</td><td >GUCGUCG---------GGGUGACC</td><td>5'</td></tr></table>
ssc-miR-885-3p	Pig.13345.1	mRNA	Pig.13345	DST-205	PREDICTED: uncharacterized protein LOC106025790 [Cavia porcellus]	226	246	160	-34.69	miRNA: 3' uaGGUGAUGUGGG-GCGACGGa 5' :|||:|*:|:|||*|||||||* target: 5' gtCCGC-GCGCCCGCGCTGCCg 3'	225	245	-39.9	4.8e-05	<table class='targe_detail_paired'><tr><td>target:</td><td>5'</td><td>C-GCGCCCGCGCUGCCG</td><td>3'</td></tr><tr><td></td><td></td><td>|*:|:|||*|||||||*</td></tr><tr><td>miRNA:</td><td>3'</td><td >GAUGUGGG-GCGACGGA</td><td>5'</td></tr></table>
ssc-miR-6782-3p	Pig.19223.1	mRNA	Pig.19223	EHBP1L1-201	EH domain-binding protein 1-like protein 1 isoform X1 [Sus scrofa]	1237	1258	162	-28.86	miRNA: 3' gucccgccCUCUGGUCUCCAGu 5' *:**|:**|||::||||||||| target: 5' agcagtccGAGGTCAGAGGTCa 3'	794	815	-33.8	0.009597	<table class='targe_detail_paired'><tr><td>target:</td><td>5'</td><td>CGGU-GCCCUGAGGUCU</td><td>3'</td></tr><tr><td></td><td></td><td>|||**|*||*||||||*</td></tr><tr><td>miRNA:</td><td>3'</td><td >GCCCUCUGGUCUCCAGU</td><td>5'</td></tr></table>
ssc-miR-885-3p	Pig.07904.1	mRNA	Pig.07904	SCAP-201	sterol regulatory element-binding protein cleavage-activating protein isoform X3 [Sus scrofa]	2572	2592	167	-34.97	miRNA: 3' uaGGUGAUGUGGGGCGACGGa 5' **||:**:|||:||||||||| target: 5' ccCCGGGGCACTCCGCTGCCt 3'	1611	1631	-33.6	0.007642	<table class='targe_detail_paired'><tr><td>target:</td><td>5'</td><td>CGGGGCACUCCGCUGCCUU</td><td>3'</td></tr><tr><td></td><td></td><td>|***:|||:|||||||||*</td></tr><tr><td>miRNA:</td><td>3'</td><td >GA--UGUGGGGCGACGGA-</td><td>5'</td></tr></table>
ssc-miR-204	Pig.13005.1	mRNA	Pig.13005	NOTCH2-201	neurogenic locus notch homolog protein 2 isoform X2 [Sus scrofa]	6366	6386	162	-31.32	miRNA: 3' ucCGUAUCCUACUGUUUCCCUu 5' :||||*||||||*|||:||||| target: 5' ggGCA-AGGATGCCAAGGGGAa 3'	6359	6380	-35.5	0.008279	<table class='targe_detail_paired'><tr><td>target:</td><td>5'</td><td>-AGGAUGCCAAGGGGAAU</td><td>3'</td></tr><tr><td></td><td></td><td>*||||||*|||:|||||*</td></tr><tr><td>miRNA:</td><td>3'</td><td >AUCCUACUGUUUCCCUU-</td><td>5'</td></tr></table>
ssc-miR-6782-3p	Pig.05383.1	mRNA	Pig.05383	ARMH4-201	chromosome 14 open reading frame 37 ortholog precursor [Sus scrofa]	1271	1293	160	-30.34	miRNA: 3' gucccGC-CCUCUGGUCUCCAGu 5' ::|**||*||:||:*|||||||| target: 5' tggcaCGTGGGGATGAGAGGTCa 3'	1270	1291	-33.1	0.005484	<table class='targe_detail_paired'><tr><td>target:</td><td>5'</td><td>ACGUGGGGAUGAGAGGUCAU</td><td>3'</td></tr><tr><td></td><td></td><td>****||:||:*||||||||*</td></tr><tr><td>miRNA:</td><td>3'</td><td >C---CCUCUGGUCUCCAGU-</td><td>5'</td></tr></table>
ssc-miR-885-3p	Pig.17703.1	mRNA	Pig.17703	EVI5L-201	EVI5-like protein isoform X1 [Sus scrofa]	945	966	164	-31.49	miRNA: 3' uaggUGAUGU-GGGGCGACGGa 5' **:*||*|||*:|||||||||| target: 5' cctgACCACATTCCCGCTGCCt 3'	943	963	-34.3	0.003172	<table class='targe_detail_paired'><tr><td>target:</td><td>5'</td><td>ACCACAUUCCCGCUGCCUG</td><td>3'</td></tr><tr><td></td><td></td><td>||*|||*:||||||||||*</td></tr><tr><td>miRNA:</td><td>3'</td><td >UGAUGU-GGGGCGACGGA-</td><td>5'</td></tr></table>
ssc-miR-204	Pig.19175.1	mRNA	Pig.19175	AFAP1-204	actin filament-associated protein 1 [Sus scrofa]	191	212	160	-33.6	miRNA: 3' uccguaUCCUACUGUUUCCCUu 5' |||*:*||||||:|||:||||| target: 5' aggaggAGGATGGCAAGGGGAa 3'	190	211	-36.7	0.000774	<table class='targe_detail_paired'><tr><td>target:</td><td>5'</td><td>GAGGAUGGCAAGGGGAAG</td><td>3'</td></tr><tr><td></td><td></td><td>*||||||:|||:|||||*</td></tr><tr><td>miRNA:</td><td>3'</td><td >AUCCUACUGUUUCCCUU-</td><td>5'</td></tr></table>
ssc-miR-194a-3p	Pig.15983.1	mRNA	Pig.15983	FXYD1	FXYD1 [Cervus elaphus hippelaphus]	73	93	164	-25.34	miRNA: 3' ucuauUGUCGUCGGGGUGACc 5' *****||**|||||||||||* target: 5' tctccACTCCAGCCCCACTGt 3'	64	84	-29.2	0.00497	<table class='targe_detail_paired'><tr><td>target:</td><td>5'</td><td>UUGUCUCCACUCCAGCCCCACUGU</td><td>3'</td></tr><tr><td></td><td></td><td>********||**|||||||||||*</td></tr><tr><td>miRNA:</td><td>3'</td><td >--------UGUCGUCGGGGUGACC</td><td>5'</td></tr></table>
ssc-miR-885-3p	Pig.18032.1	mRNA	Pig.18032	FMNL1-202	formin-like protein 1 isoform X5 [Sus scrofa]	1665	1684	165	-31.77	miRNA: 3' uaGGUGAUGUGGGGCGACGGa 5' *|||||*||*|*||||||||* target: 5' ctCCACCAC-CGCCGCTGCCc 3'	1664	1684	-36	0.002181	<table class='targe_detail_paired'><tr><td>target:</td><td>5'</td><td>--CACCGCCGCUGCCC</td><td>3'</td></tr><tr><td></td><td></td><td>**||||*||||||||*</td></tr><tr><td>miRNA:</td><td>3'</td><td >AUGUGG-GGCGACGGA</td><td>5'</td></tr></table>
ssc-miR-885-3p	Pig.16826.1	mRNA	Pig.16826	ZNF628-201	zinc finger protein 628 [Homo sapiens]	143	164	166	-29.98	miRNA: 3' uaGGUGAUGUGG-GGCGACGGa 5' **|:*||::|||*||||||||* target: 5' caCTCCTGTACCGCCGCTGCCg 3'	3226	3246	-34.5	0.004388	<table class='targe_detail_paired'><tr><td>target:</td><td>5'</td><td>UAC-CGCCGCUGCCG</td><td>3'</td></tr><tr><td></td><td></td><td>|||*|*||||||||*</td></tr><tr><td>miRNA:</td><td>3'</td><td >AUGUGGGGCGACGGA</td><td>5'</td></tr></table>
ssc-miR-194a-3p	Pig.08636.1	mRNA	Pig.08636	HGSNAT	heparan-alpha-glucosaminide N-acetyltransferase isoform X3 [Sus scrofa]	599	619	170	-30.23	miRNA: 3' ucuAUUGUCGUCGGGGUGACc 5' :**|:*|:||:|||||||||* target: 5' gacTGTCGGCGGCCCCACTGc 3'	598	618	-34.3	0.001862	<table class='targe_detail_paired'><tr><td>target:</td><td>5'</td><td>UCGGCGGCCCCACUGC</td><td>3'</td></tr><tr><td></td><td></td><td>*|:||:|||||||||*</td></tr><tr><td>miRNA:</td><td>3'</td><td >-GUCGUCGGGGUGACC</td><td>5'</td></tr></table>
ssc-miR-4332	Pig.08515.1	mRNA	Pig.08515	PLEKHG5-201	pleckstrin homology domain-containing family G member 5 isoform X2 [Sus scrofa]	2050	2070	161	-39.18	miRNA: 3' ccgcggGCCG-CCGCCGGCAc 5' *|****||||*|||||||||| target: 5' cggcaaCGGCTGGCGGCCGTg 3'	2048	2067	-40.8	0.000249	<table class='targe_detail_paired'><tr><td>target:</td><td>5'</td><td>-CGGCUGGCGGCCGUGG</td><td>3'</td></tr><tr><td></td><td></td><td>*||||*||||||||||*</td></tr><tr><td>miRNA:</td><td>3'</td><td >GGCCG-CCGCCGGCAC-</td><td>5'</td></tr></table>
ssc-miR-885-3p	Pig.10308.1	mRNA	Pig.10308	NTN3-201	LOW QUALITY PROTEIN: netrin-3 [Sus scrofa]	943	962	161	-27.93	miRNA: 3' uaGGUGAUGUGGGGCGACGGa 5' :*|||*|:|*|*||||||||* target: 5' ggCCA-TGCCCGCCGCTGCCg 3'	944	964	-31.7	0.006171	<table class='targe_detail_paired'><tr><td>target:</td><td>5'</td><td>UGC-CCGCCGCUGCCG</td><td>3'</td></tr><tr><td></td><td></td><td>|:|*||*||||||||*</td></tr><tr><td>miRNA:</td><td>3'</td><td >AUGUGG-GGCGACGGA</td><td>5'</td></tr></table>
ssc-miR-6782-3p	Pig.21306.1	mRNA	Pig.21306	APOBR	apolipoprotein B receptor [Sus scrofa]	1998	2019	160	-32.55	miRNA: 3' gucccgCCCUCUGGUCUCCAgu 5' |*|***||||||||||||||*: target: 5' ctgcaaGGGAGACCAGAGGTgg 3'	2445	2466	-33.5	0.009198	<table class='targe_detail_paired'><tr><td>target:</td><td>5'</td><td>CGAGGCUGAGGAAGGCCAGGGGUCAG</td><td>3'</td></tr><tr><td></td><td></td><td>||*||*******||:||||:|||||*</td></tr><tr><td>miRNA:</td><td>3'</td><td >GC-CC-------UCUGGUCUCCAGU-</td><td>5'</td></tr></table>
ssc-miR-885-3p	Pig.07240.1	mRNA	Pig.07240	NWD2-201	NACHT and WD repeat domain-containing protein 2 [Sus scrofa]	407	427	174	-28.95	miRNA: 3' uagGUGAUGUGGGGCGACGGa 5' ||*||*||||*|||||||||* target: 5' atgCAATACAGCCCGCTGCCa 3'	406	426	-34.6	0.006772	<table class='targe_detail_paired'><tr><td>target:</td><td>5'</td><td>AUACAGCCCGCUGCCA</td><td>3'</td></tr><tr><td></td><td></td><td>*||||*|||||||||*</td></tr><tr><td>miRNA:</td><td>3'</td><td >GAUGUGGGGCGACGGA</td><td>5'</td></tr></table>
ssc-miR-4332	Pig.09711.1	mRNA	Pig.09711	NYNRIN-201	LOW QUALITY PROTEIN: protein NYNRIN [Sus scrofa]	4114	4134	165	-39.19	miRNA: 3' ccGCGGGCCG-CCGCCGGCAc 5' **|||||**|*|||||||||| target: 5' taCGCCCACCTGGCGGCCGTg 3'	4111	4130	-39	0.001189	<table class='targe_detail_paired'><tr><td>target:</td><td>5'</td><td>CACCUGGCGGCCGUGG</td><td>3'</td></tr><tr><td></td><td></td><td>|***:||||||||||*</td></tr><tr><td>miRNA:</td><td>3'</td><td >GCC-GCCGCCGGCAC-</td><td>5'</td></tr></table>
ssc-miR-4332	Pig.03685.1	mRNA	Pig.03685	MTCL1-201	LOW QUALITY PROTEIN: microtubule cross-linking factor 1 [Sus scrofa]	541	561	161	-35.27	miRNA: 3' ccGC-GGGCCGCCGCCGGCAc 5' |*||*|||||:**|||||||| target: 5' gcCGTCCCGGTCCCGGCCGTg 3'	540	559	-35.5	0.005256	<table class='targe_detail_paired'><tr><td>target:</td><td>5'</td><td>CCCGGUCCCGGCCGUGA</td><td>3'</td></tr><tr><td></td><td></td><td>|||||:**||||||||*</td></tr><tr><td>miRNA:</td><td>3'</td><td >GGGCCGCCGCCGGCAC-</td><td>5'</td></tr></table>
ssc-miR-194a-3p	Pig.14970.1	mRNA	Pig.14970	OCSTAMP-201	LOW QUALITY PROTEIN: osteoclast stimulatory transmembrane protein [Sus scrofa]	1059	1078	173	-33.26	miRNA: 3' ucUAUUGUCGUCGGGGUGACc 5' |*||*|||||*|||||||||| target: 5' acAT-ACAGCTGCCCCACTGg 3'	1061	1081	-35.9	0.000575	<table class='targe_detail_paired'><tr><td>target:</td><td>5'</td><td>CAGCUGCCCCACUGGC</td><td>3'</td></tr><tr><td></td><td></td><td>||||*||||||||||*</td></tr><tr><td>miRNA:</td><td>3'</td><td >GUCGUCGGGGUGACC-</td><td>5'</td></tr></table>
ssc-miR-885-3p	Pig.10380.1	mRNA	Pig.10380	PPL-201	periplakin isoform X2 [Sus scrofa]	317	337	160	-29.16	miRNA: 3' uaGGU-GAUGUGGGGCGACGGa 5' :*:||*||:|:*|||||||||* target: 5' gcTCACCTGCG-CCCGCTGCCc 3'	318	338	-32.9	0.000411	<table class='targe_detail_paired'><tr><td>target:</td><td>5'</td><td>CUGCG-CCCGCUGCCC</td><td>3'</td></tr><tr><td></td><td></td><td>||:|:*|||||||||*</td></tr><tr><td>miRNA:</td><td>3'</td><td >GAUGUGGGGCGACGGA</td><td>5'</td></tr></table>
ssc-miR-194a-3p	Pig.10515.1	mRNA	Pig.10515	GBA-201	glucosylceramidase isoform X1 [Sus scrofa]	970	990	162	-28.16	miRNA: 3' ucuAUUGUCGUCGGGGUGACc 5' *|*|*:|*||*|||||||||| target: 5' cgcTTGCTGCTGCCCCACTGg 3'	959	979	-37.1	0.000415	<table class='targe_detail_paired'><tr><td>target:</td><td>5'</td><td>ACCAGCGCUUGCUGCUGCCCCACUGGG</td><td>3'</td></tr><tr><td></td><td></td><td>|*||||:*********||||||||||*</td></tr><tr><td>miRNA:</td><td>3'</td><td >U-GUCGU---------CGGGGUGACC-</td><td>5'</td></tr></table>
ssc-miR-885-3p	Pig.09329.1	mRNA	Pig.09329	ADCY3-201	adenylate cyclase type 3 [Sus scrofa]	532	552	163	-24.07	miRNA: 3' uaGGUGAUGUGGGGCGACGGa 5' **|:*||*||:|*|||||||* target: 5' tcCTTCTTCATCACGCTGCCg 3'	531	551	-29.4	0.006706	<table class='targe_detail_paired'><tr><td>target:</td><td>5'</td><td>CUUCAUCACGCUGCCG</td><td>3'</td></tr><tr><td></td><td></td><td>||*||:|*|||||||*</td></tr><tr><td>miRNA:</td><td>3'</td><td >GAUGUGGGGCGACGGA</td><td>5'</td></tr></table>
ssc-miR-221-5p	Pig.07288.1	mRNA	Pig.07288	SEMA6A-202	semaphorin-6A isoform X1 [Sus scrofa]	194	220	161	-29.02	miRNA: 3' ugUCUU--UAGAUGUAACAUACGGUCCa 5' ||||||***|||||||||**|||:|||* target: 5' acAGAACCCTCTACATTG-CTGCTAGGg 3'	193	218	-33.3	0.008966	<table class='targe_detail_paired'><tr><td>target:</td><td>5'</td><td>ACCCUCUACAUUGC-UGCUAGGG</td><td>3'</td></tr><tr><td></td><td></td><td>|***|||||||||**|||:|||*</td></tr><tr><td>miRNA:</td><td>3'</td><td >UU--AGAUGUAACAUACGGUCCA</td><td>5'</td></tr></table>
ssc-miR-194a-3p	Pig.08603.1	mRNA	Pig.08603	CASP9-201	caspase-9 isoform X1 [Sus scrofa]	1174	1194	165	-24.58	miRNA: 3' ucuaUUGUCGUCGGGGUGACc 5' **:*|:|||::|*|||||||* target: 5' ctggAGCAGTGGGCCCACTGt 3'	1162	1182	-30.6	0.006938	<table class='targe_detail_paired'><tr><td>target:</td><td>5'</td><td>GUGUUCUGGAGCAGUGGGCCCACUGU</td><td>3'</td></tr><tr><td></td><td></td><td>**********:|||::|*|||||||*</td></tr><tr><td>miRNA:</td><td>3'</td><td >----------UGUCGUCGGGGUGACC</td><td>5'</td></tr></table>
ssc-miR-885-3p	Pig.10296.1	mRNA	Pig.10296	CASKIN1-201	caskin-1 isoform X1 [Sus scrofa]	3686	3705	165	-31.72	miRNA: 3' uaGGUGAUGUGGGGCGACGGa 5' **|*:||:|*||||||||||* target: 5' tgCAGCTGC-CCCCGCTGCCc 3'	2039	2059	-34.7	0.005568	<table class='targe_detail_paired'><tr><td>target:</td><td>5'</td><td>CCUGAUGCAGCUGC-CCCCGCUGCCC</td><td>3'</td></tr><tr><td></td><td></td><td>*********:||:|*||||||||||*</td></tr><tr><td>miRNA:</td><td>3'</td><td >---------UGAUGUGGGGCGACGGA</td><td>5'</td></tr></table>
ssc-miR-885-3p	Pig.09818.1	mRNA	Pig.09818	PRICKLE3-201	prickle-like protein 3 [Sus scrofa]	734	755	163	-31.63	miRNA: 3' uagguGAUGU-GGGGCGACGGa 5' |*:**||:|:*||||||||||* target: 5' aatgcCTGCGCCCCCGCTGCCa 3'	1707	1727	-33.8	0.002531	<table class='targe_detail_paired'><tr><td>target:</td><td>5'</td><td>GCCGAAUGCCUGCGCCCCCGCUGCCA</td><td>3'</td></tr><tr><td></td><td></td><td>*********||:|:*||||||||||*</td></tr><tr><td>miRNA:</td><td>3'</td><td >---------GAUGU-GGGGCGACGGA</td><td>5'</td></tr></table>
ssc-miR-4332	Pig.09798.1	mRNA	Pig.09798	NUDT11	diphosphoinositol polyphosphate phosphohydrolase 3-beta [Sus scrofa]	168	189	172	-40.61	miRNA: 3' ccgCGGGCCGC--CGCCGGCAc 5' ||*||||||||**||||||||* target: 5' ggaGCCCGGCGGTGCGGCCGTc 3'	167	186	-42.6	2e-06	<table class='targe_detail_paired'><tr><td>target:</td><td>5'</td><td>CCGGCGGUGCGGCCGUC</td><td>3'</td></tr><tr><td></td><td></td><td>|||||||:**||||||*</td></tr><tr><td>miRNA:</td><td>3'</td><td >GGCCGCCG--CCGGCAC</td><td>5'</td></tr></table>
ssc-miR-885-3p	Pig.09181.1	mRNA	Pig.09181	CUX1-202	protein CASP isoform X1 [Sus scrofa]	3621	3639	168	-34.1	miRNA: 3' uaGGUGAUGUGGGGCGACGGa 5' :*||:|**||||||||||||* target: 5' gcCCGC--CACCCCGCTGCCc 3'	3619	3639	-37.7	0.001737	<table class='targe_detail_paired'><tr><td>target:</td><td>5'</td><td>--CACCCCGCUGCCC</td><td>3'</td></tr><tr><td></td><td></td><td>**||||||||||||*</td></tr><tr><td>miRNA:</td><td>3'</td><td >AUGUGGGGCGACGGA</td><td>5'</td></tr></table>
ssc-miR-4332	Pig.05999.1	mRNA	Pig.05999	GEMIN8-201	gem-associated protein 8 [Sus scrofa]	628	648	164	-36.59	miRNA: 3' ccgCGG-GCCGCCGCCGGCAc 5' ***|||*:||*|||||||||| target: 5' cagGCCATGGAGGCGGCCGTg 3'	115	134	-35.5	0.000196	<table class='targe_detail_paired'><tr><td>target:</td><td>5'</td><td>GCCAAGAUCCAGGCCAUGGAGGCGGCCGUGC</td><td>3'</td></tr><tr><td></td><td></td><td>***********|||******||||||||||*</td></tr><tr><td>miRNA:</td><td>3'</td><td >G----------CCG------CCGCCGGCAC-</td><td>5'</td></tr></table>
ssc-miR-885-3p	Pig.20900.1	mRNA	Pig.20900	USP5-202	ubiquitin-associated domain-containing protein 1 isoform X5 [Sus scrofa]	705	726	166	-31.5	miRNA: 3' uaGGUG-AUGUGGGGCGACGGa 5' **|||:**||||*||||||||* target: 5' caCCATAGACACGCCGCTGCCg 3'	703	723	-36	0.000433	<table class='targe_detail_paired'><tr><td>target:</td><td>5'</td><td>CAUAGACACGCCGCUGCCG</td><td>3'</td></tr><tr><td></td><td></td><td>*****||||*||||||||*</td></tr><tr><td>miRNA:</td><td>3'</td><td >A----UGUGGGGCGACGGA</td><td>5'</td></tr></table>
ssc-miR-874	Pig.16595.1	mRNA	Pig.16595	FMN1-201	LOW QUALITY PROTEIN: formin-1 [Sus scrofa]	1162	1184	172	-32.99	miRNA: 3' cagCCAGGGAGCCCGGUCCCGUc 5' ***|||*||**|||:|||||||* target: 5' tggGGTGCCAGGGGTCAGGGCAa 3'	1163	1185	-40	0.000602	<table class='targe_detail_paired'><tr><td>target:</td><td>5'</td><td>GCCAGGGGUCAGGGCAA</td><td>3'</td></tr><tr><td></td><td></td><td>*||**|||:|||||||*</td></tr><tr><td>miRNA:</td><td>3'</td><td >GGGAGCCCGGUCCCGUC</td><td>5'</td></tr></table>
ssc-miR-7138-5p	Pig.11464.1	mRNA	Pig.11464	EHMT2-201	histone-lysine N-methyltransferase EHMT2 [Sus scrofa]	306	330	161	-28.57	miRNA: 3' ucUACCUACCUGUG-A--ACGACCCu 5' **||||:*||||:|*|**|||||||* target: 5' ccATGGG-GGACGCATCCTGCTGGGc 3'	293	315	-33.8	0.007009	<table class='targe_detail_paired'><tr><td>target:</td><td>5'</td><td>GGGACCUCCAUGGGGGACGCAUCCUGCUGGGC</td><td>3'</td></tr><tr><td></td><td></td><td>|:************||||:|****|||||||*</td></tr><tr><td>miRNA:</td><td>3'</td><td >CUA-----------CCUGUGA---ACGACCCU</td><td>5'</td></tr></table>
ssc-miR-874	Pig.05406.1	mRNA	Pig.05406	SIX1-201	homeobox protein SIX1 [Sus scrofa]	687	710	172	-32.24	miRNA: 3' caGCCAGGGAGCCCG-GUCCCGUc 5' *|||||||:||*|*:*|||||||* target: 5' ctCGGTCCTTCTGCTGCAGGGCAa 3'	687	709	-37.3	0.000141	<table class='targe_detail_paired'><tr><td>target:</td><td>5'</td><td>CCUUCU-GCUGCAGGGCAA</td><td>3'</td></tr><tr><td></td><td></td><td>||:||**||:**||||||*</td></tr><tr><td>miRNA:</td><td>3'</td><td >GGGAGCCCGG--UCCCGUC</td><td>5'</td></tr></table>
ssc-miR-885-3p	Pig.05078.1	mRNA	Pig.05078	ENHO-201	Adropin [Tupaia chinensis]	361	381	166	-31.48	miRNA: 3' uagGUGAUGUGGGGCGACGGa 5' :**|*|*:||:|||||||||* target: 5' gcgCCCAGCATCCCGCTGCCc 3'	312	332	-31.1	0.00257	<table class='targe_detail_paired'><tr><td>target:</td><td>5'</td><td>CGCCCAGCAUCCCGCUGCCC</td><td>3'</td></tr><tr><td></td><td></td><td>|*****:||:|||||||||*</td></tr><tr><td>miRNA:</td><td>3'</td><td >GA----UGUGGGGCGACGGA</td><td>5'</td></tr></table>
ssc-miR-4332	Pig.01467.1	mRNA	Pig.01467	HEY1-201	hairy/enhancer-of-split related with YRPW motif protein 1 isoform X1 [Sus scrofa]	149	166	167	-39.58	miRNA: 3' ccGCGGGCCGCCGCCGGCAc 5' |||||||**||||||||||* target: 5' ggCGCCC--CGGCGGCCGTt 3'	148	167	-43.7	2e-05	<table class='targe_detail_paired'><tr><td>target:</td><td>5'</td><td>CCCGGCGGCCGUUCGCCUGGCCGUC</td><td>3'</td></tr><tr><td></td><td></td><td>|||||||||*********||||||*</td></tr><tr><td>miRNA:</td><td>3'</td><td >GGGCCGCCG---------CCGGCAC</td><td>5'</td></tr></table>
ssc-miR-4332	Pig.16609.1	mRNA	Pig.16609	AGRN-201	agrin isoform X1 [Sus scrofa]	1	20	161	-24.48	miRNA: 3' ccgCGGGCCGCCGCCGGCAc 5' ***|||*|*|*||||||||* target: 5' atgGCCAGCCTGCGGCCGTc 3'	1981	2000	-40.4	0.000721	<table class='targe_detail_paired'><tr><td>target:</td><td>5'</td><td>CCCGGGGG-GGCCGUGC</td><td>3'</td></tr><tr><td></td><td></td><td>|||||*||*|||||||*</td></tr><tr><td>miRNA:</td><td>3'</td><td >GGGCCGCCGCCGGCAC-</td><td>5'</td></tr></table>
ssc-miR-885-3p	Pig.03628.1	mRNA	Pig.03628	NPC1-202	Niemann-Pick C1 protein precursor [Sus scrofa]	2919	2939	164	-29.41	miRNA: 3' uaGGU-GAUGUGGGGCGACGGa 5' **|||*||:||*:||||||||* target: 5' tcCCACCTGCA-TCCGCTGCCg 3'	2918	2938	-33.9	0.006675	<table class='targe_detail_paired'><tr><td>target:</td><td>5'</td><td>CUGCA-UCCGCUGCCG</td><td>3'</td></tr><tr><td></td><td></td><td>||:||*:||||||||*</td></tr><tr><td>miRNA:</td><td>3'</td><td >GAUGUGGGGCGACGGA</td><td>5'</td></tr></table>
ssc-miR-885-3p	Pig.15967.1	mRNA	Pig.15967	KIAA0355-201	uncharacterized protein KIAA0355 homolog [Sus scrofa]	2956	2976	162	-29.21	miRNA: 3' uagGUGAUGUGGGGCGACGGa 5' ***|||**:*||||||||||* target: 5' caaCACCCTTCCCCGCTGCCa 3'	2958	2978	-33.4	0.006616	<table class='targe_detail_paired'><tr><td>target:</td><td>5'</td><td>UU--CCCCGCUGCCA</td><td>3'</td></tr><tr><td></td><td></td><td>|***||||||||||*</td></tr><tr><td>miRNA:</td><td>3'</td><td >AUGUGGGGCGACGGA</td><td>5'</td></tr></table>
ssc-miR-885-3p	Pig.20583.1	mRNA	Pig.20583	IRX3-201	iroquois-class homeodomain protein IRX-3 isoform X1 [Sus scrofa]	189	211	161	-30.81	miRNA: 3' uaGGUGAUGU-GG-GGCGACGGa 5' :*||:|*:||*||*||||||||* target: 5' ggCCGCGGCAGCCGCCGCTGCCc 3'	190	210	-34.2	0.001568	<table class='targe_detail_paired'><tr><td>target:</td><td>5'</td><td>GGGCCACCCGGCUGCCG</td><td>3'</td></tr><tr><td></td><td></td><td>*:**|||||*||||||*</td></tr><tr><td>miRNA:</td><td>3'</td><td >AU--GUGGGGCGACGGA</td><td>5'</td></tr></table>
ssc-miR-885-3p	Pig.17281.1	mRNA	Pig.17281	ANKRD52-201	PREDICTED: serine/threonine-protein phosphatase 6 regulatory ankyrin repeat subunit C [Cavia porcellus]	2579	2599	171	-30.4	miRNA: 3' uaGGUGAUGUGGGGCGACGGa 5' **||*||*|||*||||||||| target: 5' ccCCCCTTCACGCCGCTGCCt 3'	922	942	-33	0.007934	<table class='targe_detail_paired'><tr><td>target:</td><td>5'</td><td>UGCAUGCUGCUGCCUA</td><td>3'</td></tr><tr><td></td><td></td><td>|:||:*|:|||||||*</td></tr><tr><td>miRNA:</td><td>3'</td><td >AUGUGGGGCGACGGA-</td><td>5'</td></tr></table>
ssc-miR-222	Pig.14897.1	mRNA	Pig.14897	PEX10	peroxisome biogenesis factor 10 [Sus scrofa]	146	168	172	-27.96	miRNA: 3' cuCUGGGUCAUCGGUCUACAUCGa 5' **||*|::||*|:|:||||||||* target: 5' tcGAGCTGGT-GTCGGATGTAGCc 3'	147	170	-32.4	0.002257	<table class='targe_detail_paired'><tr><td>target:</td><td>5'</td><td>UGGU-GUCGGAUGUAGCC</td><td>3'</td></tr><tr><td></td><td></td><td>::||*|:|:||||||||*</td></tr><tr><td>miRNA:</td><td>3'</td><td >GUCAUCGGUCUACAUCGA</td><td>5'</td></tr></table>
ssc-miR-4332	Pig.18411.1	mRNA	Pig.18411	VSTM4-202	V-set and transmembrane domain-containing protein 4 isoform X1 [Sus scrofa]	10	30	164	-40.62	miRNA: 3' ccgCG-GGCCGCCGCCGGCAc 5' ***||*|:|*||||||||||| target: 5' ctgGCGCTGACGGCGGCCGTg 3'	4	23	-41.9	1.3e-05	<table class='targe_detail_paired'><tr><td>target:</td><td>5'</td><td>CUGGCGCUGACGGCGGCCGUGC</td><td>3'</td></tr><tr><td></td><td></td><td>|:|||******||||||||||*</td></tr><tr><td>miRNA:</td><td>3'</td><td >GGCCG------CCGCCGGCAC-</td><td>5'</td></tr></table>
ssc-miR-874	Pig.07541.1	mRNA	Pig.07541	TMEM117-202	transmembrane protein 117 isoform X1 [Sus scrofa]	992	1014	173	-31.33	miRNA: 3' caGCCAGGGAGCCCGGUCCCGUc 5' |*|*||*|*||||*||||||||| target: 5' gaCAGTACATCGGCCCAGGGCAg 3'	989	1011	-34.2	0.001604	<table class='targe_detail_paired'><tr><td>target:</td><td>5'</td><td>CAGUAAUCGGCCCAGGGCAGA</td><td>3'</td></tr><tr><td></td><td></td><td>|*****||||*|||||||||*</td></tr><tr><td>miRNA:</td><td>3'</td><td >GGG---AGCCCGGUCCCGUC-</td><td>5'</td></tr></table>
ssc-miR-7138-5p	Pig.11957.1	mRNA	Pig.11957	ANGPT4-201	angiopoietin-4 [Sus scrofa]	661	684	162	-24.92	miRNA: 3' ucuaCCUAC-CUGUGAACGACCCu 5' :*:*||*||*|:|:|*|||||||* target: 5' gagcGGTTGCGGCGCCTGCTGGGc 3'	655	677	-30.7	0.009103	<table class='targe_detail_paired'><tr><td>target:</td><td>5'</td><td>GAGCGGUUGCGGCGCCUGCUGGGC</td><td>3'</td></tr><tr><td></td><td></td><td>||*****||*|:|:|*|||||||*</td></tr><tr><td>miRNA:</td><td>3'</td><td >CU-----AC-CUGUGAACGACCCU</td><td>5'</td></tr></table>
ssc-miR-885-3p	Pig.17187.1	mRNA	Pig.17187	ZC3H4-201	LOW QUALITY PROTEIN: zinc finger CCCH domain-containing protein 4 [Sus scrofa]	3756	3775	161	-30.35	miRNA: 3' uaGGUGAUGUGGGGCGACGGa 5' **||*||:|*|*||||||||| target: 5' caCCCCTGC-CGCCGCTGCCt 3'	3751	3771	-33.3	0.008953	<table class='targe_detail_paired'><tr><td>target:</td><td>5'</td><td>CCCUGCCGCCGCUGCCUC</td><td>3'</td></tr><tr><td></td><td></td><td>***::||*|||||||||*</td></tr><tr><td>miRNA:</td><td>3'</td><td >AU-GUGG-GGCGACGGA-</td><td>5'</td></tr></table>
ssc-miR-874	Pig.19898.1	mRNA	Pig.19898	ZNF696	zinc finger protein GLI4 [Sus scrofa]	2618	2639	175	-44.15	miRNA: 3' caGCCAGGGAGCCCGGUCCCGUc 5' *||||*|*|*||||||||||||| target: 5' ctCGG-CGCCCGGGCCAGGGCAg 3'	2870	2892	-34.4	0.007178	<table class='targe_detail_paired'><tr><td>target:</td><td>5'</td><td>CGCC-CGGGCCAGGGCAGG</td><td>3'</td></tr><tr><td></td><td></td><td>|*||*|||||||||||||*</td></tr><tr><td>miRNA:</td><td>3'</td><td >G-GGAGCCCGGUCCCGUC-</td><td>5'</td></tr></table>
ssc-miR-885-3p	Pig.17506.1	mRNA	Pig.17506	MTHFD1L-201	LOW QUALITY PROTEIN: monofunctional C1-tetrahydrofolate synthase, mitochondrial [Sus scrofa]	1456	1477	162	-29.36	miRNA: 3' uaGGUGAUGUGG-GGCGACGGa 5' ||:|||**||:|*||||||||* target: 5' atTCACGCCATCACCGCTGCCa 3'	1454	1474	-34.5	0.003529	<table class='targe_detail_paired'><tr><td>target:</td><td>5'</td><td>CGCCAUCACCGCUGCCA</td><td>3'</td></tr><tr><td></td><td></td><td>|**||:|*||||||||*</td></tr><tr><td>miRNA:</td><td>3'</td><td >GAUGUGG-GGCGACGGA</td><td>5'</td></tr></table>
ssc-miR-885-3p	Pig.13373.1	mRNA	Pig.13373	TAP1-201	transporter 1, ATP-binding cassette, sub-family B (MDR/TAP) [Sus scrofa]	137	159	162	-27.11	miRNA: 3' uaGGUGAUGUGGG--GCGACGGa 5' **|::||:|*|||**|||||||* target: 5' tgCTGCTGCCCCCAGCGCTGCCg 3'	132	152	-34.7	0.002059	<table class='targe_detail_paired'><tr><td>target:</td><td>5'</td><td>GCUGCUGCCCCCAGCGCUGCCG</td><td>3'</td></tr><tr><td></td><td></td><td>:||:|**|||*****||||||*</td></tr><tr><td>miRNA:</td><td>3'</td><td >UGAUGUGGGG-----CGACGGA</td><td>5'</td></tr></table>
ssc-miR-885-3p	Pig.03139.1	mRNA	Pig.03139	UBXN11-201	UBX domain-containing protein 11 isoform X1 [Sus scrofa]	744	764	163	-27.07	miRNA: 3' uaGGUGAUGUGGGGCGACGGa 5' :*||*|*||||**|||||||| target: 5' gcCCTCCACACAGCGCTGCCt 3'	1058	1078	-30.8	0.007259	<table class='targe_detail_paired'><tr><td>target:</td><td>5'</td><td>-GCGCCCUCCACACAGCGCUGCCUU</td><td>3'</td></tr><tr><td></td><td></td><td>*:|:|||*********||||||||*</td></tr><tr><td>miRNA:</td><td>3'</td><td >AUGUGGG---------GCGACGGA-</td><td>5'</td></tr></table>
ssc-miR-7138-5p	Pig.20265.1	mRNA	Pig.20265	KLHL22-201	kelch-like protein 22 isoform X2 [Sus scrofa]	312	334	162	-22.78	miRNA: 3' ucuacCUACCUGUGAACGACCCu 5' *****||*|*|:::||||||||: target: 5' cttccGAGGCATGTTTGCTGGGg 3'	1790	1812	-31.8	0.008086	<table class='targe_detail_paired'><tr><td>target:</td><td>5'</td><td>AGAAGGAC---UGCUGGGAG</td><td>3'</td></tr><tr><td></td><td></td><td>|***||||***||||||||*</td></tr><tr><td>miRNA:</td><td>3'</td><td >UA--CCUGUGAACGACCCU-</td><td>5'</td></tr></table>
ssc-miR-874	Pig.08759.1	mRNA	Pig.08759	CSPG4-201	chondroitin sulfate proteoglycan 4 [Sus scrofa]	3378	3404	175	-40.64	miRNA: 3' caGCCAGGGAG---C-CCGGUCCCGUc 5' **:||||||||***|*||||||||||* target: 5' tgTGGTCCCTCAAGGAGGCCAGGGCAc 3'	3970	3992	-34.2	0.007971	<table class='targe_detail_paired'><tr><td>target:</td><td>5'</td><td>CCCUCAAGGAGGCCAGGGCAC</td><td>3'</td></tr><tr><td></td><td></td><td>|||||*****||||||||||*</td></tr><tr><td>miRNA:</td><td>3'</td><td >GGGAGC----CCGGUCCCGUC</td><td>5'</td></tr></table>
ssc-miR-885-3p	Pig.18627.1	mRNA	Pig.18627	RPH3AL-201	rab effector Noc2 isoform X1 [Sus scrofa]	523	543	163	-29.73	miRNA: 3' uaGGUGAUGUGGGGCGACGGa 5' **|||||*|***||||||||| target: 5' ccCCACTTCCAACCGCTGCCt 3'	524	544	-32.8	0.000718	<table class='targe_detail_paired'><tr><td>target:</td><td>5'</td><td>UU--CCAACCGCUGCCUG</td><td>3'</td></tr><tr><td></td><td></td><td>|***||**|||||||||*</td></tr><tr><td>miRNA:</td><td>3'</td><td >AUGUGG--GGCGACGGA-</td><td>5'</td></tr></table>
ssc-miR-194a-3p	Pig.08843.1	mRNA	Pig.08843	ZNF592-201	zinc finger protein 592 [Sus scrofa]	1655	1675	167	-28.21	miRNA: 3' ucUAUUGUCGUCGGGGUGACc 5' *||*||*:||*|||||||||| target: 5' tgAAAAAGGCTGCCCCACTGg 3'	1650	1670	-37.2	0.00153	<table class='targe_detail_paired'><tr><td>target:</td><td>5'</td><td>AAAAAGGCUGCCCCACUGGU</td><td>3'</td></tr><tr><td></td><td></td><td>|****:||*||||||||||*</td></tr><tr><td>miRNA:</td><td>3'</td><td >UG---UCGUCGGGGUGACC-</td><td>5'</td></tr></table>
ssc-miR-874	Pig.10190.1	mRNA	Pig.10190	DENND1A-201	DENN domain-containing protein 1A isoform X1 [Sus scrofa]	2391	2414	165	-33.7	miRNA: 3' cagccAGGGAGCC-CGGUCCCGUc 5' **|**||||*|||**||||||||| target: 5' caccaTCCCCCGGCCCCAGGGCAg 3'	2393	2415	-35.6	0.002934	<table class='targe_detail_paired'><tr><td>target:</td><td>5'</td><td>CCCCCGGCCCCAGGGCAGG</td><td>3'</td></tr><tr><td></td><td></td><td>|||*|||**|||||||||*</td></tr><tr><td>miRNA:</td><td>3'</td><td >GGGAGCCC-GGUCCCGUC-</td><td>5'</td></tr></table>
ssc-miR-885-3p	Pig.07968.1	mRNA	Pig.07968	RECQL5-201	ATP-dependent DNA helicase Q5 isoform X1 [Sus scrofa]	2163	2182	161	-29.75	miRNA: 3' uaGGUGAUGUGGGGCGACGGa 5' :*|||**|*:||||||||||* target: 5' ggCCAGGA-GCCCCGCTGCCa 3'	2162	2182	-34.9	0.002949	<table class='targe_detail_paired'><tr><td>target:</td><td>5'</td><td>GA-GCCCCGCUGCCA</td><td>3'</td></tr><tr><td></td><td></td><td>*|*:||||||||||*</td></tr><tr><td>miRNA:</td><td>3'</td><td >AUGUGGGGCGACGGA</td><td>5'</td></tr></table>
ssc-miR-885-3p	Pig.03926.1	mRNA	Pig.03926	TESK1-201	dual specificity testis-specific protein kinase 1 isoform X1 [Sus scrofa]	1295	1316	161	-27.75	miRNA: 3' uagGU-GAUGUGGGGCGACGGa 5' :**||*||:|*|*||||||||* target: 5' ggaCACCTGCCCGCCGCTGCCg 3'	1690	1710	-31.7	0.006924	<table class='targe_detail_paired'><tr><td>target:</td><td>5'</td><td>GCCUGGGACACCUGC-CCGCCGCUGCCG</td><td>3'</td></tr><tr><td></td><td></td><td>***********||:|*||*||||||||*</td></tr><tr><td>miRNA:</td><td>3'</td><td >-----------GAUGUGG-GGCGACGGA</td><td>5'</td></tr></table>
ssc-miR-885-3p	Pig.14986.1	mRNA	Pig.14986	KCNB1-201	potassium voltage-gated channel subfamily B member 1 isoform X1 [Sus scrofa]	28	51	162	-29.57	miRNA: 3' uaGGUGAUGUG---GGGCGACGGa 5' **||:||*|||***|:|||||||* target: 5' tcCCGCTCCACCAGCTCGCTGCCa 3'	603	623	-33	0.005467	<table class='targe_detail_paired'><tr><td>target:</td><td>5'</td><td>UCCACCAGCUCGCUGCCA</td><td>3'</td></tr><tr><td></td><td></td><td>|*||||****|||||||*</td></tr><tr><td>miRNA:</td><td>3'</td><td >AUGUGGG---GCGACGGA</td><td>5'</td></tr></table>
ssc-miR-885-3p	Pig.05747.1	mRNA	Pig.05747	LIMK2-203	LIM domain kinase 2 isoform X1 [Sus scrofa]	1828	1848	162	-27.39	miRNA: 3' uaggugaUGUGGGGCGACGGa 5' :**:***:||:|||||||||* target: 5' gagttggGCATCCCGCTGCCa 3'	1813	1833	-35.6	0.001147	<table class='targe_detail_paired'><tr><td>target:</td><td>5'</td><td>UACCUGGGGGAGUUGGGCAUCCCGCUGCCA</td><td>3'</td></tr><tr><td></td><td></td><td>|***************:||:|||||||||*</td></tr><tr><td>miRNA:</td><td>3'</td><td >A---------------UGUGGGGCGACGGA</td><td>5'</td></tr></table>
ssc-miR-4332	Pig.19034.1	mRNA	Pig.19034	RUNDC1-201	RUN domain-containing protein 1 isoform X2 [Sus scrofa]	32	51	161	-30.91	miRNA: 3' ccgcgggCCGCCGCCGGCAc 5' *******||:|||||||||* target: 5' taacgggGGTGGCGGCCGTt 3'	1276	1295	-31.2	0.007894	<table class='targe_detail_paired'><tr><td>target:</td><td>5'</td><td>CAGAGCCGGUAACGGGGGUGGCGGCCGUU</td><td>3'</td></tr><tr><td></td><td></td><td>|****||||:*********|||||||||*</td></tr><tr><td>miRNA:</td><td>3'</td><td >G----GGCCG---------CCGCCGGCAC</td><td>5'</td></tr></table>
ssc-miR-194a-3p	Pig.07592.1	mRNA	Pig.07592	Tuba1b	NR:NA	1066	1085	160	-21.77	miRNA: 3' ucuAUUGUCGUCGGGGUGACc 5' |**||*||||**||||||||* target: 5' aatTACCAGC-CCCCCACTGt 3'	1031	1051	-34.5	0.001092	<table class='targe_detail_paired'><tr><td>target:</td><td>5'</td><td>CUGGUGCCCCACUGGC</td><td>3'</td></tr><tr><td></td><td></td><td>|*|**||||||||||*</td></tr><tr><td>miRNA:</td><td>3'</td><td >GUCGUCGGGGUGACC-</td><td>5'</td></tr></table>
ssc-miR-874	Pig.06750.1	mRNA	Pig.06750	CDYL-201	chromodomain Y-like protein isoform X2 [Sus scrofa]	1144	1166	167	-31.6	miRNA: 3' cagccaggGAGCCCGGUCCCGUc 5' *||*|***|||||*||||||||* target: 5' atctggggCTCGGCCCAGGGCAt 3'	1145	1167	-34.6	0.001004	<table class='targe_detail_paired'><tr><td>target:</td><td>5'</td><td>G-CUCGGCCCAGGGCAU</td><td>3'</td></tr><tr><td></td><td></td><td>**|||||*||||||||*</td></tr><tr><td>miRNA:</td><td>3'</td><td >GGGAGCCCGGUCCCGUC</td><td>5'</td></tr></table>
ssc-miR-874	Pig.07517.1	mRNA	Pig.07517	MICAL3-203	F-actin-methionine sulfoxide oxidase MICAL3 isoform X8 [Sus scrofa]	3868	3890	161	-26.82	miRNA: 3' caGCCAGGGAGCCCGGUCCCGUc 5' **|*||||:**||**|||||||* target: 5' caCAGTCCTGAGGCACAGGGCAc 3'	188	210	-37.4	0.003161	<table class='targe_detail_paired'><tr><td>target:</td><td>5'</td><td>CCCUCUGGGCAAAGCUGGACAAGCGGGGCAGC</td><td>3'</td></tr><tr><td></td><td></td><td>|||||*||||*************|:||||||*</td></tr><tr><td>miRNA:</td><td>3'</td><td >GGGAG-CCCG-------------GUCCCGUC-</td><td>5'</td></tr></table>
ssc-miR-885-3p	Pig.17200.1	mRNA	Pig.17200	BICRA-201	LOW QUALITY PROTEIN: glioma tumor suppressor candidate region gene 1 protein [Sus scrofa]	1900	1920	160	-25.44	miRNA: 3' uagguGAUGUGGGGCGACGGa 5' :****|*:|||*||||||||| target: 5' gcggtCAGCACACCGCTGCCt 3'	1896	1916	-34.4	0.006953	<table class='targe_detail_paired'><tr><td>target:</td><td>5'</td><td>GGUCAGCACACCGCUGCCUC</td><td>3'</td></tr><tr><td></td><td></td><td>*****:|||*|||||||||*</td></tr><tr><td>miRNA:</td><td>3'</td><td >A----UGUGGGGCGACGGA-</td><td>5'</td></tr></table>
ssc-miR-4332	Pig.12870.1	mRNA	Pig.12870	UCP3-201	uncoupling protein 3 [Sus scrofa]	438	456	160	-34	miRNA: 3' ccGCGGGCCGCCGCCGGCAc 5' |*|||||**||*|||||||| target: 5' gcCGCCC-ACGACGGCCGTg 3'	434	453	-33.8	0.001389	<table class='targe_detail_paired'><tr><td>target:</td><td>5'</td><td>CGCCCACGACGGCCGUGA</td><td>3'</td></tr><tr><td></td><td></td><td>|*|***||*||||||||*</td></tr><tr><td>miRNA:</td><td>3'</td><td >G-GCC-GCCGCCGGCAC-</td><td>5'</td></tr></table>
ssc-miR-20a-3p	Pig.15979.1	mRNA	Pig.15979	ZNF792-201	zinc finger protein 792 isoform X1 [Sus scrofa]	1162	1185	165	-27.46	miRNA: 3' ugaaaUUCACGAGUA-UUACGUCa 5' :*|**||||||||||*|:|||||| target: 5' ggtaaAAGTGCTCATGAGTGCAGt 3'	1157	1179	-31.6	0.007913	<table class='targe_detail_paired'><tr><td>target:</td><td>5'</td><td>UAAAAGUGCUCAUGAGUGCAGUG</td><td>3'</td></tr><tr><td></td><td></td><td>***||||||||||*|:||||||*</td></tr><tr><td>miRNA:</td><td>3'</td><td >---UUCACGAGUA-UUACGUCA-</td><td>5'</td></tr></table>
ssc-miR-96-5p	Pig.18409.1	mRNA	Pig.18409	ARHGAP22-203	rho GTPase-activating protein 22 isoform X1 [Sus scrofa]	2141	2165	166	-27.88	miRNA: 3' ucguUUUUACACG--AUCACGGUUu 5' :|**||||*||||***||||||||| target: 5' gggcAAAAGGTGCCAGAGTGCCAAa 3'	2139	2161	-33.2	0.004752	<table class='targe_detail_paired'><tr><td>target:</td><td>5'</td><td>AAG-GUGCCAGAGUGCCAAAG</td><td>3'</td></tr><tr><td></td><td></td><td>||:*||||***|||||||||*</td></tr><tr><td>miRNA:</td><td>3'</td><td >UUUACACGA--UCACGGUUU-</td><td>5'</td></tr></table>
ssc-miR-874	Pig.07607.1	mRNA	Pig.07607	NCKAP5L-203	nck-associated protein 5-like isoform X1 [Sus scrofa]	974	998	166	-31.77	miRNA: 3' cagCCAGGGA-G-CCCGGUCCCGUc 5' |**|*|||||*|*||*||||||||* target: 5' gggGCTCCCTGCAGGCCCAGGGCAc 3'	3982	4004	-33.5	0.009898	<table class='targe_detail_paired'><tr><td>target:</td><td>5'</td><td>GGCUCCCUGCAGGCCCAGGGCAC</td><td>3'</td></tr><tr><td></td><td></td><td>***|||||*|*||*||||||||*</td></tr><tr><td>miRNA:</td><td>3'</td><td >---AGGGA-GCCC-GGUCCCGUC</td><td>5'</td></tr></table>
ssc-miR-96-5p	Pig.11468.1	mRNA	Pig.11468	SKIV2L-201	helicase SKI2W [Sus scrofa]	3652	3675	172	-29.7	miRNA: 3' ucGUUUUUACACGAU-CACGGUUu 5' :||:|:**|||||||*|||||||: target: 5' ggCGAGCCTGTGCTAGGTGCCAAg 3'	3648	3670	-33.6	0.008308	<table class='targe_detail_paired'><tr><td>target:</td><td>5'</td><td>GCCUGUGCUAGGUGCCAAGA</td><td>3'</td></tr><tr><td></td><td></td><td>:**|||||||*|||||||:*</td></tr><tr><td>miRNA:</td><td>3'</td><td >UUUACACGAU-CACGGUUU-</td><td>5'</td></tr></table>
ssc-miR-6782-3p	Pig.17214.1	mRNA	Pig.17214	ZSWIM9-201	uncharacterized protein C19orf68 homolog [Sus scrofa]	1728	1749	175	-36.47	miRNA: 3' gucCCGCCCUCUGGUCUCCAGu 5' |**||*||*:|||||||||||: target: 5' cccGGGGGAGGACCAGAGGTCg 3'	2073	2094	-33	0.006973	<table class='targe_detail_paired'><tr><td>target:</td><td>5'</td><td>CCCGGGGGAGGACCAGAGGUCGA</td><td>3'</td></tr><tr><td></td><td></td><td>*****||||*|||||||||||:*</td></tr><tr><td>miRNA:</td><td>3'</td><td >-----CCCU-CUGGUCUCCAGU-</td><td>5'</td></tr></table>
ssc-miR-885-3p	Pig.10350.1	mRNA	Pig.10350	Naa60	hypothetical protein PANDA_014378, partial [Ailuropoda melanoleuca]	211	233	161	-29.25	miRNA: 3' uagGUGAUGUGG--GGCGACGGa 5' ***|:|*||:||**||||||||* target: 5' ccgCGCAACGCCGTCCGCTGCCg 3'	210	230	-35.1	0.000537	<table class='targe_detail_paired'><tr><td>target:</td><td>5'</td><td>GCAACGCCGUCCGCUGCCG</td><td>3'</td></tr><tr><td></td><td></td><td>***||:||**||||||||*</td></tr><tr><td>miRNA:</td><td>3'</td><td >A--UGUGG--GGCGACGGA</td><td>5'</td></tr></table>
ssc-miR-885-3p	Pig.18473.1	mRNA	Pig.18473	ARHGEF7-201	rho guanine nucleotide exchange factor 7 isoform X9 [Sus scrofa]	1080	1101	162	-26.71	miRNA: 3' uaGGU-GAUGUGGGGCGACGGa 5' **|||*||||**|*|||||||* target: 5' ccCCACCTACCACACGCTGCCc 3'	1070	1090	-31.4	0.00792	<table class='targe_detail_paired'><tr><td>target:</td><td>5'</td><td>UG-ACCCCCACCUACCACACGCUGCCC</td><td>3'</td></tr><tr><td></td><td></td><td>|:*|||||************||||||*</td></tr><tr><td>miRNA:</td><td>3'</td><td >AUGUGGGG------------CGACGGA</td><td>5'</td></tr></table>
ssc-miR-4332	Pig.18451.1	mRNA	Pig.18451	GAS6-207	growth arrest-specific protein 6 precursor [Sus scrofa]	996	1015	160	-27.59	miRNA: 3' ccgcGGGCCGCCGCCGGCAc 5' |*:*::||*:|||||||||* target: 5' gttcTTCGCTGGCGGCCGTc 3'	1552	1571	-34.8	0.001656	<table class='targe_detail_paired'><tr><td>target:</td><td>5'</td><td>CCUGUUUUCGCUGGCGGCCGUC</td><td>3'</td></tr><tr><td></td><td></td><td>||*|:*******|||||||||*</td></tr><tr><td>miRNA:</td><td>3'</td><td >GGCCG-------CCGCCGGCAC</td><td>5'</td></tr></table>
ssc-miR-885-3p	Pig.09489.1	mRNA	Pig.09489	SLC4A11-201	sodium bicarbonate transporter-like protein 11 isoform X3 [Sus scrofa]	2773	2793	167	-35.46	miRNA: 3' uaGGUGAUGUGGGGCGACGGa 5' ||||:|||||*||:||||||* target: 5' atCCGCTACAACCTGCTGCCc 3'	2314	2334	-32.8	0.00731	<table class='targe_detail_paired'><tr><td>target:</td><td>5'</td><td>CUACAACCUGCUGCCC</td><td>3'</td></tr><tr><td></td><td></td><td>|||||*||:||||||*</td></tr><tr><td>miRNA:</td><td>3'</td><td >GAUGUGGGGCGACGGA</td><td>5'</td></tr></table>
ssc-miR-7138-5p	Pig.08869.1	mRNA	Pig.08869	STARD5-201	stAR-related lipid transfer protein 5 [Sus scrofa]	196	220	163	-23.83	miRNA: 3' ucuACCUA--CCUGUGAACGACCCu 5' :**||*||***|*|||||||||||| target: 5' gacTGCATAAAGCCACTTGCTGGGa 3'	187	209	-33.7	0.000525	<table class='targe_detail_paired'><tr><td>target:</td><td>5'</td><td>UG-GGACUGCAUAAAGCCACUUGCUGGGAC</td><td>3'</td></tr><tr><td></td><td></td><td>*:*||||***********|||||||||||*</td></tr><tr><td>miRNA:</td><td>3'</td><td >CUACCUG-----------UGAACGACCCU-</td><td>5'</td></tr></table>
ssc-miR-4332	Pig.19335.1	mRNA	Pig.19335	FOXO6-201	forkhead box protein O6 [Sus scrofa]	1386	1407	161	-32.31	miRNA: 3' ccGCGGGCCG--CCGCCGGCAc 5' |*||||*|||***||||||||* target: 5' gcCGCCGGGCCACGCGGCCGTc 3'	1412	1431	-31.6	0.005819	<table class='targe_detail_paired'><tr><td>target:</td><td>5'</td><td>CGCCGGGCCACGCGGCCGUC</td><td>3'</td></tr><tr><td></td><td></td><td>|****|||***||||||||*</td></tr><tr><td>miRNA:</td><td>3'</td><td >GG---CCGC--CGCCGGCAC</td><td>5'</td></tr></table>
ssc-miR-4332	Pig.21871.1	mRNA	Pig.21871	AP5Z1-203	AP-5 complex subunit zeta-1 [Sus scrofa]	1940	1958	164	-32.73	miRNA: 3' ccGCGGGCCGCCGCCGGCAc 5' *|:||*|*|||||||||||* target: 5' tgTGCAC-GCGGCGGCCGTc 3'	1441	1460	-34.8	0.002322	<table class='targe_detail_paired'><tr><td>target:</td><td>5'</td><td>UGUGCACGCGGCGGCCGUC</td><td>3'</td></tr><tr><td></td><td></td><td>:******|||||||||||*</td></tr><tr><td>miRNA:</td><td>3'</td><td >GGC----CGCCGCCGGCAC</td><td>5'</td></tr></table>
ssc-miR-138	Pig.20604.1	mRNA	Pig.20604	ZNF250-201	zinc finger protein 250 isoform X2 [Sus scrofa]	1472	1490	160	-26.37	miRNA: 3' cgGACUAAGUGUUGUGGUCGa 5' *|||||**|*||:|||||||* target: 5' acCTGA--CCCAGCACCAGCg 3'	1555	1575	-31.5	0.007354	<table class='targe_detail_paired'><tr><td>target:</td><td>5'</td><td>-UC-CAGCACCAGCG</td><td>3'</td></tr><tr><td></td><td></td><td>*||*||:|||||||*</td></tr><tr><td>miRNA:</td><td>3'</td><td >AAGUGUUGUGGUCGA</td><td>5'</td></tr></table>
ssc-miR-194a-3p	Pig.18005.1	mRNA	Pig.18005	C17orf53-202	uncharacterized protein C17orf53 homolog isoform X2 [Sus scrofa]	724	744	175	-35.86	miRNA: 3' ucuauuGUCGUCGGGGUGACc 5' ******||||||||||||||| target: 5' catgccCAGCAGCCCCACTGg 3'	729	749	-38.2	0.000335	<table class='targe_detail_paired'><tr><td>target:</td><td>5'</td><td>CAGCAGCCCCACUGGC</td><td>3'</td></tr><tr><td></td><td></td><td>|||||||||||||||*</td></tr><tr><td>miRNA:</td><td>3'</td><td >GUCGUCGGGGUGACC-</td><td>5'</td></tr></table>
ssc-miR-885-3p	Pig.20462.1	mRNA	Pig.20462	TBC1D14	LOW QUALITY PROTEIN: TBC1 domain family member 14 [Sus scrofa]	112	132	167	-28.69	miRNA: 3' uaGGUGAUGUGGGGCGACGGa 5' **||:||*|*:|:|||||||* target: 5' ccCCGCTCCCTCTCGCTGCCg 3'	113	133	-32.2	0.006286	<table class='targe_detail_paired'><tr><td>target:</td><td>5'</td><td>AGCGCGUGCCCGCUGCCG</td><td>3'</td></tr><tr><td></td><td></td><td>*:|:|***|||||||||*</td></tr><tr><td>miRNA:</td><td>3'</td><td >AUGUG---GGGCGACGGA</td><td>5'</td></tr></table>
ssc-miR-885-3p	Pig.18058.1	mRNA	Pig.18058	ARHGAP4-201	LOW QUALITY PROTEIN: rho GTPase-activating protein 4 [Sus scrofa]	609	631	165	-35.32	miRNA: 3' uaGGUGAU-GUGG-GGCGACGGa 5' **||:||:*|:||*||||||||* target: 5' cgCCGCTGCCGCCGCCGCTGCCg 3'	2462	2482	-33	0.006772	<table class='targe_detail_paired'><tr><td>target:</td><td>5'</td><td>UGCCGCCGCCGCUGCCG</td><td>3'</td></tr><tr><td></td><td></td><td>|:*|:||*||||||||*</td></tr><tr><td>miRNA:</td><td>3'</td><td >AU-GUGG-GGCGACGGA</td><td>5'</td></tr></table>
ssc-miR-885-3p	Pig.12122.1	mRNA	Pig.12122	LOC101153053	receptor-type tyrosine-protein phosphatase V-like isoform X4 [Sus scrofa]	3862	3883	166	-27.94	miRNA: 3' uaGGU-GAUGUGGGGCGACGGa 5' *||||*||:||*|*|||||||* target: 5' ttCCAGCTGCAGCACGCTGCCc 3'	4860	4880	-35.6	0.004702	<table class='targe_detail_paired'><tr><td>target:</td><td>5'</td><td>CACGACCCUGCUGCCC</td><td>3'</td></tr><tr><td></td><td></td><td>*||*||||:||||||*</td></tr><tr><td>miRNA:</td><td>3'</td><td >AUG-UGGGGCGACGGA</td><td>5'</td></tr></table>
ssc-miR-7138-5p	Pig.18437.1	mRNA	Pig.18437	SGSM3-201	small G protein signaling modulator 3 [Sus scrofa]	1484	1505	163	-25	miRNA: 3' ucUACCUACCUGUGAACGACCCu 5' |||*|||*|*:|||*|||||||* target: 5' agAAGGACGAGCAC-TGCTGGGt 3'	1011	1033	-36.5	0.00106	<table class='targe_detail_paired'><tr><td>target:</td><td>5'</td><td>GA-GGACGCGGACCUGCUGCUGGGC</td><td>3'</td></tr><tr><td></td><td></td><td>||*||||:|********|||||||*</td></tr><tr><td>miRNA:</td><td>3'</td><td >CUACCUGUGA-------ACGACCCU</td><td>5'</td></tr></table>
ssc-miR-885-3p	Pig.17653.1	mRNA	Pig.17653	PFKFB3-201	6-phosphofructo-2-kinase/fructose-2,6-bisphosphatase 3 isoform X2 [Sus scrofa]	52	72	171	-32.36	miRNA: 3' uaGGUGAUGUGGGGCGACGGa 5' :*||||*:|*||:|||||||| target: 5' gaCCACCGCCCCTCGCTGCCt 3'	1105	1125	-30.8	0.007346	<table class='targe_detail_paired'><tr><td>target:</td><td>5'</td><td>CGCCCCUCGCUGCCUA</td><td>3'</td></tr><tr><td></td><td></td><td>*:|*||:||||||||*</td></tr><tr><td>miRNA:</td><td>3'</td><td >AUGUGGGGCGACGGA-</td><td>5'</td></tr></table>
ssc-miR-29a-3p	Pig.04656.1	mRNA	Pig.04656	Abhd10	PREDICTED: uncharacterized protein LOC106801024 [Ceratotherium simum simum]	104	127	164	-24.39	miRNA: 3' auUGGCUAAAGUC-UACCACGAUc 5' *|:||*:|*|::|*|||||||||| target: 5' aaGCCTGTGTTGGAATGGTGCTAg 3'	104	126	-28.7	0.004718	<table class='targe_detail_paired'><tr><td>target:</td><td>5'</td><td>GUGUUGGAAUGGUGCUAGG</td><td>3'</td></tr><tr><td></td><td></td><td>:|*|::|*||||||||||*</td></tr><tr><td>miRNA:</td><td>3'</td><td >UAAAGUC-UACCACGAUC-</td><td>5'</td></tr></table>
ssc-miR-885-3p	Pig.15684.1	mRNA	Pig.15684	SPATA20-204	spermatogenesis-associated protein 20 isoform X2 [Sus scrofa]	713	733	167	-27.21	miRNA: 3' uaGGUGAUGUGGGGCGACGGa 5' |*|::|*||*|:||||||||* target: 5' agCTGCCACCCTCCGCTGCCa 3'	723	743	-34.5	0.0026	<table class='targe_detail_paired'><tr><td>target:</td><td>5'</td><td>UGCCACCAUGAACAGCCGCUGCUUU</td><td>3'</td></tr><tr><td></td><td></td><td>|:*||||********|||||||:|*</td></tr><tr><td>miRNA:</td><td>3'</td><td >AU-GUGG--------GGCGACGGA-</td><td>5'</td></tr></table>
ssc-miR-6782-3p	Pig.07423.1	mRNA	Pig.07423	SGK2-201	serine/threonine-protein kinase Sgk2 isoform X1 [Sus scrofa]	164	185	165	-23.02	miRNA: 3' gucccGCCCUCUGGUCUCCAGu 5' *****||*|:||*||||||||* target: 5' gtcccCGAGGGAACAGAGGTCt 3'	152	173	-30.9	0.007586	<table class='targe_detail_paired'><tr><td>target:</td><td>5'</td><td>GGCGAUGUCCCCGAGGGAA--CAGAGGUCU</td><td>3'</td></tr><tr><td></td><td></td><td>**************||||***||||||||*</td></tr><tr><td>miRNA:</td><td>3'</td><td >--------------CCCUCUGGUCUCCAGU</td><td>5'</td></tr></table>
ssc-miR-221-5p	Pig.18339.1	mRNA	Pig.18339	PRUNE1-201	protein prune homolog isoform X1 [Sus scrofa]	800	827	161	-22.04	miRNA: 3' ugucUUUAGAUGUA--ACAUACGGUCCa 5' *::*|:||||*|||****|*|||||||* target: 5' ttgcAGATCTCCATGCCTTCTGCCAGGc 3'	782	807	-30.7	0.009648	<table class='targe_detail_paired'><tr><td>target:</td><td>5'</td><td>AGUCCCGACCCUUACAUGUUGUGCUGGGA</td><td>3'</td></tr><tr><td></td><td></td><td>|:||********|||||**|:|||::||*</td></tr><tr><td>miRNA:</td><td>3'</td><td >UUAG--------AUGUAACAUACGGUCCA</td><td>5'</td></tr></table>
ssc-miR-222	Pig.15599.1	mRNA	Pig.15599	BABAM2-202	BRISC and BRCA1-A complex member 2 [Bos taurus]	875	897	160	-31.93	miRNA: 3' cuCUGGGUCAUCGGUCUACAUCGa 5' *||||||:|*||**||||||:||* target: 5' aaGACCCGGGAG-AAGATGTGGCc 3'	875	898	-34.4	0.001874	<table class='targe_detail_paired'><tr><td>target:</td><td>5'</td><td>CGGGAGA-AGAUGUGGCC</td><td>3'</td></tr><tr><td></td><td></td><td>|:|*||**||||||:||*</td></tr><tr><td>miRNA:</td><td>3'</td><td >GUCAUCGGUCUACAUCGA</td><td>5'</td></tr></table>
ssc-miR-874	Pig.03337.1	mRNA	Pig.03337	ZNF407-201	zinc finger protein 407 isoform X1 [Sus scrofa]	5982	6003	163	-39.11	miRNA: 3' caGCCAGGGAGCCCGGUCCCGUc 5' ||:|||||**|**|||||||||| target: 5' gtTGGTCCAGC-TGCCAGGGCAg 3'	5976	5998	-37.8	0.002934	<table class='targe_detail_paired'><tr><td>target:</td><td>5'</td><td>UCCA--GCUCCAGGGCAGG</td><td>3'</td></tr><tr><td></td><td></td><td>|||***|**|||||||||*</td></tr><tr><td>miRNA:</td><td>3'</td><td >AGGGAGCCCGGUCCCGUC-</td><td>5'</td></tr></table>
ssc-miR-885-3p	Pig.19161.1	mRNA	Pig.19161	KIAA1211-201	uncharacterized protein KIAA1211 homolog isoform X1 [Sus scrofa]	2557	2575	167	-33.13	miRNA: 3' uaGGUGAUGUGGGGCGACGGa 5' **||||*||*||||||||||* target: 5' ccCCAC-AC-CCCCGCTGCCg 3'	2556	2576	-37.5	0.001169	<table class='targe_detail_paired'><tr><td>target:</td><td>5'</td><td>-AC-CCCCGCUGCCG</td><td>3'</td></tr><tr><td></td><td></td><td>*||*||||||||||*</td></tr><tr><td>miRNA:</td><td>3'</td><td >AUGUGGGGCGACGGA</td><td>5'</td></tr></table>
ssc-miR-885-3p	Pig.22734.1	mRNA	Pig.22734	EIF3G-201	Homo sapiens eukaryotic translation initiation factor 3, subunit 4 delta, 44kDa, partial [synthetic construct]	487	509	170	-34.21	miRNA: 3' uaGGUGAUGUG--GGGCGACGGa 5' :*|||||:*||**|||||||||* target: 5' gaCCACTGGACCACCCGCTGCCc 3'	488	508	-36.4	0.000235	<table class='targe_detail_paired'><tr><td>target:</td><td>5'</td><td>UGGACCACCCGCUGCCC</td><td>3'</td></tr><tr><td></td><td></td><td>|:*||**|||||||||*</td></tr><tr><td>miRNA:</td><td>3'</td><td >AUGUG--GGGCGACGGA</td><td>5'</td></tr></table>
ssc-miR-6782-3p	Pig.09787.1	mRNA	Pig.09787	TSPYL2-201	testis-specific Y-encoded-like protein 2 isoform X1 [Sus scrofa]	464	486	171	-43.94	miRNA: 3' guCCCGCCCUC-UGGUCUCCAGu 5' *:|||||||:|*|||||||||:| target: 5' ggGGGCGGGGGTACCAGAGGTTa 3'	464	485	-47.2	9e-06	<table class='targe_detail_paired'><tr><td>target:</td><td>5'</td><td>GGGGGUACCAGAGGUUAG</td><td>3'</td></tr><tr><td></td><td></td><td>|||:|*|||||||||:|*</td></tr><tr><td>miRNA:</td><td>3'</td><td >CCCUC-UGGUCUCCAGU-</td><td>5'</td></tr></table>
ssc-miR-874	Pig.23935.1	mRNA	Pig.23935	MYO1F-201	unnamed protein product [Homo sapiens]	3	26	175	-38.42	miRNA: 3' cagCCAGGGAGCCC-GGUCCCGUc 5' ||*|*||:||||||*:|||||||* target: 5' gtgGCTCTCTCGGGTTCAGGGCAa 3'	164	186	-36	7e-05	<table class='targe_detail_paired'><tr><td>target:</td><td>5'</td><td>UCUCUCGGGUUCAGGGCAA</td><td>3'</td></tr><tr><td></td><td></td><td>||:||||||*:|||||||*</td></tr><tr><td>miRNA:</td><td>3'</td><td >AGGGAGCCC-GGUCCCGUC</td><td>5'</td></tr></table>
ssc-miR-7138-5p	Pig.07877.1	mRNA	Pig.07877	FYCO1-201	FYVE and coiled-coil domain-containing protein 1 isoform X1 [Sus scrofa]	1910	1930	164	-24.09	miRNA: 3' ucuACCUACCUGUGAACGACCCu 5' ***||||*|*|*||||||||||* target: 5' cccTGGA-GCA-ACTTGCTGGGc 3'	1899	1921	-35.4	0.005019	<table class='targe_detail_paired'><tr><td>target:</td><td>5'</td><td>GGGACCCUGGAGCAACUUGCUGGGC</td><td>3'</td></tr><tr><td></td><td></td><td>|:*****||||***||||||||||*</td></tr><tr><td>miRNA:</td><td>3'</td><td >CU-----ACCUG--UGAACGACCCU</td><td>5'</td></tr></table>
ssc-miR-7138-5p	Pig.13517.1	mRNA	Pig.13517	TBC1D22B-202	TBC1 domain family member 22B [Sus scrofa]	103	123	161	-25.08	miRNA: 3' ucuACCUACCUGUGAACGACCCu 5' ***|||**||:||:*|||||||* target: 5' tctTGG--GGGCATCTGCTGGGt 3'	96	118	-31.4	0.007756	<table class='targe_detail_paired'><tr><td>target:</td><td>5'</td><td>UGGGAGCGGGUGACCGGCGGCUGGGAA</td><td>3'</td></tr><tr><td></td><td></td><td>**|||***||**||*****|||||||*</td></tr><tr><td>miRNA:</td><td>3'</td><td >--CCUA--CCUGUGAA---CGACCCU-</td><td>5'</td></tr></table>
ssc-miR-194a-3p	Pig.03928.1	mRNA	Pig.03928	RUSC2-202	iporin isoform X1 [Sus scrofa]	2197	2218	166	-31.89	miRNA: 3' ucUAUUGUC-GUCGGGGUGACc 5' :*|*|:|||*|*|||||||||| target: 5' gtACAGCAGCCTGCCCCACTGg 3'	2198	2218	-35.5	0.004151	<table class='targe_detail_paired'><tr><td>target:</td><td>5'</td><td>CAGCCUGCCCCACUGGC</td><td>3'</td></tr><tr><td></td><td></td><td>||||**||||||||||*</td></tr><tr><td>miRNA:</td><td>3'</td><td >GUCGU-CGGGGUGACC-</td><td>5'</td></tr></table>
ssc-miR-885-3p	Pig.15508.1	mRNA	Pig.15508	KIAA0513-202	uncharacterized protein KIAA0513 homolog isoform X1 [Sus scrofa]	1106	1128	169	-32.41	miRNA: 3' uaGGUGAU-GUGG-GGCGACGGa 5' **||||*|*||||*||||||||* target: 5' cgCCACCACCACCACCGCTGCCg 3'	1106	1126	-35.8	0.001429	<table class='targe_detail_paired'><tr><td>target:</td><td>5'</td><td>CACCACCACCGCUGCCG</td><td>3'</td></tr><tr><td></td><td></td><td>*|*||||*||||||||*</td></tr><tr><td>miRNA:</td><td>3'</td><td >AU-GUGG-GGCGACGGA</td><td>5'</td></tr></table>
ssc-miR-885-3p	Pig.13743.1	mRNA	Pig.13743	ZNF319-201	zinc finger protein 319 [Sus scrofa]	540	561	166	-29.92	miRNA: 3' uaGGUGAUGUGGG-GCGACGGa 5' **|::||:|*|||*|||||||* target: 5' cgCTGCTGCCCCCTCGCTGCCc 3'	538	558	-36.6	0.00061	<table class='targe_detail_paired'><tr><td>target:</td><td>5'</td><td>UGCUGCCCCCUCGCUGCCC</td><td>3'</td></tr><tr><td></td><td></td><td>|:|**|||****||||||*</td></tr><tr><td>miRNA:</td><td>3'</td><td >AUGUGGGG----CGACGGA</td><td>5'</td></tr></table>
ssc-miR-885-3p	Pig.18788.1	mRNA	Pig.18788	SENP3	sentrin-specific protease 3 [Sus scrofa]	1454	1475	161	-29.83	miRNA: 3' uagGUGAUGUGG-GGCGACGGa 5' :**|*||:*|||*||||||||* target: 5' gcaCCCTGAACCGCCGCTGCCc 3'	1455	1475	-31.8	0.005798	<table class='targe_detail_paired'><tr><td>target:</td><td>5'</td><td>UGAACCGCCGCUGCCC</td><td>3'</td></tr><tr><td></td><td></td><td>|:*|||*||||||||*</td></tr><tr><td>miRNA:</td><td>3'</td><td >AUGUGG-GGCGACGGA</td><td>5'</td></tr></table>
ssc-miR-885-3p	Pig.03770.1	mRNA	Pig.03770	TMEM74-201	transmembrane protein 74 [Sus scrofa]	108	128	161	-26.02	miRNA: 3' uaggUGAUGUGGGGCGACGGa 5' ****:||:|*::||||||||* target: 5' caaaGCTGCTTTCCGCTGCCa 3'	106	126	-32.9	0.001251	<table class='targe_detail_paired'><tr><td>target:</td><td>5'</td><td>AGCUGCUUUCCGCUGCCA</td><td>3'</td></tr><tr><td></td><td></td><td>*:||:|*::||||||||*</td></tr><tr><td>miRNA:</td><td>3'</td><td >-UGAUGUGGGGCGACGGA</td><td>5'</td></tr></table>
ssc-miR-874	Pig.14272.1	mRNA	Pig.14272	SLC12A4-203	solute carrier family 12 member 4 [Sus scrofa]	2179	2201	161	-36.06	miRNA: 3' caGCCAGGGAGCCCGGUCCCGUc 5' ||||||:|:*:***||||||||| target: 5' gtCGGTTCTGTCATCCAGGGCAg 3'	1407	1429	-33.9	0.006045	<table class='targe_detail_paired'><tr><td>target:</td><td>5'</td><td>UUCUGUCAUCCAGGGCAGC</td><td>3'</td></tr><tr><td></td><td></td><td>|:|:*:***|||||||||*</td></tr><tr><td>miRNA:</td><td>3'</td><td >AGGGAGCCCGGUCCCGUC-</td><td>5'</td></tr></table>
ssc-miR-885-3p	Pig.23839.1	mRNA	Pig.23839	Nat8l	N-acetylaspartate synthetase [Sus scrofa]	108	129	162	-32.11	miRNA: 3' uaGGUG-AUGUGGGGCGACGGa 5' **|||:*|:**||||||||||* target: 5' cgCCATGTGGCCCCCGCTGCCc 3'	322	342	-28.9	0.009423	<table class='targe_detail_paired'><tr><td>target:</td><td>5'</td><td>GUGGC-CCCCGCUGCCC</td><td>3'</td></tr><tr><td></td><td></td><td>***:|*||||||||||*</td></tr><tr><td>miRNA:</td><td>3'</td><td >A--UGUGGGGCGACGGA</td><td>5'</td></tr></table>
ssc-miR-885-3p	Pig.22584.1	mRNA	Pig.22584	PLAAT3-201	HRAS-like suppressor 3 [Sus scrofa]	249	269	163	-24.19	miRNA: 3' uaGGUGAUGUGGGGCGACGGa 5' :*|*|*|||*|*||||||||| target: 5' ggCAAGTACTCACCGCTGCCt 3'	242	262	-27.1	0.009485	<table class='targe_detail_paired'><tr><td>target:</td><td>5'</td><td>GAUGGCAAGUACUCACCGCUGCCUC</td><td>3'</td></tr><tr><td></td><td></td><td>****:||********|||||||||*</td></tr><tr><td>miRNA:</td><td>3'</td><td >A---UGUGG------GGCGACGGA-</td><td>5'</td></tr></table>
ssc-miR-885-3p	Pig.14191.1	mRNA	Pig.14191	ZNF142	zinc finger protein 142 isoform X1 [Sus scrofa]	4534	4556	160	-26.07	miRNA: 3' uagGUGAUGU-GG-GGCGACGGa 5' ***||:|*||*||*||||||||* target: 5' cagCATTTCAGCCACCGCTGCCa 3'	1358	1378	-36.4	0.003615	<table class='targe_detail_paired'><tr><td>target:</td><td>5'</td><td>UGCCCCUCCGCUGCUUC</td><td>3'</td></tr><tr><td></td><td></td><td>|:|*||*|||||||:|*</td></tr><tr><td>miRNA:</td><td>3'</td><td >AUGUGG-GGCGACGGA-</td><td>5'</td></tr></table>
ssc-miR-885-3p	Pig.02450.1	mRNA	Pig.02450	AMOT-201	angiomotin isoform X1 [Sus scrofa]	2937	2956	164	-27.54	miRNA: 3' uagGUGAUGUGGGGCGACGGa 5' ***||||:|*|*||||||||* target: 5' caaCACTGC-CACCGCTGCCa 3'	2998	3018	-33.9	0.005898	<table class='targe_detail_paired'><tr><td>target:</td><td>5'</td><td>UGCCACCAACACUGCCACCGCUGCCA</td><td>3'</td></tr><tr><td></td><td></td><td>|:|**********:||*||||||||*</td></tr><tr><td>miRNA:</td><td>3'</td><td >AUG----------UGG-GGCGACGGA</td><td>5'</td></tr></table>
ssc-miR-885-3p	Pig.09891.1	mRNA	Pig.09891	WEE1-201	wee1-like protein kinase isoform X1 [Sus scrofa]	484	504	162	-29.31	miRNA: 3' uagGUGAUGUGGGGCGACGGa 5' :**|*||:|*|*||||||||* target: 5' gggCCCTGCTCGCCGCTGCCc 3'	486	506	-31.7	0.007188	<table class='targe_detail_paired'><tr><td>target:</td><td>5'</td><td>UGCUCGCCGCUGCCC</td><td>3'</td></tr><tr><td></td><td></td><td>|:|*|*||||||||*</td></tr><tr><td>miRNA:</td><td>3'</td><td >AUGUGGGGCGACGGA</td><td>5'</td></tr></table>
ssc-miR-885-3p	Pig.13695.1	mRNA	Pig.13695	SETD1A-201	LOW QUALITY PROTEIN: histone-lysine N-methyltransferase SETD1A [Sus scrofa]	178	197	165	-32.55	miRNA: 3' uaGGUGAUGUGGGGCGACGGa 5' *||||**||*||||||||||* target: 5' ctCCAAGAC-CCCCGCTGCCa 3'	178	198	-36.6	0.002889	<table class='targe_detail_paired'><tr><td>target:</td><td>5'</td><td>GAC-CCCCGCUGCCA</td><td>3'</td></tr><tr><td></td><td></td><td>*||*||||||||||*</td></tr><tr><td>miRNA:</td><td>3'</td><td >AUGUGGGGCGACGGA</td><td>5'</td></tr></table>
ssc-miR-874	Pig.14486.1	mRNA	Pig.14486	NXPH3-201	neurexophilin-3 [Sus scrofa]	406	428	174	-33.09	miRNA: 3' cagccAGGGAGCCCGGUCCCGUc 5' **|**|*||*||||||||||||* target: 5' cacaaTGCCACGGGCCAGGGCAa 3'	205	227	-28.8	0.008677	<table class='targe_detail_paired'><tr><td>target:</td><td>5'</td><td>UCCACUUCCGACACAAUGCCACGGGCCAGGGCAA</td><td>3'</td></tr><tr><td></td><td></td><td>|||*||***************||||||||||||*</td></tr><tr><td>miRNA:</td><td>3'</td><td >AGG-GA---------------GCCCGGUCCCGUC</td><td>5'</td></tr></table>
ssc-miR-885-3p	Pig.04909.1	mRNA	Pig.04909	SNAI2-201	zinc finger protein SNAI2 [Sus scrofa]	188	210	170	-35.8	miRNA: 3' uaGGUGA--UGUGGGGCGACGGa 5' *|||::|**||:||||||||||* target: 5' ctCCGTTCCACGCCCCGCTGCCc 3'	188	208	-38	7.4e-05	<table class='targe_detail_paired'><tr><td>target:</td><td>5'</td><td>UCCACGCCCCGCUGCCC</td><td>3'</td></tr><tr><td></td><td></td><td>|**||:||||||||||*</td></tr><tr><td>miRNA:</td><td>3'</td><td >A--UGUGGGGCGACGGA</td><td>5'</td></tr></table>
ssc-miR-885-3p	Pig.08901.1	mRNA	Pig.08901	IRF2BP1-201	hypothetical protein EGM_16832, partial [Macaca fascicularis]	1487	1507	162	-30.72	miRNA: 3' uagGUGAUGUGGGGCGACGGa 5' :**|*||:|**|||||||||* target: 5' gggCCCTGCCGCCCGCTGCCc 3'	1376	1396	-32.6	0.006005	<table class='targe_detail_paired'><tr><td>target:</td><td>5'</td><td>UGC-CGCCCGCUGCCC</td><td>3'</td></tr><tr><td></td><td></td><td>|:|*|*|||||||||*</td></tr><tr><td>miRNA:</td><td>3'</td><td >AUGUG-GGGCGACGGA</td><td>5'</td></tr></table>
ssc-miR-7138-5p	Pig.00413.1	mRNA	Pig.00413	PON2-201	paraoxonase 2 [Sus scrofa]	11	33	160	-22.94	miRNA: 3' ucuACCUACCUGUGAACGACCCu 5' *|*|||*|**:*:|||||||||: target: 5' tgcTGGCTCTGAGCTTGCTGGGg 3'	3	25	-30.3	0.006768	<table class='targe_detail_paired'><tr><td>target:</td><td>5'</td><td>GUUGCUGGCUCUGAGCUUGCUGGGGA</td><td>3'</td></tr><tr><td></td><td></td><td>|****|||*:****:|||||||||:*</td></tr><tr><td>miRNA:</td><td>3'</td><td >CU---ACCUG----UGAACGACCCU-</td><td>5'</td></tr></table>
ssc-miR-221-5p	Pig.04430.1	mRNA	Pig.04430	TENM1-201	teneurin-1 [Sus scrofa]	1825	1851	187	-34.17	miRNA: 3' ugUCUUUAGAUGUA-ACAUACGGUCCa 5' |::|:|:|||::||*|||:|||||||* target: 5' atGGGAGTCTGTATCTGTGTGCCAGGa 3'	1823	1848	-36.3	0.008249	<table class='targe_detail_paired'><tr><td>target:</td><td>5'</td><td>AGUCUGUAUCUGUGUGCCAGGA</td><td>3'</td></tr><tr><td></td><td></td><td>|:|||::||*|||:|||||||*</td></tr><tr><td>miRNA:</td><td>3'</td><td >UUAGAUGUA-ACAUACGGUCCA</td><td>5'</td></tr></table>
ssc-miR-138	Pig.12860.1	mRNA	Pig.12860	XRRA1-201	X-ray radiation resistance-associated protein 1 isoform X1 [Sus scrofa]	152	171	164	-25.35	miRNA: 3' cggACUAAGUGUUGUGGUCGa 5' *:*||:||*:||:|||||||| target: 5' ctgTGGTT-GCAGCACCAGCt 3'	149	169	-31.8	0.009185	<table class='targe_detail_paired'><tr><td>target:</td><td>5'</td><td>UGGUUGCAGCACCAGCUG</td><td>3'</td></tr><tr><td></td><td></td><td>***|::||:||||||||*</td></tr><tr><td>miRNA:</td><td>3'</td><td >UA-AGUGUUGUGGUCGA-</td><td>5'</td></tr></table>
ssc-miR-885-5p	Pig.08544.1	mRNA	Pig.08544	GDF6-201	beta-catenin-interacting protein 1 isoform X1 [Sus scrofa]	357	377	162	-31.52	miRNA: 3' ucUCCGUCCCAUCACAUUACCu 5' **|*||||||*||||||:|||| target: 5' caAAGCAGGG-AGTGTAGTGGa 3'	343	364	-34.8	0.001118	<table class='targe_detail_paired'><tr><td>target:</td><td>5'</td><td>ACCAGCGCCAAAGCAGGG-AGUGUAGUGGAU</td><td>3'</td></tr><tr><td></td><td></td><td>************||||||*||||||:||||*</td></tr><tr><td>miRNA:</td><td>3'</td><td >------------CGUCCCAUCACAUUACCU-</td><td>5'</td></tr></table>
ssc-miR-885-3p	Pig.18289.1	mRNA	Pig.18289	KIAA0556-201	LOW QUALITY PROTEIN: protein KIAA0556 homolog [Sus scrofa]	2134	2152	167	-33.35	miRNA: 3' uaGGUGAUGUGGGGCGACGGa 5' **|||||*|*||||||||||* target: 5' ccCCACT-C-CCCCGCTGCCg 3'	2133	2153	-37.7	0.00138	<table class='targe_detail_paired'><tr><td>target:</td><td>5'</td><td>U-C-CCCCGCUGCCG</td><td>3'</td></tr><tr><td></td><td></td><td>|*|*||||||||||*</td></tr><tr><td>miRNA:</td><td>3'</td><td >AUGUGGGGCGACGGA</td><td>5'</td></tr></table>
ssc-miR-874	Pig.09559.1	mRNA	Pig.09559	RRBP1-202	ribosome-binding protein 1 isoform X1 [Sus scrofa]	1627	1649	164	-27.8	miRNA: 3' cagCCAGGGAGCCCGGUCCCGUc 5' |**||*:||||***||||||||* target: 5' gagGGGTCCTCCAACCAGGGCAa 3'	1477	1499	-33.8	0.009921	<table class='targe_detail_paired'><tr><td>target:</td><td>5'</td><td>CUC-CGGGGGCAGCUGGACGAGGCCAGGGCGGA</td><td>3'</td></tr><tr><td></td><td></td><td>|:|*||***************|||||||||:|*</td></tr><tr><td>miRNA:</td><td>3'</td><td >GGGAGC---------------CCGGUCCCGUC-</td><td>5'</td></tr></table>
ssc-miR-874	Pig.12037.1	mRNA	Pig.12037	TTC7B-201	tetratricopeptide repeat protein 7B isoform X1 [Sus scrofa]	2598	2621	163	-27.72	miRNA: 3' cagCCAGGGAGCCCG-GUCCCGUc 5' ***|||||:*|**||*|||||||* target: 5' cgaGGTCCTCCAAGCTCAGGGCAa 3'	2598	2620	-32.7	0.008131	<table class='targe_detail_paired'><tr><td>target:</td><td>5'</td><td>CCUCCAAGCUCAGGGCAA</td><td>3'</td></tr><tr><td></td><td></td><td>||:*|**||*|||||||*</td></tr><tr><td>miRNA:</td><td>3'</td><td >GGGAGCCCG-GUCCCGUC</td><td>5'</td></tr></table>
ssc-miR-6782-3p	Pig.13028.1	mRNA	Pig.13028	TTF2-201	transcription termination factor 2 [Sus scrofa]	2721	2745	162	-36.53	miRNA: 3' gucCCGCCCUCUG---GUCUCCAGu 5' ::*||||||||||***|||:||||* target: 5' tgtGGCGGGAGACCTGCAGGGGTCc 3'	2721	2742	-40.1	0.000401	<table class='targe_detail_paired'><tr><td>target:</td><td>5'</td><td>GGGAGACCUGCAGGGGUCC</td><td>3'</td></tr><tr><td></td><td></td><td>||||||||***||:||||*</td></tr><tr><td>miRNA:</td><td>3'</td><td >CCCUCUGG---UCUCCAGU</td><td>5'</td></tr></table>
ssc-miR-874	Pig.12888.1	mRNA	Pig.12888	PDE2A-201	cGMP-dependent 3',5'-cyclic phosphodiesterase isoform X1 [Sus scrofa]	1506	1529	161	-31.1	miRNA: 3' cagccAGGG-AGCCCGGUCCCGUc 5' *****||||**|||*:|||||||* target: 5' ccgcaTCCCGGCGGATCAGGGCAt 3'	1505	1527	-32.5	0.009975	<table class='targe_detail_paired'><tr><td>target:</td><td>5'</td><td>UCCCGGCGGAUCAGGGCAU</td><td>3'</td></tr><tr><td></td><td></td><td>||||**|||*:|||||||*</td></tr><tr><td>miRNA:</td><td>3'</td><td >AGGGA-GCCCGGUCCCGUC</td><td>5'</td></tr></table>
ssc-miR-885-3p	Pig.08572.1	mRNA	Pig.08572	MFN2-201	mitofusin-2 isoform X2 [Sus scrofa]	1749	1770	162	-30.69	miRNA: 3' uaGGUGAUGU-GGGGCGACGGa 5' **|||**|::*||||||||||* target: 5' ccCCAGCATGCCCCCGCTGCCc 3'	1749	1769	-34.8	0.002128	<table class='targe_detail_paired'><tr><td>target:</td><td>5'</td><td>CAUGC-CCCCGCUGCCC</td><td>3'</td></tr><tr><td></td><td></td><td>**|:|*||||||||||*</td></tr><tr><td>miRNA:</td><td>3'</td><td >--AUGUGGGGCGACGGA</td><td>5'</td></tr></table>
ssc-miR-874	Pig.19707.1	mRNA	Pig.19707	MDFI-201	myoD family inhibitor isoform X1 [Sus scrofa]	500	524	176	-40.63	miRNA: 3' caGCCAGGGAGC--CCGGUCCCGUc 5' **|*||||||||***|||||||||| target: 5' acCCGTCCCTCGCCAGCCAGGGCAg 3'	503	525	-42.4	1e-05	<table class='targe_detail_paired'><tr><td>target:</td><td>5'</td><td>CCCUCGCCAGCCAGGGCAGC</td><td>3'</td></tr><tr><td></td><td></td><td>||||||***||||||||||*</td></tr><tr><td>miRNA:</td><td>3'</td><td >GGGAGCC--CGGUCCCGUC-</td><td>5'</td></tr></table>
ssc-miR-885-3p	Pig.19115.1	mRNA	Pig.19115	OTUD1-201	OTU domain-containing protein 1 [Sus scrofa]	60	82	166	-31.39	miRNA: 3' uaGGUGAUGUGG--GGCGACGGa 5' **||:||*|:||**||||||||* target: 5' ccCCGCTCCGCCAGCCGCTGCCg 3'	299	319	-33.3	0.002146	<table class='targe_detail_paired'><tr><td>target:</td><td>5'</td><td>UCCGCCAGCCGCUGCCG</td><td>3'</td></tr><tr><td></td><td></td><td>|*|:||**||||||||*</td></tr><tr><td>miRNA:</td><td>3'</td><td >AUGUGG--GGCGACGGA</td><td>5'</td></tr></table>
ssc-miR-874	Pig.17045.1	mRNA	Pig.17045	KCTD17-201	BTB/POZ domain-containing protein KCTD17 isoform X3 [Sus scrofa]	1087	1108	166	-31.26	miRNA: 3' cagCCAGGGAGCCCGGUCCCGUc 5' *|*||*|||*:|||*|||||||* target: 5' ctgGGACCCCTGGG-CAGGGCAc 3'	41	63	-30.5	0.008223	<table class='targe_detail_paired'><tr><td>target:</td><td>5'</td><td>-CCCUGGGACCCCUGGG-CAGGGCAC</td><td>3'</td></tr><tr><td></td><td></td><td>*||||********:|||*|||||||*</td></tr><tr><td>miRNA:</td><td>3'</td><td >AGGGA--------GCCCGGUCCCGUC</td><td>5'</td></tr></table>
ssc-miR-6782-3p	Pig.12645.1	mRNA	Pig.12645	HECTD3-201	E3 ubiquitin-protein ligase HECTD3 [Sus scrofa]	2191	2212	172	-34.2	miRNA: 3' guCCCGCCCUCUGGUCUCCAGu 5' **|*|||||:**|||||||||| target: 5' gtGTGCGGGGACCCAGAGGTCa 3'	2186	2207	-39.5	0.000315	<table class='targe_detail_paired'><tr><td>target:</td><td>5'</td><td>UGCGGGGACCCAGAGGUCAC</td><td>3'</td></tr><tr><td></td><td></td><td>:|*||:||*||||||||||*</td></tr><tr><td>miRNA:</td><td>3'</td><td >GC-CCUCU-GGUCUCCAGU-</td><td>5'</td></tr></table>
ssc-miR-874	Pig.09343.1	mRNA	Pig.09343	MFSD2B-201	major facilitator superfamily domain-containing protein 2B isoform X1 [Sus scrofa]	17	37	164	-36.11	miRNA: 3' cagCCAGGGAGCCCGGUCCCGUc 5' ***||*|||*|*||||||||||| target: 5' aagGGACCC-C-GGCCAGGGCAg 3'	19	41	-38.1	0.000266	<table class='targe_detail_paired'><tr><td>target:</td><td>5'</td><td>CCC-C-GGCCAGGGCAGC</td><td>3'</td></tr><tr><td></td><td></td><td>|||*|*|||||||||||*</td></tr><tr><td>miRNA:</td><td>3'</td><td >GGGAGCCCGGUCCCGUC-</td><td>5'</td></tr></table>
ssc-miR-885-3p	Pig.19909.1	mRNA	Pig.19909	PDGFRB-202	platelet-derived growth factor receptor beta [Sus scrofa]	421	441	162	-27.74	miRNA: 3' uaggugaUGUGGGGCGACGGa 5' |******||::|||||||||* target: 5' aaggtggACGTCCCGCTGCCc 3'	33	53	-34.1	0.004884	<table class='targe_detail_paired'><tr><td>target:</td><td>5'</td><td>UGC-CUCCGCUGCUG</td><td>3'</td></tr><tr><td></td><td></td><td>|:|*|:|||||||:*</td></tr><tr><td>miRNA:</td><td>3'</td><td >AUGUGGGGCGACGGA</td><td>5'</td></tr></table>
ssc-miR-874	Pig.16609.1	mRNA	Pig.16609	AGRN-201	agrin isoform X1 [Sus scrofa]	5873	5896	164	-32.71	miRNA: 3' caGCCAGGGA-GCCCGGUCCCGUc 5' **||*|**:|*||||:|||||||* target: 5' acCGCTGGTTGCGGGTCAGGGCAc 3'	953	975	-35.1	0.008222	<table class='targe_detail_paired'><tr><td>target:</td><td>5'</td><td>UGCCCCCGGGGCCGGGGCGGC</td><td>3'</td></tr><tr><td></td><td></td><td>|*|||*|*|||||:||||:|*</td></tr><tr><td>miRNA:</td><td>3'</td><td >A-GGGAG-CCCGGUCCCGUC-</td><td>5'</td></tr></table>
ssc-miR-7138-5p	Pig.16387.1	mRNA	Pig.16387	SYT13-201	synaptotagmin-13 isoform X2 [Sus scrofa]	1046	1068	161	-27.39	miRNA: 3' ucUACCU--ACCUGUGAACGACCCu 5' :*:||||**|||||:**|||||||* target: 5' gcGTGGAGCTGGACG--TGCTGGGc 3'	1046	1068	-32.2	0.003227	<table class='targe_detail_paired'><tr><td>target:</td><td>5'</td><td>AGCUGGACG--UGCUGGGC</td><td>3'</td></tr><tr><td></td><td></td><td>|**|||||:**|||||||*</td></tr><tr><td>miRNA:</td><td>3'</td><td >U--ACCUGUGAACGACCCU</td><td>5'</td></tr></table>
ssc-miR-138	Pig.16867.1	mRNA	Pig.16867	ZNF835	zinc finger protein 835 isoform X2 [Sus scrofa]	908	926	160	-30.35	miRNA: 3' cgGACUAAGUGUUGUGGUCGa 5' *||||:**|:||:|||||||* target: 5' acCTGG--CGCAGCACCAGCg 3'	656	676	-32.7	0.003519	<table class='targe_detail_paired'><tr><td>target:</td><td>5'</td><td>--CGCAGCACCAGCG</td><td>3'</td></tr><tr><td></td><td></td><td>**|:||:|||||||*</td></tr><tr><td>miRNA:</td><td>3'</td><td >AAGUGUUGUGGUCGA</td><td>5'</td></tr></table>
ssc-miR-7138-5p	Pig.15762.1	mRNA	Pig.15762	NGF-202	PREDICTED: beta-nerve growth factor isoform X1 [Ovis aries musimon]	11	34	168	-33.22	miRNA: 3' ucUACCUAC-CUGUGAACGACCCu 5' *|:||||*|*|:|:*||||||||: target: 5' tgGTGGAGGTGGCGGTTGCTGGGg 3'	11	33	-36.2	0.000413	<table class='targe_detail_paired'><tr><td>target:</td><td>5'</td><td>A-GGUGGCGGUUGCUGGGGA</td><td>3'</td></tr><tr><td></td><td></td><td>|*||**:|***|||||||:*</td></tr><tr><td>miRNA:</td><td>3'</td><td >UACCUGUGA--ACGACCCU-</td><td>5'</td></tr></table>
ssc-miR-885-3p	Pig.07748.1	mRNA	Pig.07748	NUDT18-201	8-oxo-dGDP phosphatase NUDT18 [Sus scrofa]	434	453	169	-31.32	miRNA: 3' uaGGUGAUGUGGGGCGACGGa 5' |*||||*|*|||:|||||||* target: 5' acCCACGA-ACCTCGCTGCCc 3'	435	455	-35.2	0.000435	<table class='targe_detail_paired'><tr><td>target:</td><td>5'</td><td>GA-ACCUCGCUGCCC</td><td>3'</td></tr><tr><td></td><td></td><td>*|*|||:|||||||*</td></tr><tr><td>miRNA:</td><td>3'</td><td >AUGUGGGGCGACGGA</td><td>5'</td></tr></table>
ssc-miR-7138-5p	Pig.00330.1	mRNA	Pig.00330	SEMA3E-202	semaphorin-3E isoform X1 [Sus scrofa]	34	54	165	-28	miRNA: 3' ucuACCUACCUGUGAACGACCCu 5' ***|||**||*:||||||||||: target: 5' ctcTGG--GGCTACTTGCTGGGg 3'	27	49	-32	0.008214	<table class='targe_detail_paired'><tr><td>target:</td><td>5'</td><td>CUCCUCUGGGGCUACUUGCUGGGGC</td><td>3'</td></tr><tr><td></td><td></td><td>*|******||:|*||||||||||:*</td></tr><tr><td>miRNA:</td><td>3'</td><td >UA------CCUG-UGAACGACCCU-</td><td>5'</td></tr></table>
ssc-miR-874	Pig.01761.1	mRNA	Pig.01761	COL27A1-201	LOW QUALITY PROTEIN: collagen alpha-1(XXIV) chain [Sus scrofa]	3016	3042	171	-45.19	miRNA: 3' cagCCAGGGAGCCC----GGUCCCGUc 5' ||*||*||||||||****||||||||| target: 5' gtgGGGCCCTCGGGCCGACCAGGGCAg 3'	2456	2478	-34	0.009799	<table class='targe_detail_paired'><tr><td>target:</td><td>5'</td><td>GCCCUCGGGCCGACCAGGGCAGA</td><td>3'</td></tr><tr><td></td><td></td><td>*||||||||||****|||||||*</td></tr><tr><td>miRNA:</td><td>3'</td><td >AGGGAGCCCGG----UCCCGUC-</td><td>5'</td></tr></table>
ssc-miR-874	Pig.17145.1	mRNA	Pig.17145	PPP1R13L-202	LOW QUALITY PROTEIN: relA-associated inhibitor [Sus scrofa]	1734	1756	164	-34.88	miRNA: 3' cagCCAGGGAGCCCGGUCCCGUc 5' ***||**:||**||||||||||| target: 5' tgaGGGATCTGAGGCCAGGGCAg 3'	510	532	-32.6	0.00759	<table class='targe_detail_paired'><tr><td>target:</td><td>5'</td><td>UCUGA-GGCCAGGGCAGG</td><td>3'</td></tr><tr><td></td><td></td><td>:|:***|||||||||||*</td></tr><tr><td>miRNA:</td><td>3'</td><td >GGGAGCCCGGUCCCGUC-</td><td>5'</td></tr></table>
ssc-miR-6782-3p	Pig.10213.1	mRNA	Pig.10213	ZBTB34-201	zinc finger and BTB domain-containing protein 34 isoform X1 [Sus scrofa]	1182	1205	162	-28.97	miRNA: 3' guCCCGC-CCUC-UGGUCUCCAGu 5' |*|||*|*||||*:|*|||||||| target: 5' ccGGGAGAGGAGTGCAAGAGGTCa 3'	777	798	-34.1	0.001862	<table class='targe_detail_paired'><tr><td>target:</td><td>5'</td><td>GAGGAGUGCAAGAGGUCAC</td><td>3'</td></tr><tr><td></td><td></td><td>|*||||**|*||||||||*</td></tr><tr><td>miRNA:</td><td>3'</td><td >C-CCUCUGG-UCUCCAGU-</td><td>5'</td></tr></table>
ssc-miR-885-3p	Pig.21407.1	mRNA	Pig.21407	CNGA4-201	cyclic nucleotide-gated cation channel alpha-4 isoform X1 [Sus scrofa]	694	714	165	-25.91	miRNA: 3' uaggUGAUGUGGGGCGACGGa 5' :|**:|*||||*||||||||* target: 5' gtggGCGACACGCCGCTGCCc 3'	537	557	-31.4	0.007306	<table class='targe_detail_paired'><tr><td>target:</td><td>5'</td><td>CGUGGGCGACACGCCGCUGCCC</td><td>3'</td></tr><tr><td></td><td></td><td>********||||*||||||||*</td></tr><tr><td>miRNA:</td><td>3'</td><td >A-------UGUGGGGCGACGGA</td><td>5'</td></tr></table>
ssc-miR-6782-3p	Pig.17333.1	mRNA	Pig.17333	PAPPA-201	LOW QUALITY PROTEIN: pappalysin-1 [Sus scrofa]	324	345	174	-37.24	miRNA: 3' guccCGCCCUCUGGUCUCCAGu 5' *:**|*|||:|:|||||||||* target: 5' agcaGAGGGGGGCCAGAGGTCt 3'	925	946	-30.1	0.009627	<table class='targe_detail_paired'><tr><td>target:</td><td>5'</td><td>-GGGGGGCCAGAGGUCU</td><td>3'</td></tr><tr><td></td><td></td><td>*|||:|:|||||||||*</td></tr><tr><td>miRNA:</td><td>3'</td><td >GCCCUCUGGUCUCCAGU</td><td>5'</td></tr></table>
ssc-miR-885-3p	Pig.15788.1	mRNA	Pig.15788	NISCH-201	nischarin isoform X1 [Sus scrofa]	4216	4233	163	-31.19	miRNA: 3' uaGGUGAUGUGGGGCGACGGa 5' :|||||||***|||||||||* target: 5' gtCCACTA---CCCGCTGCCc 3'	4148	4168	-33.9	0.008388	<table class='targe_detail_paired'><tr><td>target:</td><td>5'</td><td>CUA---CCCGCUGCCC</td><td>3'</td></tr><tr><td></td><td></td><td>|||***|||||||||*</td></tr><tr><td>miRNA:</td><td>3'</td><td >GAUGUGGGGCGACGGA</td><td>5'</td></tr></table>
ssc-miR-885-3p	Pig.18171.1	mRNA	Pig.18171	NPR1-201	atrial natriuretic peptide receptor 1 [Sus scrofa]	664	684	163	-38.56	miRNA: 3' uaGGUGAUGUGGGGCGACGGa 5' :*|||||||||||:|||||:* target: 5' gaCCACTACACCCTGCTGCTg 3'	2694	2714	-32.9	0.008067	<table class='targe_detail_paired'><tr><td>target:</td><td>5'</td><td>UACACCCUGCUGCUG</td><td>3'</td></tr><tr><td></td><td></td><td>|||||||:|||||:*</td></tr><tr><td>miRNA:</td><td>3'</td><td >AUGUGGGGCGACGGA</td><td>5'</td></tr></table>
ssc-miR-194a-3p	Pig.19584.1	mRNA	Pig.19584	TUBB2B-205	tubulin, beta polypeptide paralog, partial [synthetic construct]	81	101	167	-28.05	miRNA: 3' ucUAUUGUCGUCGGGGUGACc 5' :*||::||*|:*||||||||| target: 5' gcATGGCATCGACCCCACTGg 3'	78	98	-30.3	0.00827	<table class='targe_detail_paired'><tr><td>target:</td><td>5'</td><td>UGGCAUCGACCCCACUGGC</td><td>3'</td></tr><tr><td></td><td></td><td>::|||**|*|||||||||*</td></tr><tr><td>miRNA:</td><td>3'</td><td >GUCGU--C-GGGGUGACC-</td><td>5'</td></tr></table>
ssc-miR-874	Pig.20901.1	mRNA	Pig.20901	Nacc2	nucleus accumbens-associated protein 2 [Sus scrofa]	1667	1688	163	-29.16	miRNA: 3' caGCCAGGGAGCCCGGUCCCGUc 5' **|*|*||:|||*|*|||||||| target: 5' cgCAGCCCTTCGAG-CAGGGCAg 3'	637	659	-31	0.009894	<table class='targe_detail_paired'><tr><td>target:</td><td>5'</td><td>GCCC-CGGGAUGGCGUGCCAGGGGCGGC</td><td>3'</td></tr><tr><td></td><td></td><td>*|||*|||********|||*:||||:|*</td></tr><tr><td>miRNA:</td><td>3'</td><td >-GGGAGCC--------CGG-UCCCGUC-</td><td>5'</td></tr></table>
ssc-miR-885-3p	Pig.09326.1	mRNA	Pig.09326	POMC	pro-opiomelanocortin isoform X1 [Sus scrofa]	12	33	162	-28.07	miRNA: 3' uaGGUGAUGUG-GGGCGACGGa 5' :*|:::|||:|**||||||||* target: 5' gcCTGTTACGCGGCCGCTGCCg 3'	12	32	-31.4	0.003266	<table class='targe_detail_paired'><tr><td>target:</td><td>5'</td><td>UCGGGGGCCCUGCUGCUG</td><td>3'</td></tr><tr><td></td><td></td><td>|***:*:|||:|||||:*</td></tr><tr><td>miRNA:</td><td>3'</td><td >A---UGUGGGGCGACGGA</td><td>5'</td></tr></table>
ssc-miR-885-3p	Pig.19563.1	mRNA	Pig.19563	RAVER1	PREDICTED: ribonucleoprotein PTB-binding 1 [Camelus dromedarius]	1772	1793	166	-30.41	miRNA: 3' uaGGUGAUGU-GGGGCGACGGa 5' **|::||*||*:|||||||||| target: 5' ccCTGCTCCATTCCCGCTGCCt 3'	1770	1790	-34.2	0.004861	<table class='targe_detail_paired'><tr><td>target:</td><td>5'</td><td>CAC-CCCUGCUGCCG</td><td>3'</td></tr><tr><td></td><td></td><td>*||*|||:||||||*</td></tr><tr><td>miRNA:</td><td>3'</td><td >AUGUGGGGCGACGGA</td><td>5'</td></tr></table>
ssc-miR-6782-3p	Pig.01733.1	mRNA	Pig.01733	CDC7-201	cell division cycle 7-related protein kinase isoform X1 [Sus scrofa]	1134	1156	161	-27.52	miRNA: 3' gucccgccCUC-UGGUCUCCAGu 5' *:|**:**|||*||||||||||* target: 5' aggcttcaGAGCACCAGAGGTCt 3'	1119	1140	-34.5	0.001711	<table class='targe_detail_paired'><tr><td>target:</td><td>5'</td><td>AGGUACACCAGGCUUCAGAGCACCAGAGGUCU</td><td>3'</td></tr><tr><td></td><td></td><td>*||**************|||*||||||||||*</td></tr><tr><td>miRNA:</td><td>3'</td><td >-CC--------------CUC-UGGUCUCCAGU</td><td>5'</td></tr></table>
ssc-miR-885-3p	Pig.00527.1	mRNA	Pig.00527	PRDM8-201	PR domain zinc finger protein 8 isoform X1 [Sus scrofa]	517	539	160	-29.34	miRNA: 3' uagGU-GAUGUG-GGGCGACGGa 5' :**||*||:|:|*:||||||||* target: 5' gcgCATCTGCGCTTCCGCTGCCc 3'	1034	1054	-32.2	0.006273	<table class='targe_detail_paired'><tr><td>target:</td><td>5'</td><td>CUGCGCUUCCGCUGCCC</td><td>3'</td></tr><tr><td></td><td></td><td>||:|:|*:||||||||*</td></tr><tr><td>miRNA:</td><td>3'</td><td >GAUGUG-GGGCGACGGA</td><td>5'</td></tr></table>
ssc-miR-194a-3p	Pig.20376.1	mRNA	Pig.20376	TUBGCP6-201	PREDICTED: gamma-tubulin complex component 6 [Orcinus orca]	1472	1493	162	-30.2	miRNA: 3' ucUAUUGUCGU-CGGGGUGACc 5' **|*::|||||**||||||||| target: 5' ccAGGGCAGCATTCCCCACTGg 3'	1465	1485	-34.7	0.0068	<table class='targe_detail_paired'><tr><td>target:</td><td>5'</td><td>CCAGGGCAGCAUUCCCCACUGGG</td><td>3'</td></tr><tr><td></td><td></td><td>****::|||||**|||||||||*</td></tr><tr><td>miRNA:</td><td>3'</td><td >----UUGUCGUC-GGGGUGACC-</td><td>5'</td></tr></table>
ssc-miR-6782-3p	Pig.06636.1	mRNA	Pig.06636	MTMR12-201	LOW QUALITY PROTEIN: myotubularin-related protein 12 [Sus scrofa]	1201	1222	169	-31.79	miRNA: 3' gucccGCCCUCUGGUCUCCAGu 5' ||***||*|:|:|||||||||| target: 5' cacatCGAGGGGCCAGAGGTCa 3'	1184	1205	-34.4	0.001572	<table class='targe_detail_paired'><tr><td>target:</td><td>5'</td><td>UGCUGCUGCCGCACAUCGAGGGGCCAGAGGUCAA</td><td>3'</td></tr><tr><td></td><td></td><td>*|***************|*|:|:||||||||||*</td></tr><tr><td>miRNA:</td><td>3'</td><td >-C---------------C-CUCUGGUCUCCAGU-</td><td>5'</td></tr></table>
ssc-miR-7138-5p	Pig.14936.1	mRNA	Pig.14936	SETD3-201	histone-lysine N-methyltransferase setd3 isoform X1 [Sus scrofa]	1180	1203	169	-27	miRNA: 3' ucuacCUACCU-GUGAACGACCCu 5' :*|**||*|||*||:||||||||| target: 5' gaactGAAGGAGCATTTGCTGGGa 3'	1174	1196	-32.1	0.006032	<table class='targe_detail_paired'><tr><td>target:</td><td>5'</td><td>GAACUGAAGGAGCAUUUGCUGGGAG</td><td>3'</td></tr><tr><td></td><td></td><td>||******|||*||:|||||||||*</td></tr><tr><td>miRNA:</td><td>3'</td><td >CUA-----CCU-GUGAACGACCCU-</td><td>5'</td></tr></table>
ssc-miR-874	Pig.14642.1	mRNA	Pig.14642	PDE10A-201	LOW QUALITY PROTEIN: cAMP and cAMP-inhibited cGMP 3',5'-cyclic phosphodiesterase 10A [Sus scrofa]	451	473	169	-32.04	miRNA: 3' caGCCAGGGAGCCCGGUCCCGUc 5' |*|||*|||*:*|*||||||||* target: 5' gcCGGGCCCATCGCCCAGGGCAc 3'	2075	2097	-32.9	0.006217	<table class='targe_detail_paired'><tr><td>target:</td><td>5'</td><td>CCCAUCGC-CCAGGGCAC</td><td>3'</td></tr><tr><td></td><td></td><td>|||*|||**||||||||*</td></tr><tr><td>miRNA:</td><td>3'</td><td >GGG-AGCCCGGUCCCGUC</td><td>5'</td></tr></table>
ssc-miR-885-3p	Pig.07084.1	mRNA	Pig.07084	WIPF3-201	LOW QUALITY PROTEIN: WAS/WASL-interacting protein family member 3 [Sus scrofa]	195	216	164	-29.79	miRNA: 3' uaggUGAUGU-GGGGCGACGGa 5' |*:*::|:||*||||||||||* target: 5' agtgGTTGCACCCCCGCTGCCc 3'	747	767	-30.5	0.003959	<table class='targe_detail_paired'><tr><td>target:</td><td>5'</td><td>CCCCAGUGGUUGCACCCCCGCUGCCC</td><td>3'</td></tr><tr><td></td><td></td><td>**********|:||*||||||||||*</td></tr><tr><td>miRNA:</td><td>3'</td><td >----------AUGU-GGGGCGACGGA</td><td>5'</td></tr></table>
ssc-miR-885-3p	Pig.19702.1	mRNA	Pig.19702	PTGS2-202	prostaglandin G/H synthase 2 precursor [Sus scrofa]	14	34	163	-26.19	miRNA: 3' uaGGUGAUGUGGGGCGACGGa 5' **|::||:|*|:*|||||||* target: 5' ccCTGCTGCTCTGCGCTGCCg 3'	4	24	-33.8	0.002421	<table class='targe_detail_paired'><tr><td>target:</td><td>5'</td><td>CCGCGCCCUGCUGCUC</td><td>3'</td></tr><tr><td></td><td></td><td>**:|:|||:|||||:*</td></tr><tr><td>miRNA:</td><td>3'</td><td >A-UGUGGGGCGACGGA</td><td>5'</td></tr></table>
ssc-miR-4332	Pig.20316.1	mRNA	Pig.20316	SAC3D1-201	germinal-center associated nuclear protein isoform X1 [Sus scrofa]	2006	2025	164	-37.51	miRNA: 3' ccgcGGGCCGCCGCCGGCAc 5' *|**||**|||||||||||| target: 5' tggaCCACGCGGCGGCCGTg 3'	5061	5080	-34.3	0.009315	<table class='targe_detail_paired'><tr><td>target:</td><td>5'</td><td>ACCACGCGGCGGCCGUGA</td><td>3'</td></tr><tr><td></td><td></td><td>*||**||||||||||||*</td></tr><tr><td>miRNA:</td><td>3'</td><td >-GGC-CGCCGCCGGCAC-</td><td>5'</td></tr></table>
ssc-miR-6782-3p	Pig.07839.1	mRNA	Pig.07839	ACKR2-201	atypical chemokine receptor 2 isoform X1 [Sus scrofa]	24	45	173	-31.03	miRNA: 3' gucccGCCCUCUGGUCUCCAGu 5' *||**|*||||:|||||||||* target: 5' aagatCAGGAGGCCAGAGGTCt 3'	15	36	-43.2	1.5e-05	<table class='targe_detail_paired'><tr><td>target:</td><td>5'</td><td>UGAAAGAUCAGGAGGCCAGAGGUCU</td><td>3'</td></tr><tr><td></td><td></td><td>:|********||||:|||||||||*</td></tr><tr><td>miRNA:</td><td>3'</td><td >GC--------CCUCUGGUCUCCAGU</td><td>5'</td></tr></table>
ssc-miR-4332	Pig.21123.1	mRNA	Pig.21123	JMJD8-202	jmjC domain-containing protein 8 [Sus scrofa]	102	123	164	-34.08	miRNA: 3' ccgCGG--GCCGCCGCCGGCAc 5' *|*|||**|||||*|||||||* target: 5' cgaGCCGGCGGCGCCGGCCGTc 3'	97	116	-42.9	6e-06	<table class='targe_detail_paired'><tr><td>target:</td><td>5'</td><td>GAGCCGGCGGCGCCGGCCGUC</td><td>3'</td></tr><tr><td></td><td></td><td>***||||||||***||||||*</td></tr><tr><td>miRNA:</td><td>3'</td><td >---GGCCGCCG---CCGGCAC</td><td>5'</td></tr></table>
ssc-miR-885-3p	Pig.03572.1	mRNA	Pig.03572	ADAMTS7-201	A disintegrin and metalloproteinase with thrombospondin motifs 7 isoform X1 [Sus scrofa]	3814	3836	162	-28.41	miRNA: 3' uaGGU--GAUGUGGGGCGACGGa 5' **|||**||:|*|*||||||||* target: 5' ccCCAGCCTGCCCGCCGCTGCCa 3'	3824	3844	-34.9	0.005376	<table class='targe_detail_paired'><tr><td>target:</td><td>5'</td><td>UGCCACCUGCGGCCCUGUGCUGCCUG</td><td>3'</td></tr><tr><td></td><td></td><td>|:|********:|||:**|||||||*</td></tr><tr><td>miRNA:</td><td>3'</td><td >AUG--------UGGGG--CGACGGA-</td><td>5'</td></tr></table>
ssc-miR-885-3p	Pig.17221.1	mRNA	Pig.17221	TMEM143-202	transmembrane protein 143 isoform X2 [Sus scrofa]	857	877	167	-30.4	miRNA: 3' uaGGUGAUGUGGGGCGACGGa 5' **|::||:|*|::|||||||| target: 5' tgCTGCTGCTCTTCGCTGCCt 3'	858	878	-33.8	0.001433	<table class='targe_detail_paired'><tr><td>target:</td><td>5'</td><td>UGCUCUUCGCUGCCUU</td><td>3'</td></tr><tr><td></td><td></td><td>|:|*|::||||||||*</td></tr><tr><td>miRNA:</td><td>3'</td><td >AUGUGGGGCGACGGA-</td><td>5'</td></tr></table>
ssc-miR-194a-3p	Pig.07689.1	mRNA	Pig.07689	HOXC10-201	homeobox protein Hox-C10 isoform X1 [Sus scrofa]	471	492	164	-24.67	miRNA: 3' ucuaUUG-UCGUCGGGGUGACc 5' :***:||*|||*|||||||||* target: 5' gctgGACAAGCCGCCCCACTGt 3'	474	494	-30.6	0.004828	<table class='targe_detail_paired'><tr><td>target:</td><td>5'</td><td>CAAGCCGCCCCACUGU</td><td>3'</td></tr><tr><td></td><td></td><td>|*|||*|||||||||*</td></tr><tr><td>miRNA:</td><td>3'</td><td >G-UCGUCGGGGUGACC</td><td>5'</td></tr></table>
ssc-miR-885-3p	Pig.15553.1	mRNA	Pig.15553	GLI3-201	transcriptional activator GLI3 isoform X2 [Sus scrofa]	2573	2592	169	-36.01	miRNA: 3' uaGGUGAUGUGGGGCGACGGa 5' **||:|**||||||||||||* target: 5' cgCCGC-CCACCCCGCTGCCc 3'	2709	2729	-33.9	0.008268	<table class='targe_detail_paired'><tr><td>target:</td><td>5'</td><td>C-CACCCCGCUGCCC</td><td>3'</td></tr><tr><td></td><td></td><td>**||||||||||||*</td></tr><tr><td>miRNA:</td><td>3'</td><td >AUGUGGGGCGACGGA</td><td>5'</td></tr></table>
ssc-miR-885-3p	Pig.10980.1	mRNA	Pig.10980	ARHGEF40	LOW QUALITY PROTEIN: rho guanine nucleotide exchange factor 40 [Sus scrofa]	2794	2816	162	-32.55	miRNA: 3' uaGGUGAUG--UGGGGCGACGGa 5' :*||:||:|**:*|||||||||* target: 5' ggCCGCTGCCGGGCCCGCTGCCa 3'	2793	2813	-37.5	0.001736	<table class='targe_detail_paired'><tr><td>target:</td><td>5'</td><td>UGCCGGGCCCGCUGCCA</td><td>3'</td></tr><tr><td></td><td></td><td>|:|**:*|||||||||*</td></tr><tr><td>miRNA:</td><td>3'</td><td >AUG--UGGGGCGACGGA</td><td>5'</td></tr></table>
ssc-miR-6782-3p	Pig.15602.1	mRNA	Pig.15602	SLC4A1AP-201	LOW QUALITY PROTEIN: kanadaptin [Sus scrofa]	388	410	161	-35.43	miRNA: 3' guccCG-CCCUCUGGUCUCCAGu 5' *|**||*|||||||:||:||||* target: 5' gacaGCGGGGAGACTAGGGGTCc 3'	389	410	-37	0.00056	<table class='targe_detail_paired'><tr><td>target:</td><td>5'</td><td>-GGGAGACUAGGGGUCC</td><td>3'</td></tr><tr><td></td><td></td><td>*|||||||:||:||||*</td></tr><tr><td>miRNA:</td><td>3'</td><td >GCCCUCUGGUCUCCAGU</td><td>5'</td></tr></table>
ssc-miR-204	Pig.21788.1	mRNA	Pig.21788	COL6A1-203	collagen alpha-1(VI) chain [Sus scrofa]	882	905	167	-26.04	miRNA: 3' ucCGUA--UCCUACUGUUUCCCUu 5' :|||||**|||:*||*|||||||: target: 5' ggGCATGAAGGGAGAAAAAGGGAg 3'	972	993	-34	0.005048	<table class='targe_detail_paired'><tr><td>target:</td><td>5'</td><td>-GGAUGGCAUGAAGGGGGAG</td><td>3'</td></tr><tr><td></td><td></td><td>*|||||:||***|:|||:|*</td></tr><tr><td>miRNA:</td><td>3'</td><td >UCCUACUGU---UUCCCUU-</td><td>5'</td></tr></table>
ssc-miR-874	Pig.11245.1	mRNA	Pig.11245	UNC45B-202	protein unc-45 homolog B [Sus scrofa]	900	920	165	-34.6	miRNA: 3' cagCCAGGGAGCCCGGUCCCGUc 5' |**|||*:||**||||||||||| target: 5' gaaGGTGTCT--GGCCAGGGCAg 3'	902	924	-38.3	0.000687	<table class='targe_detail_paired'><tr><td>target:</td><td>5'</td><td>GUCU--GGCCAGGGCAGG</td><td>3'</td></tr><tr><td></td><td></td><td>*:||**|||||||||||*</td></tr><tr><td>miRNA:</td><td>3'</td><td >GGGAGCCCGGUCCCGUC-</td><td>5'</td></tr></table>
ssc-miR-885-3p	Pig.07459.1	mRNA	Pig.07459	PIGT-201	GPI transamidase component PIG-T isoform X1 [Sus scrofa]	100	120	165	-33.01	miRNA: 3' uaggugauGUGGGGCGACGGa 5' *|:**|**||||||||||||| target: 5' cttgtcatCACCCCGCTGCCt 3'	822	842	-32.5	0.00403	<table class='targe_detail_paired'><tr><td>target:</td><td>5'</td><td>UCAUCACCCCGCUGCCUU</td><td>3'</td></tr><tr><td></td><td></td><td>|***|||||||||||||*</td></tr><tr><td>miRNA:</td><td>3'</td><td >AU--GUGGGGCGACGGA-</td><td>5'</td></tr></table>
ssc-miR-6782-3p	Pig.01228.1	mRNA	Pig.01228	ANXA2R	annexin-2 receptor [Sus scrofa]	46	67	163	-27.96	miRNA: 3' gucCCGCCCUCUGGUCUCCAGu 5' ***|*||*|:*:|||||||||* target: 5' gcaGACGTGGCGCCAGAGGTCc 3'	46	67	-29.6	0.003249	<table class='targe_detail_paired'><tr><td>target:</td><td>5'</td><td>GUGGC--GCCAGAGGUCC</td><td>3'</td></tr><tr><td></td><td></td><td>|:||***:|||||||||*</td></tr><tr><td>miRNA:</td><td>3'</td><td >CGCCCUCUGGUCUCCAGU</td><td>5'</td></tr></table>
ssc-miR-194a-3p	Pig.18411.1	mRNA	Pig.18411	VSTM4-202	V-set and transmembrane domain-containing protein 4 isoform X1 [Sus scrofa]	686	709	161	-25.5	miRNA: 3' ucUAUU-GUCG--UCGGGGUGACc 5' :*:|:|*||||**:|||||||||* target: 5' gcGTGACCAGCTTGGCCCCACTGc 3'	16	36	-31.3	0.003054	<table class='targe_detail_paired'><tr><td>target:</td><td>5'</td><td>CCAGCUUGGCCCCACUGC</td><td>3'</td></tr><tr><td></td><td></td><td>*||||**:|||||||||*</td></tr><tr><td>miRNA:</td><td>3'</td><td >-GUCG--UCGGGGUGACC</td><td>5'</td></tr></table>
ssc-miR-885-3p	Pig.04311.1	mRNA	Pig.04311	PLEKHH1-201	PREDICTED: pleckstrin homology domain-containing family H member 1 isoform X2 [Bos taurus]	2954	2973	161	-27.1	miRNA: 3' uaGGUGAUGUGGGGCGACGGa 5' **:|*||*||||*|||||||* target: 5' ccTCCCT-CACCACGCTGCCc 3'	2943	2963	-34.2	0.007288	<table class='targe_detail_paired'><tr><td>target:</td><td>5'</td><td>UACACCUCCCUCACCACGCUGCCC</td><td>3'</td></tr><tr><td></td><td></td><td>||||||:*********|||||||*</td></tr><tr><td>miRNA:</td><td>3'</td><td >AUGUGGG---------GCGACGGA</td><td>5'</td></tr></table>
ssc-miR-885-3p	Pig.02792.1	mRNA	Pig.02792	FHOD3-206	FH1/FH2 domain-containing protein 3 isoform X2 [Sus scrofa]	1364	1384	163	-30.15	miRNA: 3' uaGGUGAUGUGGGGCGACGGa 5' :*|||***|*||||||||||| target: 5' gcCCAGCCCTCCCCGCTGCCt 3'	1364	1384	-33.7	0.009847	<table class='targe_detail_paired'><tr><td>target:</td><td>5'</td><td>-GCCCUCCCCGCUGCCUC</td><td>3'</td></tr><tr><td></td><td></td><td>*:|***|||||||||||*</td></tr><tr><td>miRNA:</td><td>3'</td><td >AUGU--GGGGCGACGGA-</td><td>5'</td></tr></table>
ssc-miR-885-3p	Pig.19892.1	mRNA	Pig.19892	PLEC-201	LOW QUALITY PROTEIN: poly [ADP-ribose]	2866	2889	166	-29.98	miRNA: 3' uaGGUGAUGUGGG---GCGACGGa 5' *|:|||*||||||***|||||||* target: 5' ttTCACGACACCCAGGCGCTGCCc 3'	2864	2884	-34.4	0.003757	<table class='targe_detail_paired'><tr><td>target:</td><td>5'</td><td>UGCGGACCCGCUGCUG</td><td>3'</td></tr><tr><td></td><td></td><td>|:|:**||||||||:*</td></tr><tr><td>miRNA:</td><td>3'</td><td >AUGUG-GGGCGACGGA</td><td>5'</td></tr></table>
ssc-miR-6782-3p	Pig.16963.1	mRNA	Pig.16963	PRKCG-202	protein kinase C gamma type isoform X1 [Sus scrofa]	64	85	165	-23.95	miRNA: 3' gucccGCCCUCUGGUCUCCAGu 5' *|***:|*||||*||||||||| target: 5' aatacTGAGAGAACAGAGGTCa 3'	54	75	-33.2	0.004789	<table class='targe_detail_paired'><tr><td>target:</td><td>5'</td><td>CAAGAAUACUGAGAGAACAGAGGUCAA</td><td>3'</td></tr><tr><td></td><td></td><td>**********|*||||*|||||||||*</td></tr><tr><td>miRNA:</td><td>3'</td><td >----------CCCUCUGGUCUCCAGU-</td><td>5'</td></tr></table>
ssc-miR-885-3p	Pig.03995.1	mRNA	Pig.03995	Soga3	protein SOGA3 [Sus scrofa]	2356	2375	160	-27.59	miRNA: 3' uagGUGAUGUGGGGCGACGGa 5' :|*|:|*|||*:||||||||| target: 5' gtgCGCAACA-TCCGCTGCCt 3'	48	68	-33.3	0.005836	<table class='targe_detail_paired'><tr><td>target:</td><td>5'</td><td>--CGCCACCGCUGCCA</td><td>3'</td></tr><tr><td></td><td></td><td>**|:||*||||||||*</td></tr><tr><td>miRNA:</td><td>3'</td><td >AUGUGG-GGCGACGGA</td><td>5'</td></tr></table>
ssc-miR-7138-5p	Pig.05843.1	mRNA	Pig.05843	ANKRD13A-208	ankyrin repeat domain-containing protein 13A isoform X1 [Sus scrofa]	467	489	162	-27.98	miRNA: 3' ucUACCUACCUGUG-AACGACCCu 5' :*:|||||***|||*||||||||| target: 5' gtGTGGAT-ATCACATTGCTGGGa 3'	451	473	-31.6	0.007467	<table class='targe_detail_paired'><tr><td>target:</td><td>5'</td><td>UGCCAAGCUGCGUGUGGAUAUCACAUUGCUGGGAU</td><td>3'</td></tr><tr><td></td><td></td><td>*************:||||:|:****|||||||||*</td></tr><tr><td>miRNA:</td><td>3'</td><td >-------------UACCUGUG----AACGACCCU-</td><td>5'</td></tr></table>
ssc-miR-29a-3p	Pig.09304.1	mRNA	Pig.09304	CUL9-202	cullin-9 isoform X1 [Sus scrofa]	3558	3580	165	-32.4	miRNA: 3' auUGGCUAAAGUCUACCACGAUc 5' |::|:|**|||||||||||||:| target: 5' tgGCTGCATTCAGATGGTGCTGg 3'	3554	3576	-36.2	0.007043	<table class='targe_detail_paired'><tr><td>target:</td><td>5'</td><td>GCAUUCAGAUGGUGCUGGG</td><td>3'</td></tr><tr><td></td><td></td><td>|**|||||||||||||:|*</td></tr><tr><td>miRNA:</td><td>3'</td><td >CUAAAGUCUACCACGAUC-</td><td>5'</td></tr></table>
ssc-miR-194a-3p	Pig.15913.1	mRNA	Pig.15913	TANC2-201	protein TANC2 isoform X8 [Sus scrofa]	210	229	165	-28.62	miRNA: 3' ucUAUUGUCGUCGGGGUGACc 5' :*||::|*|||*||||||||| target: 5' gaATGGCCGCA-CCCCACTGg 3'	208	228	-32.3	0.008615	<table class='targe_detail_paired'><tr><td>target:</td><td>5'</td><td>GGCCGCA-CCCCACUGGA</td><td>3'</td></tr><tr><td></td><td></td><td>::|*|||*|||||||||*</td></tr><tr><td>miRNA:</td><td>3'</td><td >UUGUCGUCGGGGUGACC-</td><td>5'</td></tr></table>
ssc-miR-7138-5p	Pig.18426.1	mRNA	Pig.18426	LYRM4	PREDICTED: LYR motif-containing protein 4-like [Physeter catodon]	15	36	163	-31.8	miRNA: 3' ucUACCUACCUGUGAACGACCCu 5' ||||||:**||||**|||||||: target: 5' agATGGGCAGACA-GTGCTGGGg 3'	14	36	-33.2	0.000532	<table class='targe_detail_paired'><tr><td>target:</td><td>5'</td><td>GGCAGACAG-UGCUGGGGC</td><td>3'</td></tr><tr><td></td><td></td><td>|:**||||**|||||||:*</td></tr><tr><td>miRNA:</td><td>3'</td><td >CUACCUGUGAACGACCCU-</td><td>5'</td></tr></table>
ssc-miR-138	Pig.13333.1	mRNA	Pig.13333	LRRC6-201	protein tilB homolog [Sus scrofa]	880	901	166	-28.8	miRNA: 3' cgGACUAAGUGU-UGUGGUCGa 5' **|||:||||||*|||:||||* target: 5' cgCTGGTTCACAGACATCAGCa 3'	881	901	-32.1	0.004813	<table class='targe_detail_paired'><tr><td>target:</td><td>5'</td><td>UUCACAGACAUCAGCA</td><td>3'</td></tr><tr><td></td><td></td><td>||||||:*||:||||*</td></tr><tr><td>miRNA:</td><td>3'</td><td >AAGUGUU-GUGGUCGA</td><td>5'</td></tr></table>
ssc-miR-874	Pig.03019.1	mRNA	Pig.03019	GJA4-202	gap junction alpha-4 protein [Sus scrofa]	739	761	161	-23.88	miRNA: 3' cagccaGGGAGCCCGGUCCCGUc 5' |*|***|||*|*|*||||||||* target: 5' gacacaCCCCCCGCCCAGGGCAc 3'	109	131	-31.1	0.004154	<table class='targe_detail_paired'><tr><td>target:</td><td>5'</td><td>GCCUCA-GCCGGGGCAU</td><td>3'</td></tr><tr><td></td><td></td><td>*||||**|||:|||||*</td></tr><tr><td>miRNA:</td><td>3'</td><td >GGGAGCCCGGUCCCGUC</td><td>5'</td></tr></table>
ssc-miR-874	Pig.03472.1	mRNA	Pig.03472	SMAD9-201	PREDICTED: mothers against decapentaplegic homolog 9 isoform X1 [Bos mutus]	167	192	162	-32.9	miRNA: 3' cagCCAGGGAG-C--CCGGUCCCGUc 5' ***||*|||||*|**|*||||||||| target: 5' agaGGGCCCTCAGCTGCCCAGGGCAg 3'	169	191	-35.7	0.000655	<table class='targe_detail_paired'><tr><td>target:</td><td>5'</td><td>CCCUCAGCUGCCCAGGGCAGC</td><td>3'</td></tr><tr><td></td><td></td><td>|||||*|****|||||||||*</td></tr><tr><td>miRNA:</td><td>3'</td><td >GGGAGCCC---GGUCCCGUC-</td><td>5'</td></tr></table>
ssc-miR-4332	Pig.18457.1	mRNA	Pig.18457	TMCO3-201	transmembrane and coiled-coil domain-containing protein 3 isoform X2 [Sus scrofa]	110	129	161	-33.39	miRNA: 3' ccgCGGGCCGCCGCCGGCAc 5' ||*|||**|*|||||||||* target: 5' gggGCCGAGGGGCGGCCGTc 3'	109	128	-38.5	0.000287	<table class='targe_detail_paired'><tr><td>target:</td><td>5'</td><td>CGAGG-GGCGGCCGUC</td><td>3'</td></tr><tr><td></td><td></td><td>|**||*|||||||||*</td></tr><tr><td>miRNA:</td><td>3'</td><td >GG-CCGCCGCCGGCAC</td><td>5'</td></tr></table>
ssc-miR-885-3p	Pig.20297.1	mRNA	Pig.20297	NACC1	nucleus accumbens-associated protein 1 [Sus scrofa]	463	483	171	-32.6	miRNA: 3' uaGGUGAUGUGGGGCGACGGa 5' :*|::|*::|||||||||||* target: 5' gcCTGCGGTACCCCGCTGCCc 3'	459	479	-35.4	0.000931	<table class='targe_detail_paired'><tr><td>target:</td><td>5'</td><td>CCUGCGGUACCCCGCUGCCC</td><td>3'</td></tr><tr><td></td><td></td><td>*||:|***|||||||||||*</td></tr><tr><td>miRNA:</td><td>3'</td><td >-GAUG---UGGGGCGACGGA</td><td>5'</td></tr></table>
ssc-miR-221-5p	Pig.04697.1	mRNA	Pig.04697	ACBD6-201	acyl-CoA-binding domain-containing protein 6 isoform X2 [Sus scrofa]	186	214	165	-26.88	miRNA: 3' ugUC-UUUAG-AUGU-AACAUACGGUCCa 5' :*||*|:*||*|::|**|||||||||||| target: 5' ggAGCAGCTCTTGTACCTGTATGCCAGGt 3'	181	206	-32.9	0.001819	<table class='targe_detail_paired'><tr><td>target:</td><td>5'</td><td>GAGCAGCUCUUGUACCUGUAUGCCAGGUA</td><td>3'</td></tr><tr><td></td><td></td><td>:|*****|||******||||||||||||*</td></tr><tr><td>miRNA:</td><td>3'</td><td >UU-----AGAUGUA--ACAUACGGUCCA-</td><td>5'</td></tr></table>
ssc-miR-874	Pig.04717.1	mRNA	Pig.04717	LEKR1	leucine-, glutamate- and lysine-rich protein 1 isoform X1 [Sus scrofa]	1796	1817	171	-36.94	miRNA: 3' caGCCAGGGAGCCCGGUCCCGUc 5' **:|*||||||**|||||||||| target: 5' caTGCTCCCTC-AGCCAGGGCAg 3'	1796	1818	-38.7	0.00035	<table class='targe_detail_paired'><tr><td>target:</td><td>5'</td><td>CCCUCA-GCCAGGGCAGC</td><td>3'</td></tr><tr><td></td><td></td><td>|||||**||||||||||*</td></tr><tr><td>miRNA:</td><td>3'</td><td >GGGAGCCCGGUCCCGUC-</td><td>5'</td></tr></table>
ssc-miR-874	Pig.17434.1	mRNA	Pig.17434	FAM217B-201	protein FAM217B isoform X1 [Sus scrofa]	1553	1575	160	-30.34	miRNA: 3' cagccagGGAGCCCGGUCCCGUc 5' ****|**:|||*|*||||||||| target: 5' acgagcaTCTCCGCCCAGGGCAg 3'	1972	1994	-32	0.009107	<table class='targe_detail_paired'><tr><td>target:</td><td>5'</td><td>GCCUCCGCGGAGCGCAGGGUGGC</td><td>3'</td></tr><tr><td></td><td></td><td>*||:***|||*||*|||||::|*</td></tr><tr><td>miRNA:</td><td>3'</td><td >-GGGA--GCC-CG-GUCCCGUC-</td><td>5'</td></tr></table>
ssc-miR-194a-3p	Pig.05237.1	mRNA	Pig.05237	SLC35D3-201	solute carrier family 35 member D3 [Sus scrofa]	1100	1120	165	-29.94	miRNA: 3' ucuaUUGUCGUCGGGGUGACc 5' :***:|*||*||||||||||| target: 5' gcccGAGAGGAGCCCCACTGg 3'	1093	1113	-36.5	0.000368	<table class='targe_detail_paired'><tr><td>target:</td><td>5'</td><td>GCCCGAGAGGAGCCCCACUGGC</td><td>3'</td></tr><tr><td></td><td></td><td>:|*****||*|||||||||||*</td></tr><tr><td>miRNA:</td><td>3'</td><td >UG-----UCGUCGGGGUGACC-</td><td>5'</td></tr></table>
ssc-miR-885-3p	Pig.20517.1	mRNA	Pig.20517	CBX6-201	neuronal pentraxin with chromo domain [Mus musculus]	1297	1318	162	-29.93	miRNA: 3' uaGGUGAUGUGG-GGCGACGGa 5' **|*||**||||*||||||||* target: 5' ccCGACGTCACCGCCGCTGCCa 3'	619	639	-31.8	0.008751	<table class='targe_detail_paired'><tr><td>target:</td><td>5'</td><td>CGUCACCGCCGCUGCCA</td><td>3'</td></tr><tr><td></td><td></td><td>*:*||||*||||||||*</td></tr><tr><td>miRNA:</td><td>3'</td><td >AU-GUGG-GGCGACGGA</td><td>5'</td></tr></table>
ssc-miR-885-3p	Pig.07897.1	mRNA	Pig.07897	NBEAL2-204	neurobeachin-like protein 2 isoform X6 [Sus scrofa]	3663	3681	163	-33.94	miRNA: 3' uaGGUGAUGUGGGGCGACGGa 5' :|||||*||*||:|||||||| target: 5' gtCCAC-AC-CCTCGCTGCCt 3'	3659	3679	-38.2	0.003153	<table class='targe_detail_paired'><tr><td>target:</td><td>5'</td><td>C-AC-CCUCGCUGCCUG</td><td>3'</td></tr><tr><td></td><td></td><td>|*||*||:||||||||*</td></tr><tr><td>miRNA:</td><td>3'</td><td >GAUGUGGGGCGACGGA-</td><td>5'</td></tr></table>
ssc-miR-885-3p	Pig.18619.1	mRNA	Pig.18619	SCARF1-201	scavenger receptor class F member 1 [Sus scrofa]	367	389	166	-31.25	miRNA: 3' uaGGUGAUGU--GGGGCGACGGa 5' :*|||*|:||**:|||||||||* target: 5' gcCCAGTGCAACTCCCGCTGCCc 3'	98	118	-34.2	0.003236	<table class='targe_detail_paired'><tr><td>target:</td><td>5'</td><td>UGCAGCUUCCGCUGCCC</td><td>3'</td></tr><tr><td></td><td></td><td>|:||**::||||||||*</td></tr><tr><td>miRNA:</td><td>3'</td><td >AUGU--GGGGCGACGGA</td><td>5'</td></tr></table>
ssc-miR-874	Pig.02450.1	mRNA	Pig.02450	AMOT-201	angiomotin isoform X1 [Sus scrofa]	989	1011	163	-25.09	miRNA: 3' cagcCAGGGAGCCCGGUCCCGUc 5' |***|*|||**|*|||||||||* target: 5' gcaaGCCCCAAGAGCCAGGGCAc 3'	2132	2154	-33.7	0.007274	<table class='targe_detail_paired'><tr><td>target:</td><td>5'</td><td>AUCCCUUCGAAUCCAGCAGCGCCAGGGCAA</td><td>3'</td></tr><tr><td></td><td></td><td>*|||||:***********|*|||||||||*</td></tr><tr><td>miRNA:</td><td>3'</td><td >-AGGGAG-----------CCCGGUCCCGUC</td><td>5'</td></tr></table>
ssc-miR-6782-3p	Pig.05588.1	mRNA	Pig.05588	EXTL3-201	exostosin-like 3 [Sus scrofa]	28	50	163	-38.89	miRNA: 3' guCCCGC-CCUCUGGUCUCCAGu 5' *:|||||*||:||*|:||||||| target: 5' ggGGGCGCGGGGAACGGAGGTCa 3'	28	49	-42.1	0.00011	<table class='targe_detail_paired'><tr><td>target:</td><td>5'</td><td>GCGGGGAACGGAGGUCAG</td><td>3'</td></tr><tr><td></td><td></td><td>|*||:||*|:|||||||*</td></tr><tr><td>miRNA:</td><td>3'</td><td >C-CCUCUGGUCUCCAGU-</td><td>5'</td></tr></table>
ssc-miR-6782-3p	Pig.20932.1	mRNA	Pig.20932	ATOH8-201	protein atonal homolog 8 [Sus scrofa]	283	307	167	-34.92	miRNA: 3' guCCCGC---CCUCUGGUCUCCAGu 5' *:|||||***||:*:|||||||||* target: 5' ggGGGCGCCCGGGCGCCAGAGGTCt 3'	390	411	-30.6	0.004601	<table class='targe_detail_paired'><tr><td>target:</td><td>5'</td><td>GCCCGGGCGCCAGAGGUCU</td><td>3'</td></tr><tr><td></td><td></td><td>|***||:*:|||||||||*</td></tr><tr><td>miRNA:</td><td>3'</td><td >C---CCUCUGGUCUCCAGU</td><td>5'</td></tr></table>
ssc-miR-885-3p	Pig.12379.1	mRNA	Pig.12379	GRIN3B-202	glutamate receptor ionotropic, NMDA 3B [Sus scrofa]	773	795	170	-34.07	miRNA: 3' uaGGUGA--UGUGGGGCGACGGa 5' :*|::||**:||||||||||||* target: 5' ggCTGCTGGGCACCCCGCTGCCc 3'	2849	2869	-33.2	0.00685	<table class='targe_detail_paired'><tr><td>target:</td><td>5'</td><td>UGGCUGCUGGGCACCCCGCUGCCC</td><td>3'</td></tr><tr><td></td><td></td><td>|*********:||||||||||||*</td></tr><tr><td>miRNA:</td><td>3'</td><td >A---------UGUGGGGCGACGGA</td><td>5'</td></tr></table>
ssc-miR-505	Pig.18806.1	mRNA	Pig.18806	CHD3-204	chromodomain-helicase-DNA-binding protein 3 isoform X2 [Sus scrofa]	4612	4633	171	-29.42	miRNA: 3' ucuccuuUGGUCGUUCACAACu 5' **:*|**:|||||||||||||| target: 5' ctgagtcGCCAGCAAGTGTTGa 3'	4600	4621	-39.4	0.001263	<table class='targe_detail_paired'><tr><td>target:</td><td>5'</td><td>GACUGAGUCGCCAGCAAGUGUUGAC</td><td>3'</td></tr><tr><td></td><td></td><td>:|*******:||||||||||||||*</td></tr><tr><td>miRNA:</td><td>3'</td><td >UU-------UGGUCGUUCACAACU-</td><td>5'</td></tr></table>
ssc-miR-4332	Pig.06513.1	mRNA	Pig.06513	EPHB3-201	ephrin type-B receptor 3 isoform X1 [Sus scrofa]	459	478	161	-32.23	miRNA: 3' ccgCGGGCCGCCGCCGGCAc 5' |**||:||*:|*|||||||| target: 5' gcgGCTCGATGCCGGCCGTg 3'	1649	1668	-33.5	0.005372	<table class='targe_detail_paired'><tr><td>target:</td><td>5'</td><td>CGAUGAGAGCUUCUCGCGGCUCGAUGCCGGCCGUGU</td><td>3'</td></tr><tr><td></td><td></td><td>||*************|||||********|||||||*</td></tr><tr><td>miRNA:</td><td>3'</td><td >GC-------------CGCCG--------CCGGCAC-</td><td>5'</td></tr></table>
ssc-miR-885-3p	Pig.01585.1	mRNA	Pig.01585	KCND3-201	potassium voltage-gated channel subfamily D member 3 isoform X1 [Sus scrofa]	1883	1903	160	-26.26	miRNA: 3' uagguGAUGUGGGGCGACGGa 5' |****|*:|*||||||||||* target: 5' aaagtCGGCCCCCCGCTGCCa 3'	1585	1605	-31.5	0.008048	<table class='targe_detail_paired'><tr><td>target:</td><td>5'</td><td>CC---CCCCGCUGCCA</td><td>3'</td></tr><tr><td></td><td></td><td>|****||||||||||*</td></tr><tr><td>miRNA:</td><td>3'</td><td >GAUGUGGGGCGACGGA</td><td>5'</td></tr></table>
ssc-miR-4332	Pig.05919.1	mRNA	Pig.05919	E2F8-201	transcription factor E2F8 isoform X1 [Sus scrofa]	2087	2106	160	-30.34	miRNA: 3' ccgcGGGCCGCCGCCGGCAc 5' ****::|*|:|||||||||* target: 5' caacTTCCGTGGCGGCCGTc 3'	2089	2108	-32.1	0.008262	<table class='targe_detail_paired'><tr><td>target:</td><td>5'</td><td>C-GUGGCGGCCGUC</td><td>3'</td></tr><tr><td></td><td></td><td>|*|:|||||||||*</td></tr><tr><td>miRNA:</td><td>3'</td><td >GCCGCCGCCGGCAC</td><td>5'</td></tr></table>
ssc-miR-194a-3p	Pig.19308.1	mRNA	Pig.19308	GIPC1-201	PDZ domain-containing protein GIPC1 [Meriones unguiculatus]	192	212	168	-30.35	miRNA: 3' ucuauUGUCGUCGGGGUGACc 5' :|***|::||||:|||||||| target: 5' ggcccATGGCAGTCCCACTGg 3'	187	207	-34.2	0.000761	<table class='targe_detail_paired'><tr><td>target:</td><td>5'</td><td>GCCCAUGGCAGUCCCACUGGC</td><td>3'</td></tr><tr><td></td><td></td><td>:|****:||||:||||||||*</td></tr><tr><td>miRNA:</td><td>3'</td><td >UG----UCGUCGGGGUGACC-</td><td>5'</td></tr></table>
ssc-miR-6782-3p	Pig.09148.1	mRNA	Pig.09148	PCOLCE-201	PREDICTED: procollagen C-endopeptidase enhancer 1 isoform X1 [Vicugna pacos]	1344	1367	170	-29.65	miRNA: 3' gucCCGCC--CUCUGGUCUCCAGu 5' |**||:||**||||*||||||||* target: 5' ccaGGTGGACGAGAACAGAGGTCc 3'	1345	1366	-31.9	0.00477	<table class='targe_detail_paired'><tr><td>target:</td><td>5'</td><td>GGAAUGGGCGGCCUGGGGUUAC</td><td>3'</td></tr><tr><td></td><td></td><td>*****|||*|:||*|:|||:|*</td></tr><tr><td>miRNA:</td><td>3'</td><td >-----CCCUCUGGUCUCCAGU-</td><td>5'</td></tr></table>
ssc-miR-138	Pig.09431.1	mRNA	Pig.09431	SEMA4C-201	semaphorin-4C isoform X1 [Sus scrofa]	2014	2035	162	-30.26	miRNA: 3' cgGACUAAGU-GUUGUGGUCGa 5' |||||:**|:*||||||||||* target: 5' gcCTGGAGCGTCAACACCAGCc 3'	2011	2031	-33.2	0.006461	<table class='targe_detail_paired'><tr><td>target:</td><td>5'</td><td>GAGCGUCAACACCAGCC</td><td>3'</td></tr><tr><td></td><td></td><td>:**|:*||||||||||*</td></tr><tr><td>miRNA:</td><td>3'</td><td >UAAGU-GUUGUGGUCGA</td><td>5'</td></tr></table>
ssc-miR-505	Pig.06026.1	mRNA	Pig.06026	Tbl1x	F-box-like/WD repeat-containing protein TBL1X isoform X1 [Sus scrofa]	658	679	164	-21.43	miRNA: 3' ucuccuUUGGUCGUUCACAACu 5' :|****|*|||||*|||||||| target: 5' ggctccACCCAGCTAGTGTTGa 3'	654	675	-30.6	0.009761	<table class='targe_detail_paired'><tr><td>target:</td><td>5'</td><td>CUCCACCCAGCUAGUGUUGAG</td><td>3'</td></tr><tr><td></td><td></td><td>******|||||*||||||||*</td></tr><tr><td>miRNA:</td><td>3'</td><td >UUU---GGUCGUUCACAACU-</td><td>5'</td></tr></table>
ssc-miR-885-3p	Pig.06746.1	mRNA	Pig.06746	TMEM178A-201	transmembrane protein 178A isoform X4 [Sus scrofa]	277	298	166	-28.6	miRNA: 3' uaGGUGAUGUGGG-GCGACGGa 5' **||*||:|||::*|||||||* target: 5' tcCCTCTGCACTTACGCTGCCa 3'	276	296	-33.6	0.000291	<table class='targe_detail_paired'><tr><td>target:</td><td>5'</td><td>CUGCACUUACGCUGCCA</td><td>3'</td></tr><tr><td></td><td></td><td>||:|||::*|||||||*</td></tr><tr><td>miRNA:</td><td>3'</td><td >GAUGUGGG-GCGACGGA</td><td>5'</td></tr></table>
ssc-miR-874	Pig.08627.1	mRNA	Pig.08627	ATP13A2-201	probable cation-transporting ATPase 13A2 isoform X1 [Sus scrofa]	2511	2531	165	-30.15	miRNA: 3' cagCCAGGGAGCCCGGUCCCGUc 5' ***|||||**:||*||||||||* target: 5' caaGGTCC--TGGTCCAGGGCAc 3'	384	406	-33.8	0.007039	<table class='targe_detail_paired'><tr><td>target:</td><td>5'</td><td>CCCGGCGCUGGCCCUGGGGCGGG</td><td>3'</td></tr><tr><td></td><td></td><td>|||****|*||||**:||||:|*</td></tr><tr><td>miRNA:</td><td>3'</td><td >GGGA---GCCCGG--UCCCGUC-</td><td>5'</td></tr></table>
ssc-miR-194a-3p	Pig.18592.1	mRNA	Pig.18592	CASC3-201	PREDICTED: protein CASC3 isoform X2 [Ovis aries musimon]	2004	2026	166	-32.19	miRNA: 3' ucUAUUGUC--GUCGGGGUGACc 5' *|:|:||||**|*|||||||||* target: 5' tgGTGACAGCCCTGCCCCACTGc 3'	2002	2022	-37.1	0.000817	<table class='targe_detail_paired'><tr><td>target:</td><td>5'</td><td>CAGCCCUGCCCCACUGC</td><td>3'</td></tr><tr><td></td><td></td><td>||||***|||||||||*</td></tr><tr><td>miRNA:</td><td>3'</td><td >GUCGU--CGGGGUGACC</td><td>5'</td></tr></table>
ssc-miR-6782-3p	Pig.02428.1	mRNA	Pig.02428	COL4A5-202	collagen type IV alpha 5 chain, partial [Homo sapiens]	260	281	162	-23.99	miRNA: 3' gucccgccCUCUGGUCUCCAGu 5' *|******|:||:||||||||* target: 5' gaccaaaaGGGATCAGAGGTCc 3'	247	268	-35.5	0.005089	<table class='targe_detail_paired'><tr><td>target:</td><td>5'</td><td>CCACCAGGACCAAAAGGGAUCAGAGGUCC</td><td>3'</td></tr><tr><td></td><td></td><td>|*****||*******|:||:||||||||*</td></tr><tr><td>miRNA:</td><td>3'</td><td >G-----CC-------CUCUGGUCUCCAGU</td><td>5'</td></tr></table>
ssc-miR-138	Pig.13689.1	mRNA	Pig.13689	ZNF629-201	PREDICTED: zinc finger protein 629 [Miniopterus natalensis]	487	505	160	-28.61	miRNA: 3' cgGACUAAGUGUUGUGGUCGa 5' *||||:|**:||:|||||||* target: 5' acCTGGT--GCAGCACCAGCg 3'	572	592	-33.3	0.004958	<table class='targe_detail_paired'><tr><td>target:</td><td>5'</td><td>U--GCAGCACCAGCG</td><td>3'</td></tr><tr><td></td><td></td><td>|**:||:|||||||*</td></tr><tr><td>miRNA:</td><td>3'</td><td >AAGUGUUGUGGUCGA</td><td>5'</td></tr></table>
ssc-miR-204	Pig.02918.1	mRNA	Pig.02918	BMP4-201	bone morphogenetic protein 4 isoform X2 [Sus scrofa]	19	40	160	-26.07	miRNA: 3' uccguaUCCUACUGUUUCCCUu 5' :|**:*|||:*|::|||||||: target: 5' ggagggAGGGAGGTAAAGGGAg 3'	8	29	-33.3	0.002145	<table class='targe_detail_paired'><tr><td>target:</td><td>5'</td><td>GAGGAGGAGGGAGGGAGG</td><td>3'</td></tr><tr><td></td><td></td><td>*||||*||*::|||||:*</td></tr><tr><td>miRNA:</td><td>3'</td><td >AUCCUACUGUUUCCCUU-</td><td>5'</td></tr></table>
ssc-miR-874	Pig.19997.1	mRNA	Pig.19997	TNRC18-201	LOW QUALITY PROTEIN: BAH and coiled-coil domain-containing protein 1 [Sus scrofa]	1743	1766	162	-39.28	miRNA: 3' cagcCAGG-GAGCCCGGUCCCGUc 5' |***||||**||||||||||||:* target: 5' gagcGTCCAGTCGGGCCAGGGCGc 3'	2154	2176	-35	0.009384	<table class='targe_detail_paired'><tr><td>target:</td><td>5'</td><td>UCCAGUCGGGCCAGGGCGC</td><td>3'</td></tr><tr><td></td><td></td><td>|||**||||||||||||:*</td></tr><tr><td>miRNA:</td><td>3'</td><td >AGGG-AGCCCGGUCCCGUC</td><td>5'</td></tr></table>
ssc-miR-874	Pig.22547.1	mRNA	Pig.22547	ZNF524-201	zinc finger protein 524 isoform X1 [Sus scrofa]	353	375	161	-29.33	miRNA: 3' caGCCAGGGAGCCCGGUCCCGUc 5' |*||**|||*|**|:|||||||| target: 5' gcCGCCCCCCCAAGTCAGGGCAg 3'	337	359	-35.2	0.000687	<table class='targe_detail_paired'><tr><td>target:</td><td>5'</td><td>CCCUCGCAAGCGGGGCCGCCCCCCCAAGUCAGGGCAGG</td><td>3'</td></tr><tr><td></td><td></td><td>|||||*******|||||*************|||||||*</td></tr><tr><td>miRNA:</td><td>3'</td><td >GGGAG-------CCCGG-------------UCCCGUC-</td><td>5'</td></tr></table>
ssc-miR-885-3p	Pig.21450.1	mRNA	Pig.21450	CTU2-201	cytoplasmic tRNA 2-thiolation protein 2 isoform X1 [Sus scrofa]	1125	1145	163	-30.61	miRNA: 3' uaGGUGAUGUGGGGCGACGGa 5' **||*|*:*:||||||||||| target: 5' ccCCCCGGGGCCCCGCTGCCt 3'	1254	1274	-30.8	0.007717	<table class='targe_detail_paired'><tr><td>target:</td><td>5'</td><td>GGCCGGCCCCCCGGGGCCCCGCUGCCUG</td><td>3'</td></tr><tr><td></td><td></td><td>*:|************:|||||||||||*</td></tr><tr><td>miRNA:</td><td>3'</td><td >AUG------------UGGGGCGACGGA-</td><td>5'</td></tr></table>
ssc-miR-885-3p	Pig.01314.1	mRNA	Pig.01314	SMKR1-201	small lysine-rich protein 1 [Sus scrofa]	355	374	161	-32.59	miRNA: 3' uaGGUGAUGUGGGGCGACGGa 5' |*:|:|*:||*|||||||||| target: 5' agTCGC-GCAGCCCGCTGCCt 3'	356	376	-35.1	0.000286	<table class='targe_detail_paired'><tr><td>target:</td><td>5'</td><td>-GCAGCCCGCUGCCUC</td><td>3'</td></tr><tr><td></td><td></td><td>*:||*||||||||||*</td></tr><tr><td>miRNA:</td><td>3'</td><td >AUGUGGGGCGACGGA-</td><td>5'</td></tr></table>
ssc-miR-222	Pig.02232.1	mRNA	Pig.02232	TPM1	tropomyosin alpha-1 chain isoform X7 [Sus scrofa]	236	258	168	-25.31	miRNA: 3' cuCUGGGUCAUCGGUCUACAUCGa 5' **||:*|*|*||||*||||||||| target: 5' ccGATGCTGAAGCC-GATGTAGCt 3'	229	252	-30	0.006036	<table class='targe_detail_paired'><tr><td>target:</td><td>5'</td><td>ACCGAUGCUGAAGCC-GAUGUAGCUU</td><td>3'</td></tr><tr><td></td><td></td><td>*********|*||||*|||||||||*</td></tr><tr><td>miRNA:</td><td>3'</td><td >GU-------CAUCGGUCUACAUCGA-</td><td>5'</td></tr></table>
ssc-miR-221-5p	Pig.19611.1	mRNA	Pig.19611	GRIK5-201	PREDICTED: glutamate receptor ionotropic, kainate 5 isoform X3 [Cebus capucinus imitator]	2512	2534	167	-29.37	miRNA: 3' ugUCUUUAGAUGUAACAUACGGUCCa 5' :*|||::|||*|:**||:|||||||* target: 5' gaAGAGGTCT-CG--GTGTGCCAGGa 3'	2490	2515	-32.9	0.009901	<table class='targe_detail_paired'><tr><td>target:</td><td>5'</td><td>GGUCAGCAGAGUCGGAAGAGGUCUCGGUGUGCCAGGA</td><td>3'</td></tr><tr><td></td><td></td><td>::||*:||***************|**||:|||||||*</td></tr><tr><td>miRNA:</td><td>3'</td><td >UUAGAUGU---------------AA-CAUACGGUCCA</td><td>5'</td></tr></table>
ssc-miR-885-3p	Pig.19996.1	mRNA	Pig.19996	SLC38A10-201	LOW QUALITY PROTEIN: putative sodium-coupled neutral amino acid transporter 10 [Sus scrofa]	1105	1125	163	-24.81	miRNA: 3' uaGGUGAUGUGGGGCGACGGa 5' ||||||*|*|*|*|||||||* target: 5' atCCACAAGAACGCGCTGCCc 3'	1842	1862	-34	0.004959	<table class='targe_detail_paired'><tr><td>target:</td><td>5'</td><td>GGCGCCCUGCUGCCC</td><td>3'</td></tr><tr><td></td><td></td><td>*:|:|||:||||||*</td></tr><tr><td>miRNA:</td><td>3'</td><td >AUGUGGGGCGACGGA</td><td>5'</td></tr></table>
ssc-miR-221-3p	Pig.04370.1	mRNA	Pig.04370	COQ6-201	ubiquinone biosynthesis monooxygenase COQ6, mitochondrial [Sus scrofa]	573	594	167	-26.13	miRNA: 3' uuuGGGUCGUCUGUUACAUCGa 5' :**|*|:|*|*||||||||||| target: 5' gccCACGGAAAACAATGTAGCt 3'	570	591	-31.9	0.003718	<table class='targe_detail_paired'><tr><td>target:</td><td>5'</td><td>CA-CGGAAAACAAUGUAGCUU</td><td>3'</td></tr><tr><td></td><td></td><td>||*|:||***||||||||||*</td></tr><tr><td>miRNA:</td><td>3'</td><td >GUCGUCU---GUUACAUCGA-</td><td>5'</td></tr></table>
ssc-miR-222	Pig.04132.1	mRNA	Pig.04132	PDGFRA-201	platelet-derived growth factor receptor alpha precursor [Sus scrofa]	359	381	169	-26.77	miRNA: 3' cucugGGUCAUCGGUCUACAUCGa 5' **|**||||*|*||:||||||||* target: 5' atgtgCCAG-ACCCGGATGTAGCc 3'	360	383	-33.4	0.007805	<table class='targe_detail_paired'><tr><td>target:</td><td>5'</td><td>CAGAC-CCGGAUGUAGCC</td><td>3'</td></tr><tr><td></td><td></td><td>|||***||:||||||||*</td></tr><tr><td>miRNA:</td><td>3'</td><td >GUCAUCGGUCUACAUCGA</td><td>5'</td></tr></table>
ssc-miR-4332	Pig.19997.1	mRNA	Pig.19997	TNRC18-201	LOW QUALITY PROTEIN: BAH and coiled-coil domain-containing protein 1 [Sus scrofa]	710	729	162	-41.49	miRNA: 3' ccgcggGCCGCCGCCGGCAc 5' *|****|*|||||||||||| target: 5' tggcggCAGCGGCGGCCGTg 3'	4996	5015	-37	0.003388	<table class='targe_detail_paired'><tr><td>target:</td><td>5'</td><td>CUGGACGG-GGCUGUGG</td><td>3'</td></tr><tr><td></td><td></td><td>|:||*|||*|||:|||*</td></tr><tr><td>miRNA:</td><td>3'</td><td >GGCC-GCCGCCGGCAC-</td><td>5'</td></tr></table>
ssc-miR-874	Pig.03199.1	mRNA	Pig.03199	C1QB-203	complement C1q subcomponent subunit B isoform X1 [Sus scrofa]	225	249	160	-28.25	miRNA: 3' caGCCAGGGAGCC--CGGUCCCGUc 5' **|*||||***||**|||||||||* target: 5' acCAGTCCAAGGGTTGCCAGGGCAa 3'	359	381	-32.2	0.001703	<table class='targe_detail_paired'><tr><td>target:</td><td>5'</td><td>CCAA-GGGUUGCCAGGGCAA</td><td>3'</td></tr><tr><td></td><td></td><td>||***||***|||||||||*</td></tr><tr><td>miRNA:</td><td>3'</td><td >GGGAGCC---CGGUCCCGUC</td><td>5'</td></tr></table>
ssc-miR-874	Pig.08765.1	mRNA	Pig.08765	PEAK1-201	pseudopodium-enriched atypical kinase 1 [Sus scrofa]	3781	3806	168	-38.66	miRNA: 3' caGCCAGGGAGCCCG---GUCCCGUc 5' **:||||||||**||***|||||||| target: 5' cgTGGTCCCTCTTGCAGGCAGGGCAg 3'	3779	3801	-40.6	0.000642	<table class='targe_detail_paired'><tr><td>target:</td><td>5'</td><td>CCCUCUUGCAGG-CAGGGCAGA</td><td>3'</td></tr><tr><td></td><td></td><td>|||||*****||*||||||||*</td></tr><tr><td>miRNA:</td><td>3'</td><td >GGGAGC----CCGGUCCCGUC-</td><td>5'</td></tr></table>
ssc-miR-7138-5p	Pig.10687.1	mRNA	Pig.10687	BICC1-201	protein bicaudal C homolog 1 isoform X1 [Sus scrofa]	1214	1240	166	-26.89	miRNA: 3' ucUAC--CUACC-UGU-GAACGACCCu 5' **|||**|*|||*|||*|||||||||| target: 5' ccATGCTGTTGGAACACCTTGCTGGGa 3'	1201	1223	-33.4	0.007768	<table class='targe_detail_paired'><tr><td>target:</td><td>5'</td><td>GAACAGCCAUGCUGUUGGAACACCUUGCUGGGAG</td><td>3'</td></tr><tr><td></td><td></td><td>||*************|||*|||*||||||||||*</td></tr><tr><td>miRNA:</td><td>3'</td><td >CU-------------ACC-UGU-GAACGACCCU-</td><td>5'</td></tr></table>
ssc-miR-885-3p	Pig.19970.1	mRNA	Pig.19970	BBS1	Bardet-Biedl syndrome 1 protein isoform X1 [Sus scrofa]	248	271	164	-30.21	miRNA: 3' uagGUGAUG--UGG-GGCGACGGa 5' *|*||||||**:||*||||||||* target: 5' ctgCACTACCAGCCGCCGCTGCCa 3'	1714	1734	-32.5	0.004361	<table class='targe_detail_paired'><tr><td>target:</td><td>5'</td><td>UGCCUGCACUACCAGCCGCCGCUGCCA</td><td>3'</td></tr><tr><td></td><td></td><td>|:|***********:||*||||||||*</td></tr><tr><td>miRNA:</td><td>3'</td><td >AUG-----------UGG-GGCGACGGA</td><td>5'</td></tr></table>
ssc-miR-6782-3p	Pig.02941.1	mRNA	Pig.02941	Col9a2	collagen alpha-2(IX) chain isoform X2 [Sus scrofa]	60	80	164	-25.8	miRNA: 3' guccCGCCCUCUGGUCUCCAGu 5' |***||*|*|||:||||||||* target: 5' cctaGC-GCAGATCAGAGGTCc 3'	42	63	-34	0.002856	<table class='targe_detail_paired'><tr><td>target:</td><td>5'</td><td>GCUCGGGCUCGCCCUAGCGCAGAUCAGAGGUCC</td><td>3'</td></tr><tr><td></td><td></td><td>||**|||*************|||:||||||||*</td></tr><tr><td>miRNA:</td><td>3'</td><td >CG--CCC-------------UCUGGUCUCCAGU</td><td>5'</td></tr></table>
ssc-miR-4332	Pig.23205.1	mRNA	Pig.23205	DPF1-201	PREDICTED: zinc finger protein neuro-d4 isoform X4 [Chinchilla lanigera]	1040	1059	160	-31.22	miRNA: 3' ccgcGGGCCGCCGCCGGCAc 5' *|**|*:|*||||||||||| target: 5' tgaaCATGACGGCGGCCGTg 3'	1036	1055	-36.1	0.000432	<table class='targe_detail_paired'><tr><td>target:</td><td>5'</td><td>ACAUGACGGCGGCCGUGC</td><td>3'</td></tr><tr><td></td><td></td><td>***:|*|||||||||||*</td></tr><tr><td>miRNA:</td><td>3'</td><td >G--GCCGCCGCCGGCAC-</td><td>5'</td></tr></table>
ssc-miR-874	Pig.11518.1	mRNA	Pig.11518	LOXL3-205	lysyl oxidase homolog 3 isoform X1 [Sus scrofa]	1072	1097	163	-34.04	miRNA: 3' caGCCA-GGGAG--CCCGGUCCCGUc 5' **:|||*|||*|**|||*|||||||* target: 5' acTGGTGCCCGCATGGGGCAGGGCAt 3'	1072	1094	-37.8	0.000608	<table class='targe_detail_paired'><tr><td>target:</td><td>5'</td><td>GCCCGCAUGGGGCAGGGCAU</td><td>3'</td></tr><tr><td></td><td></td><td>*|||***:|||*|||||||*</td></tr><tr><td>miRNA:</td><td>3'</td><td >-GGGA--GCCCGGUCCCGUC</td><td>5'</td></tr></table>
ssc-miR-885-3p	Pig.22647.1	mRNA	Pig.22647	NOTCH4-201	neurogenic locus notch homolog protein 4 precursor [Sus scrofa]	2513	2534	160	-34.2	miRNA: 3' uaGGUGAUGU--GGGGCGACGGa 5' :|||||*:||**:|||||||||| target: 5' gtCCAC-GCAATTCCCGCTGCCt 3'	11	31	-34.9	0.007636	<table class='targe_detail_paired'><tr><td>target:</td><td>5'</td><td>C-GCAAUUCCCGCUGCCUC</td><td>3'</td></tr><tr><td></td><td></td><td>|*:||**:||||||||||*</td></tr><tr><td>miRNA:</td><td>3'</td><td >GAUGU--GGGGCGACGGA-</td><td>5'</td></tr></table>
ssc-miR-138	Pig.03191.1	mRNA	Pig.03191	ZNF436-202	Zinc finger protein 436 [Tupaia chinensis]	1043	1061	160	-25.59	miRNA: 3' cgGACUAAGUGUUGUGGUCGa 5' *|:||:||**||:|||||||* target: 5' acTTGGTT--CAGCACCAGCg 3'	1042	1062	-30.8	0.007021	<table class='targe_detail_paired'><tr><td>target:</td><td>5'</td><td>UUCA--GCACCAGCG</td><td>3'</td></tr><tr><td></td><td></td><td>||||**:|||||||*</td></tr><tr><td>miRNA:</td><td>3'</td><td >AAGUGUUGUGGUCGA</td><td>5'</td></tr></table>
ssc-miR-221-5p	Pig.21111.1	mRNA	Pig.21111	ALDH3A1-201	aldehyde dehydrogenase, dimeric NADP-preferring [Sus scrofa]	805	832	167	-29.8	miRNA: 3' ugUCUUUAGAUG--UAACAUACGGUCCa 5' |*|||:*|||||**:**|*||||||||* target: 5' aaAGAGTTCTACGGGGAGGATGCCAGGa 3'	806	831	-31.4	0.006787	<table class='targe_detail_paired'><tr><td>target:</td><td>5'</td><td>UUCUACGGGGAGGAUGCCAGGA</td><td>3'</td></tr><tr><td></td><td></td><td>*|||||:**|***||||||||*</td></tr><tr><td>miRNA:</td><td>3'</td><td >UAGAUGUAACA--UACGGUCCA</td><td>5'</td></tr></table>
ssc-miR-885-3p	Pig.13646.1	mRNA	Pig.13646	ABCB8-201	ATP-binding cassette sub-family B member 8, mitochondrial isoform X1 [Sus scrofa]	1303	1323	163	-34.15	miRNA: 3' uaGGUGAUGUGGGGCGACGGa 5' |*||*||:||:|||||||:|* target: 5' agCCCCTGCATCCCGCTGTCc 3'	759	779	-33.5	0.003547	<table class='targe_detail_paired'><tr><td>target:</td><td>5'</td><td>UGCAUCCCGCUGUCC</td><td>3'</td></tr><tr><td></td><td></td><td>|:||:|||||||:|*</td></tr><tr><td>miRNA:</td><td>3'</td><td >AUGUGGGGCGACGGA</td><td>5'</td></tr></table>
ssc-miR-4332	Pig.14776.1	mRNA	Pig.14776	PTGDR2-201	prostaglandin D2 receptor 2 [Sus scrofa]	734	753	182	-49.01	miRNA: 3' ccGCGGGCCGCCGCCGGCAc 5' *|||||:||:|||||||||| target: 5' tgCGCCTGGTGGCGGCCGTg 3'	602	621	-32.9	0.001858	<table class='targe_detail_paired'><tr><td>target:</td><td>5'</td><td>UGGUGGCGGCCGUGG</td><td>3'</td></tr><tr><td></td><td></td><td>:||:||||||||||*</td></tr><tr><td>miRNA:</td><td>3'</td><td >GCCGCCGCCGGCAC-</td><td>5'</td></tr></table>
ssc-miR-4332	Pig.07908.1	mRNA	Pig.07908	DHX30-202	putative ATP-dependent RNA helicase DHX30 isoform X2 [Sus scrofa]	1099	1118	164	-32.23	miRNA: 3' ccgcGGGCCGCCGCCGGCAc 5' |***|||*|||*|||||||| target: 5' gagaCCCAGCGCCGGCCGTg 3'	1094	1113	-37.9	0.00099	<table class='targe_detail_paired'><tr><td>target:</td><td>5'</td><td>GACCCAGCGCCGGCCGUGU</td><td>3'</td></tr><tr><td></td><td></td><td>**|||*|||*||||||||*</td></tr><tr><td>miRNA:</td><td>3'</td><td >--GGGCCGCCGCCGGCAC-</td><td>5'</td></tr></table>
ssc-miR-194a-3p	Pig.18619.1	mRNA	Pig.18619	SCARF1-201	scavenger receptor class F member 1 [Sus scrofa]	1036	1056	165	-27.43	miRNA: 3' ucuaUUGUCGUCGGGGUGACc 5' ||:*|:|||::*||||||||* target: 5' aggcAGCAGTGCCCCCACTGt 3'	1035	1055	-31.9	0.009294	<table class='targe_detail_paired'><tr><td>target:</td><td>5'</td><td>CAGCAGUGCCCCCACUGU</td><td>3'</td></tr><tr><td></td><td></td><td>||||||***||||||||*</td></tr><tr><td>miRNA:</td><td>3'</td><td >GUCGUC---GGGGUGACC</td><td>5'</td></tr></table>
ssc-miR-200b	Pig.01244.1	mRNA	Pig.01244	OXCT1-203	NR:NA	1402	1428	164	-28.4	miRNA: 3' caGUAGUAAUGG----UCCGUCAUAAu 5' **|||||||||:****|||||||:||* target: 5' cgCATCATTACTGAAAAGGCAGTGTTt 3'	1402	1424	-31.8	0.005798	<table class='targe_detail_paired'><tr><td>target:</td><td>5'</td><td>AUUACUGAAAAGGCAGUGUUU</td><td>3'</td></tr><tr><td></td><td></td><td>|||||:****|||||||:||*</td></tr><tr><td>miRNA:</td><td>3'</td><td >UAAUGG----UCCGUCAUAAU</td><td>5'</td></tr></table>
ssc-miR-7138-5p	Pig.19258.1	mRNA	Pig.19258	MAP4K2-201	mitogen-activated protein kinase kinase kinase kinase 2 isoform X3 [Sus scrofa]	1058	1080	168	-35.77	miRNA: 3' ucuaCCU-ACCUGUGAACGACCCu 5' |*:*|||*|||||:|*|||||||| target: 5' aagaGGAGTGGACGC-TGCTGGGa 3'	1057	1079	-37.8	0.000685	<table class='targe_detail_paired'><tr><td>target:</td><td>5'</td><td>GAGUGGACGC-UGCUGGGAA</td><td>3'</td></tr><tr><td></td><td></td><td>||*|||||:|*||||||||*</td></tr><tr><td>miRNA:</td><td>3'</td><td >CU-ACCUGUGAACGACCCU-</td><td>5'</td></tr></table>
ssc-miR-885-3p	Pig.12714.1	mRNA	Pig.12714	TREH-201	trehalase [Sus scrofa]	1693	1714	166	-30.33	miRNA: 3' uaGGUGAU-GUGGGGCGACGGa 5' **|||||:*|*|*||||||||* target: 5' ccCCACTGTCTCACCGCTGCCc 3'	1693	1713	-32.1	0.005143	<table class='targe_detail_paired'><tr><td>target:</td><td>5'</td><td>UGUCUCACCGCUGCCC</td><td>3'</td></tr><tr><td></td><td></td><td>|::*:|*||||||||*</td></tr><tr><td>miRNA:</td><td>3'</td><td >AUGUGG-GGCGACGGA</td><td>5'</td></tr></table>
ssc-miR-6782-3p	Pig.04841.1	mRNA	Pig.04841	ARHGAP25-201	rho GTPase-activating protein 25 isoform X3 [Sus scrofa]	152	174	162	-21.99	miRNA: 3' gucCCGCCCUC-UGGUCUCCAGu 5' ***|||*|*||*|*||||||||* target: 5' gctGGCTGAAGAAGCAGAGGTCc 3'	149	170	-31.2	0.009707	<table class='targe_detail_paired'><tr><td>target:</td><td>5'</td><td>UGGCUGAAGAAGCAGAGGUCC</td><td>3'</td></tr><tr><td></td><td></td><td>*||****|||**||||||||*</td></tr><tr><td>miRNA:</td><td>3'</td><td >CCC----UCUG-GUCUCCAGU</td><td>5'</td></tr></table>
ssc-miR-874	Pig.00742.1	mRNA	Pig.00742	DDO-202	D-aspartate oxidase [Sus scrofa]	823	845	169	-34.36	miRNA: 3' cagccaGGGAGCCCGGUCCCGUc 5' ***|**|:||:||*||||||||| target: 5' aaagagCTCTTGGTCCAGGGCAg 3'	859	881	-30.1	0.006563	<table class='targe_detail_paired'><tr><td>target:</td><td>5'</td><td>AGAAAGAGCUCUUGGUCCAGGGCAGU</td><td>3'</td></tr><tr><td></td><td></td><td>********|:||:||*|||||||||*</td></tr><tr><td>miRNA:</td><td>3'</td><td >A-------GGGAGCCCGGUCCCGUC-</td><td>5'</td></tr></table>
ssc-miR-138	Pig.16850.1	mRNA	Pig.16850	ZNF787-201	zinc finger protein 787 isoform X1 [Sus scrofa]	275	293	160	-26.17	miRNA: 3' cgGACUAAGUGUUGUGGUCGa 5' **||||**|:|::|||||||* target: 5' agCTGA--CGCGGCACCAGCg 3'	276	296	-30.7	0.00569	<table class='targe_detail_paired'><tr><td>target:</td><td>5'</td><td>U--GCAGCACCGGCG</td><td>3'</td></tr><tr><td></td><td></td><td>|**:||:||||:||*</td></tr><tr><td>miRNA:</td><td>3'</td><td >AAGUGUUGUGGUCGA</td><td>5'</td></tr></table>
ssc-miR-874	Pig.10682.1	mRNA	Pig.10682	RET-201	LOW QUALITY PROTEIN: proto-oncogene tyrosine-protein kinase receptor Ret [Sus scrofa]	202	222	161	-30.53	miRNA: 3' cagCCAGGGAGCCCGGUCCCGUc 5' ***|||||***|*|||||||||* target: 5' ccaGGTCC--GGAGCCAGGGCAa 3'	204	226	-36.6	0.002506	<table class='targe_detail_paired'><tr><td>target:</td><td>5'</td><td>GUCCCU-GGGCAUGCACAUGGUGGAAGGGCGGG</td><td>3'</td></tr><tr><td></td><td></td><td>||||||*||||**************|||||:|*</td></tr><tr><td>miRNA:</td><td>3'</td><td >CAGGGAGCCCGG-------------UCCCGUC-</td><td>5'</td></tr></table>
ssc-miR-874	Pig.10835.1	mRNA	Pig.10835	DISP1-201	protein dispatched homolog 1 isoform X3 [Sus scrofa]	3943	3965	165	-31.68	miRNA: 3' caGCCAGGGAGCCCGGUCCCGUc 5' **|*||||||****||||||||| target: 5' ccCTGTCCCTGCCTCCAGGGCAg 3'	3941	3963	-34.5	0.007236	<table class='targe_detail_paired'><tr><td>target:</td><td>5'</td><td>ACCUCGGGGGCGGGGCAGG</td><td>3'</td></tr><tr><td></td><td></td><td>*||||*|||*|:||||||*</td></tr><tr><td>miRNA:</td><td>3'</td><td >GGGAG-CCCGGUCCCGUC-</td><td>5'</td></tr></table>
ssc-miR-885-3p	Pig.17245.1	mRNA	Pig.17245	R3HDM2	R3H domain-containing protein 2 isoform X1 [Sus scrofa]	2488	2508	179	-36.68	miRNA: 3' uaGGUGAUGUGGGGCGACGGa 5' :|:||*|||||:||||||||| target: 5' gtTCAGTACACTCCGCTGCCt 3'	3446	3466	-34.9	0.003959	<table class='targe_detail_paired'><tr><td>target:</td><td>5'</td><td>GUACACUCCGCUGCCUU</td><td>3'</td></tr><tr><td></td><td></td><td>*|||||:|||||||||*</td></tr><tr><td>miRNA:</td><td>3'</td><td >GAUGUGGGGCGACGGA-</td><td>5'</td></tr></table>
ssc-miR-885-3p	Pig.21650.1	mRNA	Pig.21650	EEF1B2-202	elongation factor 1-delta isoform X1 [Sus scrofa]	952	970	160	-27.38	miRNA: 3' uaGGUGAUGUGGGGCGACGGa 5' **||:|**||||*|||||||* target: 5' tgCCGC--CACCACGCTGCCg 3'	953	973	-31.5	0.007742	<table class='targe_detail_paired'><tr><td>target:</td><td>5'</td><td>UGCUGCUGGCUGCCG</td><td>3'</td></tr><tr><td></td><td></td><td>|:|**|:*||||||*</td></tr><tr><td>miRNA:</td><td>3'</td><td >AUGUGGGGCGACGGA</td><td>5'</td></tr></table>
ssc-miR-885-3p	Pig.20316.1	mRNA	Pig.20316	SAC3D1-201	germinal-center associated nuclear protein isoform X1 [Sus scrofa]	3153	3174	170	-36.23	miRNA: 3' uaGGUGAUG-UGGGGCGACGGa 5' **||:||:|*:||:|||||||* target: 5' cgCCGCTGCGGCCTCGCTGCCc 3'	3151	3171	-38.8	0.001462	<table class='targe_detail_paired'><tr><td>target:</td><td>5'</td><td>UGCGGCCUCGCUGCCC</td><td>3'</td></tr><tr><td></td><td></td><td>|:|*:||:|||||||*</td></tr><tr><td>miRNA:</td><td>3'</td><td >AUG-UGGGGCGACGGA</td><td>5'</td></tr></table>
ssc-miR-138	Pig.08538.1	mRNA	Pig.08538	GPR157-201	G-protein coupled receptor 157 [Sus scrofa]	256	277	162	-25.65	miRNA: 3' cggacuAAGU-GUUGUGGUCGa 5' *||***|||:*||||||||||| target: 5' tccaccTTCGCCAACACCAGCt 3'	249	269	-29.7	0.00734	<table class='targe_detail_paired'><tr><td>target:</td><td>5'</td><td>GUCCACCUUCGCCAACACCAGCUC</td><td>3'</td></tr><tr><td></td><td></td><td>|******|||:*|||||||||||*</td></tr><tr><td>miRNA:</td><td>3'</td><td >CU-----AAGU-GUUGUGGUCGA-</td><td>5'</td></tr></table>
ssc-miR-4332	Pig.22337.1	mRNA	Pig.22337	PLEC-201	plectin isoform X24 [Sus scrofa]	2015	2034	167	-37.44	miRNA: 3' ccgcgGGCCGCCGCCGGCAc 5' *||**||||*|||||||||| target: 5' tgcagCCGGAGGCGGCCGTg 3'	4143	4162	-35.3	0.006798	<table class='targe_detail_paired'><tr><td>target:</td><td>5'</td><td>AGCCGGAGGCGGCCGUGG</td><td>3'</td></tr><tr><td></td><td></td><td>**||||*||||||||||*</td></tr><tr><td>miRNA:</td><td>3'</td><td >--GGCCGCCGCCGGCAC-</td><td>5'</td></tr></table>
ssc-miR-874	Pig.16361.1	mRNA	Pig.16361	LDB1-201	PREDICTED: LIM domain-binding protein 1 isoform X2 [Odobenus rosmarus divergens]	461	488	162	-37.97	miRNA: 3' cagcCAGGGAGC-----CCGGUCCCGUc 5' *|**||||||||*****|*||||||||| target: 5' ttgtGTCCCTCGACTGTGACCAGGGCAg 3'	460	482	-39.5	9.4e-05	<table class='targe_detail_paired'><tr><td>target:</td><td>5'</td><td>UCCCUCGACUGUGACCAGGGCAGC</td><td>3'</td></tr><tr><td></td><td></td><td>|||||||*****|*|||||||||*</td></tr><tr><td>miRNA:</td><td>3'</td><td >AGGGAGCC----C-GGUCCCGUC-</td><td>5'</td></tr></table>
ssc-miR-4332	Pig.21691.1	mRNA	Pig.21691	TNRC18-201	LOW QUALITY PROTEIN: trinucleotide repeat-containing gene 18 protein [Sus scrofa]	64	85	168	-40.16	miRNA: 3' ccgCGGGCCGC--CGCCGGCAc 5' ||*||||||:|**||||||||* target: 5' gggGCCCGGTGGTGCGGCCGTc 3'	63	82	-43.3	3.4e-05	<table class='targe_detail_paired'><tr><td>target:</td><td>5'</td><td>CCGGUGGUGCGGCCGUC</td><td>3'</td></tr><tr><td></td><td></td><td>||||:||:**||||||*</td></tr><tr><td>miRNA:</td><td>3'</td><td >GGCCGCCG--CCGGCAC</td><td>5'</td></tr></table>
ssc-miR-885-3p	Pig.19546.1	mRNA	Pig.19546	YIPF2-201	protein YIPF2 isoform X2 [Sus scrofa]	890	909	161	-25.31	miRNA: 3' uaGGUGAUGUGGGGCGACGGa 5' **|||**|||:*||||||||* target: 5' ccCCA-AACATACCGCTGCCa 3'	877	897	-30.8	0.003794	<table class='targe_detail_paired'><tr><td>target:</td><td>5'</td><td>AGCCCAGCCCCCAAACAUACCGCUGCCA</td><td>3'</td></tr><tr><td></td><td></td><td>*:|***:||||**********||||||*</td></tr><tr><td>miRNA:</td><td>3'</td><td >AUG---UGGGG----------CGACGGA</td><td>5'</td></tr></table>
ssc-miR-874	Pig.01081.1	mRNA	Pig.01081	REELD1-201	uncharacterized protein LOC102167861 [Sus scrofa]	1083	1105	162	-35.2	miRNA: 3' cagccagggAGCCCGGUCCCGUc 5' **:||****|*|||||||||||| target: 5' catggggagTGGGGCCAGGGCAg 3'	535	557	-35.8	0.000612	<table class='targe_detail_paired'><tr><td>target:</td><td>5'</td><td>CCCUGGUCCUCUGAAGCACUCAUGGGGAGUGGGGCCAGGGCAGC</td><td>3'</td></tr><tr><td></td><td></td><td>||||***************:***********||||||||||||*</td></tr><tr><td>miRNA:</td><td>3'</td><td >GGGA---------------G-----------CCCGGUCCCGUC-</td><td>5'</td></tr></table>
ssc-miR-874	Pig.06309.1	mRNA	Pig.06309	SUGP1-201	LOW QUALITY PROTEIN: SURP and G-patch domain-containing protein 1 [Sus scrofa]	1699	1721	164	-29.98	miRNA: 3' cagCCAGGGAGCCCGGUCCCGUc 5' *|*|||:|****||||||||||* target: 5' ctgGGTTCAGAAGGCCAGGGCAt 3'	1480	1502	-32.9	0.004469	<table class='targe_detail_paired'><tr><td>target:</td><td>5'</td><td>UCAGAAGGCCAGGGCAU</td><td>3'</td></tr><tr><td></td><td></td><td>:|****||||||||||*</td></tr><tr><td>miRNA:</td><td>3'</td><td >GGGAGCCCGGUCCCGUC</td><td>5'</td></tr></table>
ssc-miR-6782-3p	Pig.16948.1	mRNA	Pig.16948	FCHSD1-201	F-BAR and double SH3 domains protein 1 isoform X1 [Sus scrofa]	1492	1513	160	-35.44	miRNA: 3' guCCCGCCCUCUGGUCUCCAGu 5' *||||||*|*|:|::||||||: target: 5' gaGGGCGAGTGGCTGGAGGTCg 3'	1785	1806	-32.3	0.006211	<table class='targe_detail_paired'><tr><td>target:</td><td>5'</td><td>GAGUGGCUGGAGGUCGU</td><td>3'</td></tr><tr><td></td><td></td><td>|*|*|:|::||||||:*</td></tr><tr><td>miRNA:</td><td>3'</td><td >CCCUCUGGUCUCCAGU-</td><td>5'</td></tr></table>
ssc-miR-885-3p	Pig.19122.1	mRNA	Pig.19122	PLAAT3-201	HRAS-like suppressor 3 [Sus scrofa]	244	264	163	-24.19	miRNA: 3' uaGGUGAUGUGGGGCGACGGa 5' :*|*|*|||*|*||||||||| target: 5' ggCAAGTACTCACCGCTGCCt 3'	237	257	-27.1	0.009334	<table class='targe_detail_paired'><tr><td>target:</td><td>5'</td><td>GAUGGCAAGUACUCACCGCUGCCUC</td><td>3'</td></tr><tr><td></td><td></td><td>****:||********|||||||||*</td></tr><tr><td>miRNA:</td><td>3'</td><td >A---UGUGG------GGCGACGGA-</td><td>5'</td></tr></table>
ssc-miR-4332	Pig.19836.1	mRNA	Pig.19836	SLC5A10-206	sodium/glucose cotransporter 5 [Sus scrofa]	1576	1596	168	-43.38	miRNA: 3' ccgCGG-GCCGCCGCCGGCAc 5' ||*|||*:||:|||||||||| target: 5' gggGCCGTGGTGGCGGCCGTg 3'	601	620	-36	0.000774	<table class='targe_detail_paired'><tr><td>target:</td><td>5'</td><td>CGUGGUGGCGGCCGUGA</td><td>3'</td></tr><tr><td></td><td></td><td>|*:||:||||||||||*</td></tr><tr><td>miRNA:</td><td>3'</td><td >G-GCCGCCGCCGGCAC-</td><td>5'</td></tr></table>
ssc-miR-874	Pig.06427.1	mRNA	Pig.06427	WIZ	protein Wiz isoform X1 [Sus scrofa]	3136	3158	162	-38.44	miRNA: 3' cagccAGGGAGCCCGGUCCCGUc 5' ||***|||:|*|||||:|||||| target: 5' gtgccTCCTTGGGGCCGGGGCAg 3'	3130	3152	-46.8	0.000111	<table class='targe_detail_paired'><tr><td>target:</td><td>5'</td><td>GCCUCCUUGGGGCCGGGGCAGG</td><td>3'</td></tr><tr><td></td><td></td><td>*||||****|||||:||||||*</td></tr><tr><td>miRNA:</td><td>3'</td><td >GGGAG----CCCGGUCCCGUC-</td><td>5'</td></tr></table>
ssc-miR-885-3p	Pig.21870.1	mRNA	Pig.21870	FOXK1-201	forkhead box protein K1 [Sus scrofa]	1893	1912	169	-31.8	miRNA: 3' uaGGUGAUGUGGGGCGACGGa 5' **||||*|:*||||||||||* target: 5' tgCCACCAT-CCCCGCTGCCa 3'	1893	1913	-35.6	0.001486	<table class='targe_detail_paired'><tr><td>target:</td><td>5'</td><td>CAU-CCCCGCUGCCA</td><td>3'</td></tr><tr><td></td><td></td><td>*|:*||||||||||*</td></tr><tr><td>miRNA:</td><td>3'</td><td >AUGUGGGGCGACGGA</td><td>5'</td></tr></table>
ssc-miR-885-3p	Pig.09142.1	mRNA	Pig.09142	NYAP1-201	neuronal tyrosine-phosphorylated phosphoinositide-3-kinase adapter 1 isoform X1 [Sus scrofa]	1148	1168	163	-27.82	miRNA: 3' uaGGUGAUGUGGGGCGACGGa 5' **||*|*:|*:|||||||||* target: 5' cgCCTCCGCCTCCCGCTGCCa 3'	1158	1178	-34.1	0.003424	<table class='targe_detail_paired'><tr><td>target:</td><td>5'</td><td>UCGACCCCGUUGCCA</td><td>3'</td></tr><tr><td></td><td></td><td>|**||||||:||||*</td></tr><tr><td>miRNA:</td><td>3'</td><td >AUGUGGGGCGACGGA</td><td>5'</td></tr></table>
ssc-miR-7138-5p	Pig.10020.1	mRNA	Pig.10020	PMEPA1-201	PREDICTED: protein TMEPAI isoform X1 [Manis javanica]	583	609	161	-25.78	miRNA: 3' ucuacCUACCUGU----GAACGACCCu 5' :****||||||||****|*|||||||* target: 5' gacctGATGGACAGCGCCATGCTGGGc 3'	582	604	-29.6	0.007068	<table class='targe_detail_paired'><tr><td>target:</td><td>5'</td><td>GAUGGACAGCGCCAUGCUGGGC</td><td>3'</td></tr><tr><td></td><td></td><td>||||||||*|****|||||||*</td></tr><tr><td>miRNA:</td><td>3'</td><td >CUACCUGU-GA---ACGACCCU</td><td>5'</td></tr></table>
ssc-miR-4332	Pig.02040.1	mRNA	Pig.02040	ALOX5-201	LOW QUALITY PROTEIN: arachidonate 5-lipoxygenase [Sus scrofa]	1643	1663	160	-31.64	miRNA: 3' ccgCGGGCCG-CCGCCGGCAc 5' ***||||*||**||||||||| target: 5' tcaGCCCAGCACGCGGCCGTg 3'	1637	1656	-38.5	0.000265	<table class='targe_detail_paired'><tr><td>target:</td><td>5'</td><td>CAGCCCAGCACGCGGCCGUGA</td><td>3'</td></tr><tr><td></td><td></td><td>**||||*||**|||||||||*</td></tr><tr><td>miRNA:</td><td>3'</td><td >--CGGGCCGC-CGCCGGCAC-</td><td>5'</td></tr></table>
ssc-miR-874	Pig.07429.1	mRNA	Pig.07429	JPH1-201	LOW QUALITY PROTEIN: junctophilin-2 [Sus scrofa]	157	179	164	-27.71	miRNA: 3' cagCCAGGGAGCCCGGUCCCGUc 5' |**||*:*||*|*|||||||||* target: 5' gagGGATACTGGAGCCAGGGCAa 3'	607	629	-32	0.007672	<table class='targe_detail_paired'><tr><td>target:</td><td>5'</td><td>CCCCAAGGGCCAGGGCGA</td><td>3'</td></tr><tr><td></td><td></td><td>|||***||||||||||:*</td></tr><tr><td>miRNA:</td><td>3'</td><td >GGGAG-CCCGGUCCCGUC</td><td>5'</td></tr></table>
ssc-miR-885-3p	Pig.00499.1	mRNA	Pig.00499	DSTYK-201	dual serine/threonine and tyrosine protein kinase isoform X1 [Sus scrofa]	1088	1109	162	-31.08	miRNA: 3' uaGGUGAUGUGG-GGCGACGGa 5' |*|::*|:|||:*||||||||| target: 5' acCTGGTGCACTGCCGCTGCCt 3'	1088	1108	-33.4	0.005432	<table class='targe_detail_paired'><tr><td>target:</td><td>5'</td><td>UGCACUGCCGCUGCCUC</td><td>3'</td></tr><tr><td></td><td></td><td>|:|||:*|||||||||*</td></tr><tr><td>miRNA:</td><td>3'</td><td >AUGUGG-GGCGACGGA-</td><td>5'</td></tr></table>
ssc-miR-7138-5p	Pig.07288.1	mRNA	Pig.07288	SEMA6A-202	semaphorin-6A isoform X1 [Sus scrofa]	1293	1318	174	-31.79	miRNA: 3' ucuAC-CUACCUGUGA--ACGACCCu 5' |**||*|:||||||||**|||||||* target: 5' aatTGCGGTGGACACTGCTGCTGGGc 3'	1294	1316	-35.7	0.002622	<table class='targe_detail_paired'><tr><td>target:</td><td>5'</td><td>GGUGGACACUGCUGCUGGGC</td><td>3'</td></tr><tr><td></td><td></td><td>|:||||||||**|||||||*</td></tr><tr><td>miRNA:</td><td>3'</td><td >CUACCUGUGA--ACGACCCU</td><td>5'</td></tr></table>
ssc-miR-7138-5p	Pig.21134.1	mRNA	Pig.21134	SCCPDH	uncharacterized protein LOC102160416 [Sus scrofa]	290	312	163	-26.85	miRNA: 3' ucuaCCUACCUGUGAACGACCCu 5' *|:*||:**|:|*|||||||||* target: 5' cggcGGGGCGGCCCTTGCTGGGc 3'	286	308	-33.8	0.000677	<table class='targe_detail_paired'><tr><td>target:</td><td>5'</td><td>GCGGGGCGGCCCUUGCUGGGC</td><td>3'</td></tr><tr><td></td><td></td><td>|**||:|:***|||||||||*</td></tr><tr><td>miRNA:</td><td>3'</td><td >CUACCUGU---GAACGACCCU</td><td>5'</td></tr></table>
ssc-miR-6782-3p	Pig.07924.1	mRNA	Pig.07924	CELSR3-201	cadherin EGF LAG seven-pass G-type receptor 3 isoform X1 [Sus scrofa]	579	602	170	-35.64	miRNA: 3' guCCCGC-CCUCUG-GUCUCCAGu 5' **|||||**|:|||*||||||||| target: 5' gtGGGCGCCGGGACGCAGAGGTCa 3'	580	601	-38.3	0.003751	<table class='targe_detail_paired'><tr><td>target:</td><td>5'</td><td>GCCGGGACGCAGAGGUCAG</td><td>3'</td></tr><tr><td></td><td></td><td>|**|:|||*|||||||||*</td></tr><tr><td>miRNA:</td><td>3'</td><td >CC-CUCUG-GUCUCCAGU-</td><td>5'</td></tr></table>
ssc-miR-874	Pig.21074.1	mRNA	Pig.21074	TGFB1I1-201	PREDICTED: transforming growth factor beta-1-induced transcript 1 protein isoform X3 [Bubalus bubalis]	571	593	168	-32.27	miRNA: 3' cagCCAGGGAGCCCGGUCCCGUc 5' ***||*|||*|**|||||||||| target: 5' ccaGGGCCCACTAGCCAGGGCAg 3'	573	595	-34.6	0.001228	<table class='targe_detail_paired'><tr><td>target:</td><td>5'</td><td>CCCACUAGCCAGGGCAGC</td><td>3'</td></tr><tr><td></td><td></td><td>|||*|**||||||||||*</td></tr><tr><td>miRNA:</td><td>3'</td><td >GGGAGCCCGGUCCCGUC-</td><td>5'</td></tr></table>
ssc-miR-874	Pig.15458.1	mRNA	Pig.15458	CDH23-201	cadherin-23 isoform X3 [Sus scrofa]	1858	1877	165	-35.46	miRNA: 3' caGCCAGGGAGCCCGGUCCCGUc 5' **|*|||||***||||||||||| target: 5' cgCAGTCCC---GGCCAGGGCAg 3'	1858	1880	-38.5	0.000404	<table class='targe_detail_paired'><tr><td>target:</td><td>5'</td><td>CCC---GGCCAGGGCAGC</td><td>3'</td></tr><tr><td></td><td></td><td>|||***|||||||||||*</td></tr><tr><td>miRNA:</td><td>3'</td><td >GGGAGCCCGGUCCCGUC-</td><td>5'</td></tr></table>
ssc-miR-885-3p	Pig.09123.1	mRNA	Pig.09123	AP4M1-201	AP-4 complex subunit mu-1 isoform X2 [Sus scrofa]	989	1011	164	-29.3	miRNA: 3' uaggUGAUGUGG--GGCGACGGa 5' ****:||:||||**||||||||* target: 5' tcagGCTGCACCTTCCGCTGCCg 3'	987	1007	-36.6	0.000394	<table class='targe_detail_paired'><tr><td>target:</td><td>5'</td><td>GCUGCACUUCCGCUGCCG</td><td>3'</td></tr><tr><td></td><td></td><td>:||:|||*:||||||||*</td></tr><tr><td>miRNA:</td><td>3'</td><td >UGAUGUG-GGGCGACGGA</td><td>5'</td></tr></table>
ssc-miR-7138-5p	Pig.20689.1	mRNA	Pig.20689	CSNK1D-201	PREDICTED: casein kinase I isoform epsilon isoform X2 [Myotis lucifugus]	236	258	161	-28.38	miRNA: 3' ucUACC--UACCUGUGAACGACCCu 5' *|||||**||||**|*||||||||: target: 5' tgATGGTCATGG--AGTTGCTGGGg 3'	236	258	-31.7	0.004336	<table class='targe_detail_paired'><tr><td>target:</td><td>5'</td><td>UCAUGGAG--UUGCUGGGGC</td><td>3'</td></tr><tr><td></td><td></td><td>**|||||***||||||||:*</td></tr><tr><td>miRNA:</td><td>3'</td><td >--UACCUGUGAACGACCCU-</td><td>5'</td></tr></table>
ssc-miR-885-3p	Pig.00493.1	mRNA	Pig.00493	MFSD4A-201	major facilitator superfamily domain-containing protein 4A [Sus scrofa]	113	134	162	-28.04	miRNA: 3' uaGGUGAUGUGGG-GCGACGGa 5' **|::||:*|||:*|||||||* target: 5' cgCTGCTGGACCTGCGCTGCCa 3'	136	156	-30.6	0.008304	<table class='targe_detail_paired'><tr><td>target:</td><td>5'</td><td>UGGACCUGCGCUGCCA</td><td>3'</td></tr><tr><td></td><td></td><td>|:*|||:*|||||||*</td></tr><tr><td>miRNA:</td><td>3'</td><td >AUGUGGG-GCGACGGA</td><td>5'</td></tr></table>
ssc-miR-885-3p	Pig.20594.1	mRNA	Pig.20594	LRRC14-202	leucine-rich repeat-containing protein 14 [Sus scrofa]	572	593	162	-33.12	miRNA: 3' uaGGUGAUG-UGGGGCGACGGa 5' :*|||||:|*||:|:||||||* target: 5' gcCCACTGCGACTCTGCTGCCg 3'	1182	1202	-32.2	0.003904	<table class='targe_detail_paired'><tr><td>target:</td><td>5'</td><td>UGCGACUCUGCUGCCG</td><td>3'</td></tr><tr><td></td><td></td><td>|:|*||:|:||||||*</td></tr><tr><td>miRNA:</td><td>3'</td><td >AUG-UGGGGCGACGGA</td><td>5'</td></tr></table>
ssc-miR-885-3p	Pig.10227.1	mRNA	Pig.10227	USP35-201	PREDICTED: ubiquitin carboxyl-terminal hydrolase 35-like isoform X2 [Galeopterus variegatus]	352	371	161	-31.02	miRNA: 3' uaGGUGAUGUGGGGCGACGGa 5' |||::||::*|:||||||||| target: 5' atCTGCTGT-CTCCGCTGCCt 3'	1067	1087	-32.4	0.004116	<table class='targe_detail_paired'><tr><td>target:</td><td>5'</td><td>CUGU-CUCCGCUGCCUC</td><td>3'</td></tr><tr><td></td><td></td><td>||::*|:|||||||||*</td></tr><tr><td>miRNA:</td><td>3'</td><td >GAUGUGGGGCGACGGA-</td><td>5'</td></tr></table>
ssc-miR-194a-3p	Pig.23935.1	mRNA	Pig.23935	MYO1F-201	unnamed protein product [Homo sapiens]	179	199	161	-30.58	miRNA: 3' ucuaUUGUCGUCGGGGUGACc 5' :|:*|:*:|*||||||||||| target: 5' gggcAGAGGGAGCCCCACTGg 3'	179	199	-34.5	0.000131	<table class='targe_detail_paired'><tr><td>target:</td><td>5'</td><td>CAGAGGGAGCCCCACUGGG</td><td>3'</td></tr><tr><td></td><td></td><td>|||****|||||||||||*</td></tr><tr><td>miRNA:</td><td>3'</td><td >GUCG---UCGGGGUGACC-</td><td>5'</td></tr></table>
ssc-miR-7138-5p	Pig.17867.1	mRNA	Pig.17867	GLE1-201	nucleoporin GLE1 [Sus scrofa]	5	26	161	-26.41	miRNA: 3' ucuaCCUACCUGUGAACGACCCu 5' ****|||*||*|:|*|||||||| target: 5' cttcGGAAGGTCGC-TGCTGGGa 3'	8	30	-31.9	0.008261	<table class='targe_detail_paired'><tr><td>target:</td><td>5'</td><td>AAGGUCGC-UGCUGGGAG</td><td>3'</td></tr><tr><td></td><td></td><td>|*||*|:|*||||||||*</td></tr><tr><td>miRNA:</td><td>3'</td><td >UACCUGUGAACGACCCU-</td><td>5'</td></tr></table>
ssc-miR-6782-3p	Pig.06045.1	mRNA	Pig.06045	CHCHD6-201	LOW QUALITY PROTEIN: MICOS complex subunit MIC25 [Sus scrofa]	761	783	160	-27.91	miRNA: 3' gucccGCCCUC-UGGUCUCCAGu 5' ::|**|*||||*|*||||||||| target: 5' tggacCAGGAGAAGCAGAGGTCa 3'	742	763	-34.2	0.001293	<table class='targe_detail_paired'><tr><td>target:</td><td>5'</td><td>GGGAGGAGAUCAGUGUGGACCAGGAGAAGCAGAGGUCAG</td><td>3'</td></tr><tr><td></td><td></td><td>||||*************||||*********||||||||*</td></tr><tr><td>miRNA:</td><td>3'</td><td >CCCU-------------CUGG---------UCUCCAGU-</td><td>5'</td></tr></table>
ssc-miR-138	Pig.13705.1	mRNA	Pig.13705	PRSS8-201	prostasin [Sus scrofa]	269	289	169	-25.95	miRNA: 3' cggaCUAAGUGUUGUGGUCGa 5' ****|:*|||||:|||||||* target: 5' caagGGATCACAGCACCAGCg 3'	267	287	-31.6	0.002956	<table class='targe_detail_paired'><tr><td>target:</td><td>5'</td><td>GGAUCACAGCACCAGCG</td><td>3'</td></tr><tr><td></td><td></td><td>|:*|||||:|||||||*</td></tr><tr><td>miRNA:</td><td>3'</td><td >CUAAGUGUUGUGGUCGA</td><td>5'</td></tr></table>
ssc-miR-138	Pig.15796.1	mRNA	Pig.15796	PPM1M	protein phosphatase 1M isoform X1 [Sus scrofa]	117	136	165	-26.85	miRNA: 3' cgGACUAAGUGUUGUGGUCGa 5' *:|||:*||*||:|||||||* target: 5' ctCTGGCTC-CAGCACCAGCa 3'	115	135	-31.1	0.005566	<table class='targe_detail_paired'><tr><td>target:</td><td>5'</td><td>GGCUC-CAGCACCAGCA</td><td>3'</td></tr><tr><td></td><td></td><td>|:*||*||:|||||||*</td></tr><tr><td>miRNA:</td><td>3'</td><td >CUAAGUGUUGUGGUCGA</td><td>5'</td></tr></table>
ssc-miR-4332	Pig.19080.1	mRNA	Pig.19080	JUP-201	junction plakoglobin [Sus scrofa]	548	567	167	-33.34	miRNA: 3' ccgcgGGCCGCCGCCGGCAc 5' **|**|:||:|||||||||* target: 5' cccagCTGGTGGCGGCCGTc 3'	540	559	-41.2	9.2e-05	<table class='targe_detail_paired'><tr><td>target:</td><td>5'</td><td>GCCCCAGCUGGUGGCGGCCGUC</td><td>3'</td></tr><tr><td></td><td></td><td>||||*****||:|||||||||*</td></tr><tr><td>miRNA:</td><td>3'</td><td >CGGG-----CCGCCGCCGGCAC</td><td>5'</td></tr></table>
ssc-miR-874	Pig.08844.1	mRNA	Pig.08844	ALPK3	alpha-protein kinase 3 [Sus scrofa]	4852	4874	168	-29.37	miRNA: 3' cagCCAGGGAGCCCGGUCCCGUc 5' |**||*|||**||*||||||||* target: 5' gggGGCCCCAAGGCCCAGGGCAt 3'	3472	3494	-34	0.009972	<table class='targe_detail_paired'><tr><td>target:</td><td>5'</td><td>CGGACGGGCCGGGGCGGG</td><td>3'</td></tr><tr><td></td><td></td><td>|***||||||:||||:|*</td></tr><tr><td>miRNA:</td><td>3'</td><td >GGGAGCCCGGUCCCGUC-</td><td>5'</td></tr></table>
ssc-miR-4332	Pig.11556.1	mRNA	Pig.11556	MKI67	proliferation marker protein Ki-67 isoform X9 [Sus scrofa]	7067	7086	166	-33.64	miRNA: 3' ccGCGGGCCGCCGCCGGCAc 5' *||||||*|*|*|||||||| target: 5' tgCGCCCTGAGACGGCCGTg 3'	7060	7079	-35.4	0.008184	<table class='targe_detail_paired'><tr><td>target:</td><td>5'</td><td>CUGAGACGGCCGUGC</td><td>3'</td></tr><tr><td></td><td></td><td>|*|*|*||||||||*</td></tr><tr><td>miRNA:</td><td>3'</td><td >GCCGCCGCCGGCAC-</td><td>5'</td></tr></table>
ssc-miR-874	Pig.18862.1	mRNA	Pig.18862	DLG5-201	disks large homolog 5 [Sus scrofa]	4873	4895	160	-25.36	miRNA: 3' cagccagGGAGCCCGGUCCCGUc 5' |*:|***|||:|**||||||||* target: 5' gatgacaCCTTGCCCCAGGGCAc 3'	266	288	-35.3	0.006863	<table class='targe_detail_paired'><tr><td>target:</td><td>5'</td><td>GUCGUCGGGCCGCCGCAGCCCGCCGAGGGCGC</td><td>3'</td></tr><tr><td></td><td></td><td>*:|*|||||||**************|||||:*</td></tr><tr><td>miRNA:</td><td>3'</td><td >-GGGAGCCCGG--------------UCCCGUC</td><td>5'</td></tr></table>
ssc-miR-874	Pig.08922.1	mRNA	Pig.08922	ARHGEF10L-201	LOW QUALITY PROTEIN: rho guanine nucleotide exchange factor 10 [Sus scrofa]	4296	4319	164	-26.92	miRNA: 3' caGCCAGGGAGCCCG-GUCCCGUc 5' |*|*||:|||||**:*|||||||* target: 5' gcCCGTTCCTCGTCTGCAGGGCAt 3'	2960	2982	-37	0.002658	<table class='targe_detail_paired'><tr><td>target:</td><td>5'</td><td>UUUAUAUGGGGCCAGGGCAGC</td><td>3'</td></tr><tr><td></td><td></td><td>|::***|*||||||||||||*</td></tr><tr><td>miRNA:</td><td>3'</td><td >AGGG--AGCCCGGUCCCGUC-</td><td>5'</td></tr></table>
ssc-miR-885-5p	Pig.19280.1	mRNA	Pig.19280	NEK9-202	serine/threonine-protein kinase Nek9 [Sus scrofa]	378	399	168	-22.21	miRNA: 3' ucUCCGUCCCAUCACAUUACCu 5' *|||*::|*|||*||||||||| target: 5' tgAGCTGGAGTATTGTAATGGa 3'	2250	2271	-32.5	0.009398	<table class='targe_detail_paired'><tr><td>target:</td><td>5'</td><td>GGUGGUGGUGGUGGUGGU</td><td>3'</td></tr><tr><td></td><td></td><td>:|*|||:||*||::|||*</td></tr><tr><td>miRNA:</td><td>3'</td><td >UC-CCAUCA-CAUUACCU</td><td>5'</td></tr></table>
ssc-miR-4332	Pig.17909.1	mRNA	Pig.17909	PARP12-201	poly [ADP-ribose]	170	189	160	-36.27	miRNA: 3' ccgcgggcCGCCGCCGGCAc 5' ||******|||||||||||* target: 5' gggcgggcGCGGCGGCCGTc 3'	161	180	-41.7	3.4e-05	<table class='targe_detail_paired'><tr><td>target:</td><td>5'</td><td>CCGGGGCGGGCGCGGCGGCCGUC</td><td>3'</td></tr><tr><td></td><td></td><td>|||********|||||||||||*</td></tr><tr><td>miRNA:</td><td>3'</td><td >GGC--------CGCCGCCGGCAC</td><td>5'</td></tr></table>
ssc-miR-6782-3p	Pig.22335.1	mRNA	Pig.22335	NRBP2-201	nuclear receptor-binding protein 2 isoform X4 [Sus scrofa]	1058	1078	161	-28.01	miRNA: 3' gucCCGCCCUCUGGUCUCCAGu 5' *:*|||||*|**:||||||||* target: 5' agtGGCGGTA-CTCAGAGGTCt 3'	1055	1076	-32.8	0.003115	<table class='targe_detail_paired'><tr><td>target:</td><td>5'</td><td>GCGGU--ACUCAGAGGUCU</td><td>3'</td></tr><tr><td></td><td></td><td>||||***||*||||||||*</td></tr><tr><td>miRNA:</td><td>3'</td><td >CGCCCUCUG-GUCUCCAGU</td><td>5'</td></tr></table>
ssc-miR-874	Pig.12809.1	mRNA	Pig.12809	SNTB2-201	beta-2-syntrophin [Bos taurus]	1170	1190	162	-28.56	miRNA: 3' caGCCAGGGAGCCCGGUCCCGUc 5' |*|*|*|:|||||**|||||||* target: 5' gaCAGGCTCTCGG--CAGGGCAt 3'	322	344	-31.4	0.007029	<table class='targe_detail_paired'><tr><td>target:</td><td>5'</td><td>CUCUCGG--CAGGGCAU</td><td>3'</td></tr><tr><td></td><td></td><td>|:|||||**|||||||*</td></tr><tr><td>miRNA:</td><td>3'</td><td >GGGAGCCCGGUCCCGUC</td><td>5'</td></tr></table>
ssc-miR-4332	Pig.20932.1	mRNA	Pig.20932	ATOH8-201	protein atonal homolog 8 [Sus scrofa]	227	246	162	-30.08	miRNA: 3' ccGCGGGCCGCCGCCGGCAc 5' **||**:||||*|||||||* target: 5' tcCGAGTGGCGCCGGCCGTt 3'	5	24	-32.2	0.001763	<table class='targe_detail_paired'><tr><td>target:</td><td>5'</td><td>CAGUCCGAGUGGCGCCGGCCGUU</td><td>3'</td></tr><tr><td></td><td></td><td>|********:||||*|||||||*</td></tr><tr><td>miRNA:</td><td>3'</td><td >G--------GCCGCCGCCGGCAC</td><td>5'</td></tr></table>
ssc-miR-194a-3p	Pig.15677.1	mRNA	Pig.15677	EME1-201	crossover junction endonuclease EME1 [Sus scrofa]	890	911	162	-25.25	miRNA: 3' ucUAUUGUCG-UCGGGGUGACc 5' :||*||*:||*:|||||||||* target: 5' ggAGAAAGGCTGGCCCCACTGa 3'	889	909	-31.7	0.006111	<table class='targe_detail_paired'><tr><td>target:</td><td>5'</td><td>AAGGCUGGCCCCACUGA</td><td>3'</td></tr><tr><td></td><td></td><td>|*:||*:|||||||||*</td></tr><tr><td>miRNA:</td><td>3'</td><td >UGUCG-UCGGGGUGACC</td><td>5'</td></tr></table>
ssc-miR-194a-3p	Pig.04449.1	mRNA	Pig.04449	ELF4-201	ETS-related transcription factor Elf-4 isoform X2 [Sus scrofa]	1461	1481	167	-25.6	miRNA: 3' ucuauuGUCGUCGGGGUGACc 5' ***|**||||*|||||||||* target: 5' tcctccCAGCCGCCCCACTGt 3'	1465	1485	-30.7	0.009209	<table class='targe_detail_paired'><tr><td>target:</td><td>5'</td><td>CAGCCGCCCCACUGU</td><td>3'</td></tr><tr><td></td><td></td><td>||||*|||||||||*</td></tr><tr><td>miRNA:</td><td>3'</td><td >GUCGUCGGGGUGACC</td><td>5'</td></tr></table>
ssc-miR-874	Pig.13375.1	mRNA	Pig.13375	TAP2	antigen peptide transporter 2 [Sus scrofa]	1732	1756	160	-34.74	miRNA: 3' caGCCAGGGAGCC--CGGUCCCGUc 5' |*||*|*||**||**|||||||||| target: 5' gcCGCTGCCCGGGCTGCCAGGGCAg 3'	1728	1750	-35.8	0.001443	<table class='targe_detail_paired'><tr><td>target:</td><td>5'</td><td>CCGCUGCCCGGGCUGCCAGGGCAGA</td><td>3'</td></tr><tr><td></td><td></td><td>||*||***|||***||||||||||*</td></tr><tr><td>miRNA:</td><td>3'</td><td >GG-GA---GCC---CGGUCCCGUC-</td><td>5'</td></tr></table>
ssc-miR-4332	Pig.21761.1	mRNA	Pig.21761	RPS6KA4-201	Coiled-coil domain-containing protein 88B [Tupaia chinensis]	6341	6360	161	-32	miRNA: 3' ccgCGGGCCGCCGCCGGCAc 5' |**|||:*|:|*|||||||| target: 5' gcaGCCTTGTGTCGGCCGTg 3'	2622	2641	-37.1	0.003572	<table class='targe_detail_paired'><tr><td>target:</td><td>5'</td><td>GGGAGAGGCGGGCCGUC</td><td>3'</td></tr><tr><td></td><td></td><td>*||***|||*||||||*</td></tr><tr><td>miRNA:</td><td>3'</td><td >GCCG--CCG-CCGGCAC</td><td>5'</td></tr></table>
ssc-miR-885-3p	Pig.18306.1	mRNA	Pig.18306	ST6GALNAC2	alpha-N-acetylgalactosaminide alpha-2,6-sialyltransferase 2 isoform X1 [Sus scrofa]	35	55	163	-26.6	miRNA: 3' uaGGUGAUGUGGGGCGACGGa 5' **|:*||:|*|*||||||||| target: 5' tgCTCCTGCTCACCGCTGCCt 3'	30	50	-32.5	0.002427	<table class='targe_detail_paired'><tr><td>target:</td><td>5'</td><td>UGCUCCUGCUCACCGCUGCCUG</td><td>3'</td></tr><tr><td></td><td></td><td>|:|*||******|||||||||*</td></tr><tr><td>miRNA:</td><td>3'</td><td >AUGUGG------GGCGACGGA-</td><td>5'</td></tr></table>
ssc-miR-885-3p	Pig.05758.1	mRNA	Pig.05758	SLC35E4-201	solute carrier family 35 member E4 isoform X3 [Sus scrofa]	479	499	171	-34.81	miRNA: 3' uaGGUGAUGUGGGGCGACGGa 5' ||||:||:||*::|||||||* target: 5' atCCGCTGCAGTTCGCTGCCa 3'	211	231	-29.7	0.005701	<table class='targe_detail_paired'><tr><td>target:</td><td>5'</td><td>CUGCAGUUCGCUGCCA</td><td>3'</td></tr><tr><td></td><td></td><td>||:||*::|||||||*</td></tr><tr><td>miRNA:</td><td>3'</td><td >GAUGUGGGGCGACGGA</td><td>5'</td></tr></table>
ssc-miR-874	Pig.04671.1	mRNA	Pig.04671	PAPPA2-201	pappalysin-2 isoform X1 [Sus scrofa]	3806	3830	160	-38.7	miRNA: 3' caGCCAGGGAGCCC--GGUCCCGUc 5' *||||*||:*:|||***|||||||| target: 5' atCGGCCCTGTGGGGAGCAGGGCAg 3'	3803	3825	-39.2	0.001096	<table class='targe_detail_paired'><tr><td>target:</td><td>5'</td><td>CCCUGUGGGGAGCAGGGCAGC</td><td>3'</td></tr><tr><td></td><td></td><td>||||*:|||***||||||||*</td></tr><tr><td>miRNA:</td><td>3'</td><td >GGGA-GCCCG--GUCCCGUC-</td><td>5'</td></tr></table>
ssc-miR-4332	Pig.06432.1	mRNA	Pig.06432	NOTCH3-201	neurogenic locus notch homolog protein 3 [Sus scrofa]	6385	6405	161	-34.82	miRNA: 3' ccGCGG-GCCGCCGCCGGCAc 5' |*:|||*||||**|||||||| target: 5' gcTGCCACGGCCACGGCCGTg 3'	252	271	-35	0.008396	<table class='targe_detail_paired'><tr><td>target:</td><td>5'</td><td>CACGGCCACGGCCGUGU</td><td>3'</td></tr><tr><td></td><td></td><td>|*||||**||||||||*</td></tr><tr><td>miRNA:</td><td>3'</td><td >G-GCCGCCGCCGGCAC-</td><td>5'</td></tr></table>
ssc-miR-874	Pig.06045.1	mRNA	Pig.06045	CHCHD6-201	LOW QUALITY PROTEIN: MICOS complex subunit MIC25 [Sus scrofa]	29	51	160	-25.68	miRNA: 3' cagCCAGGGAGCCCGGUCCCGUc 5' |**||*|*||:*|*:|||||||* target: 5' gcaGGGCACTTCGTTCAGGGCAc 3'	1	23	-31.5	0.005157	<table class='targe_detail_paired'><tr><td>target:</td><td>5'</td><td>CC---GGGUGCUGCAGGGCAU</td><td>3'</td></tr><tr><td></td><td></td><td>||***|||:****|||||||*</td></tr><tr><td>miRNA:</td><td>3'</td><td >GGGAGCCCG----GUCCCGUC</td><td>5'</td></tr></table>
ssc-miR-7138-5p	Pig.12373.1	mRNA	Pig.12373	GPX4-201	phospholipid hydroperoxide glutathione peroxidase, mitochondrial precursor [Sus scrofa]	313	333	160	-28.44	miRNA: 3' ucuaCCUACCUGUGAACGACCCu 5' |*:*|||*||:||**|||||||| target: 5' aaggGGAGGGGCA--TGCTGGGa 3'	313	335	-32.9	0.000417	<table class='targe_detail_paired'><tr><td>target:</td><td>5'</td><td>GAGGGGCA--UGCUGGGAA</td><td>3'</td></tr><tr><td></td><td></td><td>||*||:||**||||||||*</td></tr><tr><td>miRNA:</td><td>3'</td><td >CUACCUGUGAACGACCCU-</td><td>5'</td></tr></table>
Chr12_28941	Pig.13700.1	mRNA	Pig.13700	ZNF646-201	zinc finger protein 646 isoform X3 [Sus scrofa]	4143	4163	162	-33.05	miRNA: 3' uaGGUCUCUACGAGGGUCCCUCc 5' :*||||||**||**:|||||||| target: 5' gaCCAGAG--GCAGTCAGGGAGg 3'	4140	4162	-34.9	0.007679	<table class='targe_detail_paired'><tr><td>target:</td><td>5'</td><td>AGGCUUGGC-CCUGGGGAGGG</td><td>3'</td></tr><tr><td></td><td></td><td>||:****||*||::||||||*</td></tr><tr><td>miRNA:</td><td>3'</td><td >UCUA---CGAGGGUCCCUCC-</td><td>5'</td></tr></table>
Chr02_6753	Pig.03559.1	mRNA	Pig.03559	CHRNA3-202	neuronal acetylcholine receptor subunit alpha-3 [Sus scrofa]	690	710	163	-26.56	miRNA: 3' caaGUAGGAGUCGC-GACGGAGc 5' ||*||||**|||||*|||||||* target: 5' gtaCATC--CAGCGCCTGCCTCt 3'	692	713	-32.1	0.004398	<table class='targe_detail_paired'><tr><td>target:</td><td>5'</td><td>CC--AGCGCCUGCCUCU</td><td>3'</td></tr><tr><td></td><td></td><td>||**||||*|||||||*</td></tr><tr><td>miRNA:</td><td>3'</td><td >GGAGUCGC-GACGGAGC</td><td>5'</td></tr></table>
Chr12_28941	Pig.04102.1	mRNA	Pig.04102	KERA-201	LOW QUALITY PROTEIN: keratocan [Sus scrofa]	114	136	164	-24.98	miRNA: 3' uaggucuCUACGAGGGUCCCUCc 5' ***|***|||**||||||||||* target: 5' tgactttGATTGTCCCAGGGAGt 3'	91	113	-38.1	0.000142	<table class='targe_detail_paired'><tr><td>target:</td><td>5'</td><td>GAGGACUGGACUAUGCAUGACUUUGAUUGUCCCAGGGAGU</td><td>3'</td></tr><tr><td></td><td></td><td>|||:*********|||*************||||||||||*</td></tr><tr><td>miRNA:</td><td>3'</td><td >CUCU---------ACG-------------AGGGUCCCUCC</td><td>5'</td></tr></table>
Chr02_6753	Pig.03538.1	mRNA	Pig.03538	SGCG	gamma-sarcoglycan isoform X7 [Sus scrofa]	88	109	160	-22.38	miRNA: 3' caaguaggagUCGCGACGGAGc 5' |**::*****|||||||||||* target: 5' ggctggagaaAGCGCTGCCTCt 3'	82	103	-29.9	0.005738	<table class='targe_detail_paired'><tr><td>target:</td><td>5'</td><td>GGCUGGAGAAAGCGCUGCCUCU</td><td>3'</td></tr><tr><td></td><td></td><td>**|:******|||||||||||*</td></tr><tr><td>miRNA:</td><td>3'</td><td >--GGAG----UCGCGACGGAGC</td><td>5'</td></tr></table>
Chr02_5113	Pig.01471.1	mRNA	Pig.01471	ZNF704-201	zinc finger protein 704 [Sus scrofa]	1306	1328	162	-31.03	miRNA: 3' gcgGGAGGAGAGAA-GGGCAGGa 5' :**||*|||**|||*|||||||* target: 5' tcaCCCCCTACCTTCCCCGTCCc 3'	917	938	-30.9	0.009733	<table class='targe_detail_paired'><tr><td>target:</td><td>5'</td><td>UCCCAGUCCCUGGCUUCACCCCCUACCUUCCCCGUCCC</td><td>3'</td></tr><tr><td></td><td></td><td>|||***||*****|||**************|||||||*</td></tr><tr><td>miRNA:</td><td>3'</td><td >AGG---AGA----GAA--------------GGGCAGGA</td><td>5'</td></tr></table>
Chr13_29074	Pig.13005.1	mRNA	Pig.13005	NOTCH2-201	neurogenic locus notch homolog protein 2 isoform X2 [Sus scrofa]	4	22	164	-35.07	miRNA: 3' cgcUGGCGCGCGGGGCGAg 5' *|*:||*:||||||||||| target: 5' cccGCCCTGCGCCCCGCTc 3'	1	19	-38.3	0.002123	<table class='targe_detail_paired'><tr><td>target:</td><td>5'</td><td>GCCCUGCGCCCCGCUCC</td><td>3'</td></tr><tr><td></td><td></td><td>||***|||||||||||*</td></tr><tr><td>miRNA:</td><td>3'</td><td >CG---CGCGGGGCGAG-</td><td>5'</td></tr></table>
Chr12_28941	Pig.20663.1	mRNA	Pig.20663	IFITM1	interferon-induced transmembrane protein 1-like [Sus scrofa]	445	467	161	-31.86	miRNA: 3' uaGGUCUCUACGAGGGUCCCUCc 5' **|*:||**|||**||||||||| target: 5' taCAGGACTTGCAACCAGGGAGg 3'	441	463	-33.1	0.000658	<table class='targe_detail_paired'><tr><td>target:</td><td>5'</td><td>CAGGACUUGCAACCAGGGAGGC</td><td>3'</td></tr><tr><td></td><td></td><td>**:||**|||**|||||||||*</td></tr><tr><td>miRNA:</td><td>3'</td><td >--UCU--ACGAGGGUCCCUCC-</td><td>5'</td></tr></table>
Chr02_4707	Pig.16355.1	mRNA	Pig.16355	NFKB2-201	nuclear factor NF-kappa-B p100 subunit isoform X1 [Sus scrofa]	1098	1121	163	-31.79	miRNA: 3' ucUGAUCCCACCUU--CCUCCUCc 5' :|:|||*||*|||:**|||||||| target: 5' ggGCTATGGAGGAGCTGGAGGAGg 3'	1096	1117	-35.1	0.002571	<table class='targe_detail_paired'><tr><td>target:</td><td>5'</td><td>AUGGAGGAGCUGGAGGAGGAGGA</td><td>3'</td></tr><tr><td></td><td></td><td>|*||*|||*****|||||||||*</td></tr><tr><td>miRNA:</td><td>3'</td><td >UCCCACCU-----UCCUCCUCC-</td><td>5'</td></tr></table>
Chr12_28941	Pig.04352.1	mRNA	Pig.04352	DCAF4	DDB1- and CUL4-associated factor 4 [Sus scrofa]	1412	1433	167	-30.47	miRNA: 3' uaGGUCUCUACGAGGGUCCCUCc 5' :*|:*|:|:*|||:||||||||* target: 5' ggCTTGGGG-GCTTCCAGGGAGc 3'	1406	1428	-34.6	0.0014	<table class='targe_detail_paired'><tr><td>target:</td><td>5'</td><td>GCUUGGGGGCUUCCAGGGAGC</td><td>3'</td></tr><tr><td></td><td></td><td>|***:|:*|||:||||||||*</td></tr><tr><td>miRNA:</td><td>3'</td><td >C---UCUACGAGGGUCCCUCC</td><td>5'</td></tr></table>
Chr02_5116	Pig.21061.1	mRNA	Pig.21061	ACOT11-203	acyl-coenzyme A thioesterase 11 isoform X1 [Sus scrofa]	604	624	160	-32.02	miRNA: 3' gcucGAAAGACCCCCGGUCUGc 5' ****|||||*||||||||||:* target: 5' aataCTTTC-GGGGGCCAGATc 3'	599	620	-36	0.000787	<table class='targe_detail_paired'><tr><td>target:</td><td>5'</td><td>AUACUUUC-GGGGGCCAGAUC</td><td>3'</td></tr><tr><td></td><td></td><td>****||||*||||||||||:*</td></tr><tr><td>miRNA:</td><td>3'</td><td >----AAAGACCCCCGGUCUGC</td><td>5'</td></tr></table>
Chr03_9333	Pig.02618.1	mRNA	Pig.02618	Shc2	SHC-transforming protein 2 [Sus scrofa]	1188	1211	161	-26.3	miRNA: 3' uuCGA-GGAUGUC--CCUACGGGa 5' *:|||*|*|:|||**||||||||* target: 5' cgGCTACGTGCAGGCGGATGCCCg 3'	1187	1207	-33.3	0.002924	<table class='targe_detail_paired'><tr><td>target:</td><td>5'</td><td>CGUGCAGGCGGAUGCCCG</td><td>3'</td></tr><tr><td></td><td></td><td>|*|:|||**||||||||*</td></tr><tr><td>miRNA:</td><td>3'</td><td >GGAUGUC--CCUACGGGA</td><td>5'</td></tr></table>
Chr08_21275	Pig.11765.1	mRNA	Pig.11765	AMER1-202	APC membrane recruitment protein 1 [Sus scrofa]	3155	3177	172	-28.4	miRNA: 3' cucCAGGAAUUGGGUGUCUCGGu 5' ***|*|||*|:|||*|||||||* target: 5' tccGGCCTGAGCCCCCAGAGCCt 3'	561	583	-32.9	0.009588	<table class='targe_detail_paired'><tr><td>target:</td><td>5'</td><td>CGGCCUGAGCCCCCAGAGCCU</td><td>3'</td></tr><tr><td></td><td></td><td>|******|:|||*|||||||*</td></tr><tr><td>miRNA:</td><td>3'</td><td >GAA----UUGGGUGUCUCGGU</td><td>5'</td></tr></table>
Chr02_5138	Pig.16079.1	mRNA	Pig.16079	LRRFIP1-201	leucine-rich repeat flightless-interacting protein 1 isoform X37 [Sus scrofa]	88	111	165	-34.12	miRNA: 3' acaGCGACUC--CCUCAGGUCCGAc 5' ***|||*|||**||||*|||||||| target: 5' gcgCGC-GAGGCGGAGGCCAGGCTg 3'	85	107	-36.2	0.001038	<table class='targe_detail_paired'><tr><td>target:</td><td>5'</td><td>GCGCGAGGCGGAGGCCAGGCUGG</td><td>3'</td></tr><tr><td></td><td></td><td>****|||**||||*||||||||*</td></tr><tr><td>miRNA:</td><td>3'</td><td >A---CUC--CCUCAGGUCCGAC-</td><td>5'</td></tr></table>
Chr02_4707	Pig.15427.1	mRNA	Pig.15427	LOC105375106	F-actin-uncapping protein LRRC16A isoform X1 [Sus scrofa]	276	298	160	-30.86	miRNA: 3' ucugaUCC-CACCUUCCUCCUCc 5' :*|**|||*|**||||||||||| target: 5' gcaggAGGAGGAGAAGGAGGAGg 3'	240	261	-28.8	0.003231	<table class='targe_detail_paired'><tr><td>target:</td><td>5'</td><td>AGGAGAAGGAGGAGGAGGA</td><td>3'</td></tr><tr><td></td><td></td><td>|||*|**|:|||||||||*</td></tr><tr><td>miRNA:</td><td>3'</td><td >UCC-CACCUUCCUCCUCC-</td><td>5'</td></tr></table>
Chr02_5138	Pig.21547.1	mRNA	Pig.21547	PASK-202	PAS domain-containing serine/threonine-protein kinase isoform X1 [Sus scrofa]	2818	2840	161	-30.57	miRNA: 3' acAGCGACUCCCUCAGGUCCGAc 5' *||*||*|:|*|*|*|||||||| target: 5' agTGGCCGGGAGCGCCCAGGCTg 3'	2816	2838	-34	0.008183	<table class='targe_detail_paired'><tr><td>target:</td><td>5'</td><td>C--GGGAGCGCCCAGGCUGU</td><td>3'</td></tr><tr><td></td><td></td><td>***|||||***||||||||*</td></tr><tr><td>miRNA:</td><td>3'</td><td >ACUCCCUCA--GGUCCGAC-</td><td>5'</td></tr></table>
Chr02_4707	Pig.11238.1	mRNA	Pig.11238	C17orf50	LOW QUALITY PROTEIN: uncharacterized protein C17orf50 homolog [Sus scrofa]	94	115	161	-31.85	miRNA: 3' ucugaUCCCACCUUCCUCCUCc 5' :*:**:||||*|:*|||||||| target: 5' gaggaGGGGTCGGTGGAGGAGg 3'	92	113	-36.6	7.8e-05	<table class='targe_detail_paired'><tr><td>target:</td><td>5'</td><td>AGGGGUCGGUGGAGGAGGAGGA</td><td>3'</td></tr><tr><td></td><td></td><td>||||****|*|:|||||||||*</td></tr><tr><td>miRNA:</td><td>3'</td><td >UCCCA---C-CUUCCUCCUCC-</td><td>5'</td></tr></table>
Chr02_6753	Pig.01046.1	mRNA	Pig.01046	MGARP-202	protein MGARP [Sus scrofa]	24	44	168	-28.61	miRNA: 3' caagUAGGAGUCGCGACGGAGc 5' ****|*||||*||||||||||* target: 5' caagACCCTC-GCGCTGCCTCt 3'	689	710	-28.4	0.00914	<table class='targe_detail_paired'><tr><td>target:</td><td>5'</td><td>CCUC-GCGCUGCCUCU</td><td>3'</td></tr><tr><td></td><td></td><td>||||*||||||||||*</td></tr><tr><td>miRNA:</td><td>3'</td><td >GGAGUCGCGACGGAGC</td><td>5'</td></tr></table>
Chr14_33323	Pig.03404.1	mRNA	Pig.03404	IGDCC4-201	immunoglobulin superfamily DCC subclass member 4 isoform X1 [Sus scrofa]	3640	3660	162	-28.1	miRNA: 3' ggaCGGGUCUCUCUCCGGGUc 5' ***||:|*|:*:||||||||* target: 5' gagGCTCTGGAGGAGGCCCAt 3'	2763	2783	-35.6	0.003048	<table class='targe_detail_paired'><tr><td>target:</td><td>5'</td><td>CCAGUGAGGCUCUGGAGGAGGCCCAU</td><td>3'</td></tr><tr><td></td><td></td><td>||||*||**********||||||||*</td></tr><tr><td>miRNA:</td><td>3'</td><td >GGUCUCU----------CUCCGGGUC</td><td>5'</td></tr></table>
Chr12_28941	Pig.20802.1	mRNA	Pig.20802	CRACR2B-201	EF-hand calcium-binding domain-containing protein 4A isoform X3 [Sus scrofa]	1205	1228	160	-31.37	miRNA: 3' uaGGUCUCUACGA-GGGUCCCUCc 5' :*||**||:**||*|||||||||| target: 5' gcCCTCAGGACCTCCCCAGGGAGg 3'	1192	1214	-32.6	0.009505	<table class='targe_detail_paired'><tr><td>target:</td><td>5'</td><td>CGCCUGCGCCCUCAGGACCUCCCCAGGGAGGA</td><td>3'</td></tr><tr><td></td><td></td><td>*|**|||**************||||||||||*</td></tr><tr><td>miRNA:</td><td>3'</td><td >UCU-ACGA-------------GGGUCCCUCC-</td><td>5'</td></tr></table>
Chr13_29074	Pig.02793.1	mRNA	Pig.02793	FHOD3-206	rCG49416, isoform CRA_a [Rattus norvegicus]	475	492	163	-33.32	miRNA: 3' cgCUGGCGCGCGGGGCGAg 5' **|*|||||*||||||||* target: 5' cgGCCCGCG-GCCCCGCTg 3'	435	453	-35.6	0.000279	<table class='targe_detail_paired'><tr><td>target:</td><td>5'</td><td>CGCG-GCCCCGCUG</td><td>3'</td></tr><tr><td></td><td></td><td>||||*||||||||*</td></tr><tr><td>miRNA:</td><td>3'</td><td >GCGCGCGGGGCGAG</td><td>5'</td></tr></table>
[truncated: 2,204 more rows]
