# Supplementary material for: Integrated Analysis of Liver Transcriptome, miRNA, and Proteome of Chinese Indigenous Breed Ningxiang Pig in Three Developmental Stages Uncovers Significant miRNA–mRNA–Protein Networks in Lipid Metabolism
Source: Front Genet. 2021 Sep 16;12:709521. doi: 10.3389/fgene.2021.709521 (PMC8481880; doi:10.3389/fgene.2021.709521)
Supplement: Supplementary File 8 — List of protein interaction network node attribute. [file Table_8.XLS]

## Sheet: sheet
Node	Node Accession ID	String ID	Annotation
VIL1	Pig.14195.1	9823.ENSSSCP00000017159	Villin-1; Epithelial cell-specific Ca(2+)-regulated actin- modifying protein that modulates the reorganization of microvillar actin filaments. Plays a role in the actin nucleation, actin filament bundle assembly, actin filament capping and severing. Binds phosphatidylinositol 4,5-bisphosphate (PIP2) and lysophosphatidic acid (LPA); binds LPA with higher affinity than PIP2. Binding to LPA increase…
CTSS	Pig.18347.1	9823.ENSSSCP00000007089	Cathepsin S; Belongs to the peptidase C1 family
CCT7	MSTRG.8484_m.8243	9823.ENSSSCP00000008865	Chaperonin containing TCP1, subunit 7 (Eta); Molecular chaperone; assists the folding of proteins upon ATP hydrolysis
ISOC1	Pig.12401.1	9823.ENSSSCP00000015167	Isochorismatase domain containing 1
PCK1	Pig.10018.1	9823.ENSSSCP00000008003	Sus scrofa phosphoenolpyruvate carboxykinase 1 (soluble) (PCK1), mRNA
LDHA	Pig.05906.1	9823.ENSSSCP00000014202	Sus scrofa lactate dehydrogenase A (LDHA), mRNA
TFRC	Pig.15052.1	9823.ENSSSCP00000029501	Transferrin receptor protein 1; Cellular uptake of iron occurs via receptor-mediated endocytosis of ligand-occupied transferrin receptor into specialized endosomes. Endosomal acidification leads to iron release. The apotransferrin-receptor complex is then recycled to the cell surface with a return to neutral pH and the concomitant loss of affinity of apotransferrin for its receptor. Transferrin r…
RPL35	Pig.10199.1	9823.ENSSSCP00000005993	60S ribosomal protein L35; Component of the large ribosomal subunit
RPL6	Pig.05879.1	9823.ENSSSCP00000020107	60S ribosomal protein L6; Component of the large ribosomal subunit
CHID1	Pig.20799.1	9823.ENSSSCP00000013647	Uncharacterized protein; Chitinase domain containing 1
PGM3	Pig.00705.1	9823.ENSSSCP00000004806	Phosphoacetylglucosamine mutase; Catalyzes the conversion of GlcNAc-6-P into GlcNAc-1-P during the synthesis of uridine diphosphate/UDP-GlcNAc, a sugar nucleotide critical to multiple glycosylation pathways including protein N- and O-glycosylation; Belongs to the phosphohexose mutase family
CALR	Pig.20291.1	9823.ENSSSCP00000014615	Calreticulin; Calcium-binding chaperone that promotes folding, oligomeric assembly and quality control in the endoplasmic reticulum (ER) via the calreticulin/calnexin cycle. This lectin interacts transiently with almost all of the monoglucosylated glycoproteins that are synthesized in the ER. Interacts with the DNA-binding domain of NR3C1 and mediates its nuclear export (By similarity). Involved …
SOD1	Pig.15356.1	9823.ENSSSCP00000026815	Superoxide dismutase [Cu-Zn]; Destroys radicals which are normally produced within the cells and which are toxic to biological systems; Belongs to the Cu-Zn superoxide dismutase family
UROD	Pig.12644.1	9823.ENSSSCP00000004237	Uroporphyrinogen decarboxylase; Belongs to the uroporphyrinogen decarboxylase family
AZI2	Pig.10780.1	9823.ENSSSCP00000024742	5-azacytidine induced 2
KPNB1	Pig.14449.1	9823.ENSSSCP00000018562	Karyopherin (importin) beta 1
CNDP2	Pig.03339.1	9823.ENSSSCP00000005241	annotation not available
PON2	Pig.00413.1	9823.ENSSSCP00000016258	Sus scrofa paraoxonase 2 (PON2), mRNA
RETSAT	Pig.09379.1	9823.ENSSSCP00000008794	All-trans-retinol 13,14-reductase; Uncharacterized protein
EIF4G1	Pig.06505.1	9823.ENSSSCP00000025295	Uncharacterized protein; Eukaryotic translation initiation factor 4 gamma, 1
NT5C3A	Pig.07054.1	9823.ENSSSCP00000021768	5'-nucleotidase, cytosolic IIIA; Belongs to the pyrimidine 5'-nucleotidase family
