# Supplementary material for: Integrated Analysis of Liver Transcriptome, miRNA, and Proteome of Chinese Indigenous Breed Ningxiang Pig in Three Developmental Stages Uncovers Significant miRNA–mRNA–Protein Networks in Lipid Metabolism
Source: Front Genet. 2021 Sep 16;12:709521. doi: 10.3389/fgene.2021.709521 (PMC8481880; doi:10.3389/fgene.2021.709521)
Supplement: Supplementary File 10 — Primers of quantitative real-time RT-PCR. [file Table_10.XLSX]

## Sheet: Sheet3
Gene name	Forward primer(5'-3')	Reverse primer(5'-3')	Tm(℃)	Size(bp)
FBN1	GCTGTGTTGATACCCGCTCT	GGAGTTCCCCAGGCTTTACC	60	145
UROD	TCCAGAGGTGTGCTGTGAAC	GCGCTCTAAGTCTCGCTCTT	60	178
FADS3	CTACTTCTTCCTGATCGGCCC	CCGTACAGGGGGATGTAGGAT	60	158
PON2	TCCACATGGTATCAGCACTTTCA	TGCTGGTCCAACAGCTATGA	60	190
CCN4	GATCCTCGGGCTGCTCCTTA	CGTGCAGAAGTGTCCTCCAG	60	192
SLC27A3	CACGACCGTACTGGAGACAC	AGCGACTCCATAGACGTTCAC	60	117
SLC27A1	CCTGAACTTCTGGGAGCTGG	CAGCAACCATAGCAGGACCA	60	107
ACACA	CCGCCGCCTTGAGTTCTTTT	TTATGAAGCGGGAGTGCTGG	60	147
UCP3	AGCATCACCACCCGGATTTT	GGTCCTGTAGGCATCCATCG	60	159
CHID1	GCGAGATGTTCGAGGTCACA	GTCCAGTCCTCAAACCGGAG	60	115
RPL31	CCGCTTTCCTTCTCCCACAA	CTTTGCGGGAGCCATTTTCC	60	73
ECHDC1	GCGAGAAGGATTTTAGCGGA	GCTGTTTGCAATTCGTGTGG	60	184
MSTRG.7213.1	GGTGAGCTTAACACCAGGCA	GACGTTATTGGCATCCTGCG	60	141
U6	CTCGCTTCGGCAGCACA	AACGCTTCACGAATTTGCGT	60	89
GAPDH	AGGGCATCCTGGGCTACACT	TCCACCACCCTGTTGCTGTAG	60	110
ssc-miR-7138-5p	TCGGCAGGTCCCAGCAAGTGTCC	CTCAACTGGTGTCGTGGA	65
Chr12_28849	TCGGCAGGACAGTGGCTGTGGCT	CTCAACTGGTGTCGTGGA	65
ssc-miR-6782-3p	TCGGCAGGTGACCTCTGGTCTC	CTCAACTGGTGTCGTGGA	65
ssc-miR-4332	TCGGCAGGCACGGCCGCCGC	CTCAACTGGTGTCGTGGA	69
Chr08_21275	TCGGCAGGTGGCTCTGTGGGTT	CTCAACTGGTGTCGTGGA	65
ssc-miR-885-3p	TCGGCAGGAGGCAGCGGGGTG	CTCAACTGGTGTCGTGGA	65
ssc-miR-671-5p	TCGGCAGGAGGAAGCCCTGGAGGG	CTCAACTGGTGTCGTGGA	60
Chr10_25757	TCGGCAGGTGCAGGAACTTGTG	CTCAACTGGTGTCGTGGA	60
ssc-miR-874	TCGGCAGGCTGCCCTGGCCCGA	CTCAACTGGTGTCGTGGA	65
Chr03_9333	TCGGCAGGGATGTCCCTACGGG	CTCAACTGGTGTCGTGGA	65
chr12_28941	TCGGCAGGCCTCCCTGGGAGCAT	CTCAACTGGTGTCGTGGA	65
ssc-miR-7138-5p-RT	CTCAACTGGTGTCGTGGAGTCGGCAATTCAGTTGAGAGATGGAT
Chr12_28849-RT	CTCAACTGGTGTCGTGGAGTCGGCAATTCAGTTGAGAGGGGTCG
ssc-miR-6782-3p-RT	CTCAACTGGTGTCGTGGAGTCGGCAATTCAGTTGAGCAGGGCGG
ssc-miR-4332-RT	CTCAACTGGTGTCGTGGAGTCGGCAATTCAGTTGAGGGCGCCCG
Chr08_21275-RT	CTCAACTGGTGTCGTGGAGTCGGCAATTCAGTTGAGGAGGTCCT
ssc-miR-885-3p-RT	CTCAACTGGTGTCGTGGAGTCGGCAATTCAGTTGAGATCCACTA
ssc-miR-671-5p-RT	CTCAACTGGTGTCGTGGAGTCGGCAATTCAGTTGAGCCTCCAGC
Chr10_25757-RT	CTCAACTGGTGTCGTGGAGTCGGCAATTCAGTTGAGGGAGACTC
ssc-miR-874-RT	CTCAACTGGTGTCGTGGAGTCGGCAATTCAGTTGAGGTCGGTCC
Chr03_9333-RT	CTCAACTGGTGTCGTGGAGTCGGCAATTCAGTTGAGTCCCGTAG
chr12_28941-RT	CTCAACTGGTGTCGTGGAGTCGGCAATTCAGTTGAGATCCAGAG
